# Supplementary material for: Extensive alterations of the whole-blood transcriptome are associated with body mass index: results of an mRNA profiling study involving two large population-based cohorts
Source: BMC Med Genomics. 2015 Oct 15;8:65. doi: 10.1186/s12920-015-0141-x (PMC4608219; doi:10.1186/s12920-015-0141-x)
Supplement: Supplementary file 2 — Results of the SHIP-TREND/KORA F4 meta-analysis with p (BH) < 0.01 (z-score based p-value). Table S2. Number of probes indicating significantly BMI-associated expression in the SHIP-TREND/KORA F4 meta-analysis. Table S3. Number of genes exhibiting significantly BMI-associated expression in the SHIP-TREND/KORA F4 meta-analysis. Table S4. Genes exhibiting BMI-associated mRNA abundances and are assigned to the 25 most significantly BMI-associated canonical IPA-pathways detected in this study. Table S5. BMI-associated pathways with p (BH) < 0.05. Tables S6-S30. Genes exhibiting BMI-associated mRNA abundances and are assigned to the canonical IPA-pathways listed in Table 2. Table S31. Annotation of all 48,803 Illumina HumanHT-12 v3 probes and respective detection rates (Illumina’s detection p-value < 0.05) in SHIP-TREND and KORA F4. Table S32. Meta-analysis results for the main model with and without adjustment for HOMA-IR for all 12,778 Illumina probes indicating significant transcript levels in SHIP-TREND and KORA F4. Table S33. Association results for the detected genes priorized using the DEPICT method and described in Locke et al. [5]. Table S34. Results of sensitivity analyses in KORA F4 - additional adjustment for HOMA-IR or type 2 diabetes status. (XLSX 18052 kb) [file 12920_2015_141_MOESM2_ESM.xlsx]

## Sheet: Overview
Overview
Supp1 (Supplementary Table 1):	Results of the SHIP-TREND/KORA F4 meta-analysis with p (BH) < 0.01 (z-score based p-value)
Supp2 (Supplementary Table 2):	Number of probes indicating significantly BMI-associated expression in the SHIP-TREND/KORA F4 meta-analysis
Supp3 (Supplementary Table 3):	Number of genes exhibiting significantly BMI-associated expression in the SHIP-TREND/KORA F4 meta-analysis
Supp4 (Supplementary Table 4):	Genes exhibiting BMI-associated mRNA abundances and are assigned to the 25 most significantly BMI-associated canonical IPA-pathways detected in this study
Supp5 (Supplementary Table 5):	BMI-associated pathways with p (BH) < 0.05
Supp6 (Supplementary Table 6):	Genes exhibiting BMI-associated mRNA abundances and are assigned to the canonical IPA-pathway "EIF2 Signalling" (1)
Supp7 (Supplementary Table 7):	Genes exhibiting BMI-associated mRNA abundances and are assigned to the canonical IPA-pathway "Mitochondrial Dysfunction" (2)
Supp8 (Supplementary Table 8):	Genes exhibiting BMI-associated mRNA abundances and are assigned to the canonical IPA-pathway "Regulation of eIF4 and p70S6K Signalling" (3)
Supp9 (Supplementary Table 9):	Genes exhibiting BMI-associated mRNA abundances and are assigned to the canonical IPA-pathway "PI3K and AKT Signalling" (4)
Supp10 (Supplementary Table 10):	Genes exhibiting BMI-associated mRNA abundances and are assigned to the canonical IPA-pathway "Insulin Receptor Signalling" (5)
Supp11 (Supplementary Table 11):	Genes exhibiting BMI-associated mRNA abundances and are assigned to the canonical IPA-pathway "Hypoxia Signalling in the Cardiovascular System" (6)
Supp12 (Supplementary Table 12):	Genes exhibiting BMI-associated mRNA abundances and are assigned to the canonical IPA-pathway "Chronic Myeloid Leukemia Signalling" (7)
Supp13 (Supplementary Table 13):	Genes exhibiting BMI-associated mRNA abundances and are assigned to the canonical IPA-pathway "Production of Nitric Oxide and ROS in Macrophages" (8)
Supp14 (Supplementary Table 14):	Genes exhibiting BMI-associated mRNA abundances and are assigned to the canonical IPA-pathway "Pancreatic Adenocarcinoma Signalling" (9)
Supp15 (Supplementary Table 15):	Genes exhibiting BMI-associated mRNA abundances and are assigned to the canonical IPA-pathway "ILK Signalling" (10)
Supp16 (Supplementary Table 16):	Genes exhibiting BMI-associated mRNA abundances and are assigned to the canonical IPA-pathway "AMPK Signalling" (11)
Supp17 (Supplementary Table 17):	Genes exhibiting BMI-associated mRNA abundances and are assigned to the canonical IPA-pathway "JAK_Stat Signalling" (12)
Supp18 (Supplementary Table 18):	Genes exhibiting BMI-associated mRNA abundances and are assigned to the canonical IPA-pathway "Renal Cell Carcinoma Signalling" (13)
Supp19 (Supplementary Table 19):	Genes exhibiting BMI-associated mRNA abundances and are assigned to the canonical IPA-pathway "NRF2-mediated Oxidative Stress Response" (14)
Supp20 (Supplementary Table 20):	Genes exhibiting BMI-associated mRNA abundances and are assigned to the canonical IPA-pathway "Ceramide Signalling" (15)
Supp21 (Supplementary Table 21):	Genes exhibiting BMI-associated mRNA abundances and are assigned to the canonical IPA-pathway "mTOR Signalling" (16)
Supp22 (Supplementary Table 22):	Genes exhibiting BMI-associated mRNA abundances and are assigned to the canonical IPA-pathway "CTLA4 Signalling in Cytotoxic T Lymphocytes" (17)
Supp23 (Supplementary Table 23):	Genes exhibiting BMI-associated mRNA abundances and are assigned to the canonical IPA-pathway "B Cell Receptor Signalling" (18)
Supp24 (Supplementary Table 24):	Genes exhibiting BMI-associated mRNA abundances and are assigned to the canonical IPA-pathway "Prostate Cancer Signalling" (19)
Supp25 (Supplementary Table 25):	Genes exhibiting BMI-associated mRNA abundances and are assigned to the canonical IPA-pathway "Glioma Signalling" (20)
Supp26 (Supplementary Table 26):	Genes exhibiting BMI-associated mRNA abundances and are assigned to the canonical IPA-pathway "Oxidative Phosphorylation" (21)
Supp27 (Supplementary Table 27):	Genes exhibiting BMI-associated mRNA abundances and are assigned to the canonical IPA-pathway "Non-Small Cell Lung Cancer Signalling" (22)
Supp28 (Supplementary Table 28):	Genes exhibiting BMI-associated mRNA abundances and are assigned to the canonical IPA-pathway "Heme Biosynthesis II" (23)
Supp29 (Supplementary Table 29):	Genes exhibiting BMI-associated mRNA abundances and are assigned to the canonical IPA-pathway "Cyclins and Cell Cycle Regulation" (24)
Supp30 (Supplementary Table 30):	Genes exhibiting BMI-associated mRNA abundances and are assigned to the canonical IPA-pathway "PDGF Signalling" (25)
Supp31 (Supplementary Table 31):	Annotation of all 48,803 Illumina HumanHT-12 v3 probes and respective detection rate (Illumina’s detection p-value < 0.05) in SHIP-TREND and KORA F4
Supp32 (Supplementary Table 32):	Meta-analysis results for the main model with and without adjustment for HOMA-IR for all 12,778 Illumina probes indicating significant transcript levels in SHIP-TREND and KORA F4
Supp33 (Supplementary Table 33):	Association results for the detected genes priorized using the DEPICT method and described in Locke et al. (2015)
Supp34 (Supplementary Table 34):	Results of sensitivity analyses in KORA F4 - additional adjustment for HOMA-IR or type 2 diabetes status

## Sheet: Legend
Legend to Supp1 and 31-34:
Column	Description
Probe ID	Illumina probe ID
Array address ID	Array address ID of the respective probe
Gene symbol (IPA annotation)	Mapped gene symbol
QC	Quality control annotation
Meta-analysis	Meta-analysis of SHIP-TREND and KORA F4 results
p_z (BH)	p-value of z-score based meta-analysis after Benjamini and Hochberg correction for multiple testing
Effect	Effect size and direction of inverse variance meta-analysis
SE	Standard error of inverse variance meta-analysis
p_inv	p-value of inverse variance meta-analysis
p_z	p-value of z-score based meta-analysis
n total	Total sample size
Effect direction	Comparison of effect directions across cohorts ("+" pos / "-" neg)
SHIP-TREND
Effect	Effect size and direction
SE	Standard error
p-value	p-value of linear model
p-value (BH)	Benjamini and Hochberg corrected p-value
KORA
Effect	Effect size and direction
se	standard error
p-value	p-value of linear model
p-value (BH)	Benjamini and Hochberg corrected p-value
Legend to Supp4-30 (Meta-analysis of SHIP-TREND and KORA F4 results):
Column	Description
Gene symbol (IPA annotation)	Mapped gene symbol
Probes [n]	Number of gene-specific probes represented on the array
Probe ID	Illumina probe ID
Effect	Effect size and direction of inverse variance meta-analysis
p_z (BH)	p-value of z-score based meta-analysis after Benjamini and Hochberg correction for multiple testing
Pathways [n]	Number of BMI-associated canonical IPA-pathways detected in this study where the respective gene is assigned to
Horizontal lines separate gene-specific transcripts positively correlated with BMI and gene-specific transcripts negatively correlated with BMI

## Sheet: Supp1
		Gene symbol	Meta-analysis							SHIP-TREND				KORA F4
Probe ID	Array address ID	(IPA annotation)	p_z (BH)	Effect	SE	p_inv	p_z	n total	Effect direction	Effect	SE	p-value	p-value (BH)	Effect	SE	p-value	p-value (BH)
ILMN_1696512	2350274	AHSP	9.87739e-51	0.0675752	0.00421446	7.38e-58	7.73e-55	1977	++	0.0608127	0.00563127	9.5806e-26	6.12104e-22	0.0761859	0.00635433	6.09899e-31	7.79329e-27
ILMN_1815527	1450358	HBD	1.63558e-46	0.0558014	0.00365848	1.58e-52	2.56e-50	1977	++	0.0501115	0.00472651	6.40361e-25	1.63651e-21	0.0643052	0.00577828	3.98707e-27	1.69823e-23
ILMN_1758333	2350270	HMGXB4	2.19356e-46	0.0442527	0.00290342	1.87e-52	5.15e-50	1977	++	0.0405759	0.0037949	2.69572e-25	9.07644e-22	0.0494432	0.00450894	1.99493e-26	5.09825e-23
ILMN_1683093	3780187	GYPB	4.28063e-43	0.0588173	0.00403601	4.17e-48	1.34e-46	1977	++	0.0509516	0.00521785	1.5201e-21	1.7658e-18	0.0705327	0.00636802	6.71955e-27	2.14656e-23
ILMN_1695187	6940086	GYPE	2.24893e-42	0.0655283	0.00454846	4.7e-47	8.8e-46	1977	++	0.0552636	0.00590209	5.26544e-20	2.40292e-17	0.0805401	0.00713757	8.48149e-28	5.41882e-24
ILMN_1759155	3780452	IFIT1B	1.22456e-40	0.0527763	0.00374321	3.84e-45	5.75e-44	1977	++	0.0459753	0.00476826	4.55865e-21	3.64065e-18	0.0636985	0.00604268	1.20406e-24	2.19793e-21
ILMN_1713266	6860347	FAM46C	7.10092e-40	0.0609865	0.00431719	2.61e-45	3.89e-43	1977	++	0.0601702	0.00619448	2.40808e-21	2.46712e-18	0.0617576	0.00602011	1.72991e-23	2.45608e-20
ILMN_1759117	6620630	XK	5.15912e-38	0.0447235	0.0032861	3.5e-42	3.23e-41	1977	++	0.0383067	0.00424574	9.72328e-19	2.64349e-16	0.0543102	0.00518953	2.47975e-24	3.96078e-21
ILMN_1652431	2190139	CA1	6.78512e-38	0.0640622	0.00468462	1.43e-42	4.87e-41	1977	++	0.0576582	0.00625313	1.80298e-19	6.53091e-17	0.0722541	0.00707236	2.56048e-23	3.27178e-20
ILMN_1774091	7200315	FECH	6.78512e-38	0.053325	0.00389086	9.45e-43	5.31e-41	1977	++	0.0476355	0.00535841	2.94824e-18	6.27877e-16	0.0596706	0.0056589	1.16887e-24	2.19793e-21
ILMN_1776998	6480091	DNAJA4	1.3475e-37	0.0302653	0.00221311	1.42e-42	1.16e-40	1977	++	0.0305942	0.00323633	2.40444e-20	1.33582e-17	0.0299765	0.00303316	5.45132e-22	5.35823e-19
ILMN_1746788	1990110	TRIM10	3.5246e-37	0.0340939	0.00253686	3.55e-41	3.31e-40	1977	++	0.0303649	0.00314482	4.0398e-21	3.44137e-18	0.0410414	0.00429255	9.6614e-21	7.39674e-18
ILMN_2352921	3060682	BPGM	4.26589e-36	0.0453304	0.00339849	1.38e-40	4.34e-39	1977	++	0.0411634	0.00461253	2.21331e-18	4.96169e-16	0.0502789	0.0050265	1.83314e-22	2.12944e-19
ILMN_2390974	3830653	DNAJB2	4.28976e-36	0.0280929	0.00209809	6.94e-41	4.7e-39	1977	++	0.0292446	0.0029122	1.22662e-22	2.61229e-19	0.0268501	0.00302531	3.42113e-18	1.07756e-15
ILMN_1753002	670609	RAB2B	9.11497e-36	0.0329203	0.00248111	3.53e-40	1.07e-38	1977	++	0.0358341	0.00374032	7.8597e-21	5.02156e-18	0.0306306	0.00331558	1.59763e-19	7.85175e-17
ILMN_1772731	4900333	HAGH	1.77295e-35	0.0397517	0.00301428	1.03e-39	2.22e-38	1977	++	0.0366594	0.00389997	3.83248e-20	1.95886e-17	0.0443397	0.00475041	7.02272e-20	4.72296e-17
ILMN_1758398	4280471	GUK1	3.66804e-35	0.0340502	0.0025955	2.56e-39	4.88e-38	1977	++	0.0313666	0.00329851	1.4721e-20	8.55024e-18	0.0384134	0.00420583	3.91519e-19	1.72511e-16
ILMN_1701386	2940075	STRADB	1.21391e-34	0.0415238	0.0032074	2.47e-38	1.71e-37	1977	++	0.0364831	0.00411939	3.89105e-18	7.89204e-16	0.0492844	0.00511135	4.71731e-21	4.01852e-18
ILMN_1789136	1580309	SERF2	1.76336e-34	0.0252766	0.00194005	8.39e-39	2.66e-37	1977	++	0.023831	0.00268145	3.01048e-18	6.30622e-16	0.0268646	0.00281039	9.84071e-21	7.39674e-18
ILMN_1680652	7550292	SELENBP1	1.76336e-34	0.0545324	0.00423282	5.59e-38	2.76e-37	1977	++	0.0466579	0.00547279	5.80468e-17	8.08871e-15	0.0662557	0.0066776	3.82309e-22	4.07095e-19
ILMN_1814397	5690187	EPB42	4.15589e-34	0.048697	0.00378523	7.08e-38	6.83e-37	1977	++	0.0439683	0.00480636	3.35771e-19	1.12907e-16	0.0564198	0.0061423	2.51282e-19	1.14674e-16
ILMN_1732049	1850041	DPM2	6.91174e-34	0.0422423	0.00328136	6.35e-38	1.19e-36	1977	++	0.0392887	0.00416217	2.71475e-20	1.44538e-17	0.047093	0.00533388	5.01175e-18	1.36256e-15
ILMN_1670000	1660307	DCAF6	2.95005e-33	0.025988	0.00202958	1.54e-37	5.31e-36	1977	++	0.0270608	0.00282337	7.58021e-21	5.02156e-18	0.0248408	0.00291956	6.80672e-17	1.4311e-14
ILMN_1766165	7160202	SNCA	3.56719e-33	0.0525016	0.00412355	3.92e-37	6.7e-36	1977	++	0.0490118	0.00533137	2.28372e-19	7.88685e-17	0.0576978	0.00650548	3.59701e-18	1.07756e-15
ILMN_2271875	5270338	ALAS2	5.57121e-33	0.0296181	0.00233521	7.32e-37	1.09e-35	1977	++	0.027444	0.00305077	1.21639e-18	3.17204e-16	0.0326943	0.00362893	1.11582e-18	4.14963e-16
ILMN_1672024	2000086		1.13528e-32	0.029304	0.00230932	6.76e-37	2.31e-35	1977	++	0.0299746	0.00315127	1.43896e-20	8.55024e-18	0.0285262	0.00339395	1.55177e-16	2.83265e-14
ILMN_1811470	5270148	PLEK2	1.41505e-32	0.0364895	0.00290597	3.65e-36	2.99e-35	1977	++	0.0312994	0.00388755	2.39874e-15	2.3046e-13	0.0430621	0.00437479	7.80347e-22	7.12234e-19
ILMN_1799028	4900168	TSPAN5	1.65201e-32	0.040285	0.00319506	1.9e-36	3.62e-35	1977	++	0.0379207	0.0040542	5.7406e-20	2.52943e-17	0.0441603	0.00519047	6.83184e-17	1.4311e-14
ILMN_1694476	4730403	HMBS	1.81976e-32	0.0344009	0.00276241	1.34e-35	4.13e-35	1977	++	0.0301791	0.00344784	9.13445e-18	1.71647e-15	0.0419691	0.00461634	5.58645e-19	2.3027e-16
ILMN_1807919	6250110	TNS1	1.82725e-32	0.0464841	0.00372654	1.04e-35	4.29e-35	1977	++	0.0407887	0.00474236	3.15721e-17	4.78225e-15	0.0556778	0.00602532	1.56732e-19	7.85175e-17
ILMN_1714809	3400482	RPIA	2.18875e-32	0.0269118	0.00213576	2.1e-36	5.31e-35	1977	++	0.0268762	0.00293987	3.53297e-19	1.15755e-16	0.0269516	0.00310798	1.82028e-17	4.22901e-15
ILMN_2164242	20491	UBE2F	2.44779e-32	0.0193726	0.00154031	2.82e-36	6.13e-35	1977	++	0.0211065	0.00220026	7.0527e-21	5.00664e-18	0.0177062	0.00215704	7.25792e-16	1.04204e-13
ILMN_1796165	2030484	GLRX5	4.3755e-32	0.0343092	0.00274154	6.22e-36	1.13e-34	1977	++	0.0326303	0.00371825	7.57972e-18	1.49006e-15	0.0363091	0.00405828	1.88247e-18	6.60626e-16
ILMN_2379520	1780356	HAGH	4.58505e-32	0.0419977	0.00337867	1.79e-35	1.22e-34	1977	++	0.0367538	0.00446168	5.67231e-16	6.35797e-14	0.0490474	0.0051732	1.95162e-20	1.38544e-17
ILMN_1658351	6420242	FIS1	5.33025e-32	0.0258202	0.00206103	5.26e-36	1.46e-34	1977	++	0.0260593	0.00279727	7.94065e-20	3.1708e-17	0.0255362	0.00304834	1.93627e-16	3.29888e-14
ILMN_1708323	1230376	ALAS2	5.64362e-32	0.0556873	0.00449368	2.88e-35	1.59e-34	1977	++	0.0491623	0.0058282	1.19411e-16	1.60614e-14	0.0652527	0.00705661	1.48366e-19	7.85175e-17
ILMN_1810785	520482	RNF11	8.87553e-32	0.0317432	0.00255046	1.47e-35	2.57e-34	1977	++	0.0303037	0.00338168	1.62602e-18	3.92025e-16	0.0336423	0.00388406	1.97641e-17	4.50974e-15
ILMN_1733927	4730743	TCEB2	1.07974e-31	0.0170951	0.00138028	3.14e-35	3.25e-34	1977	++	0.0154327	0.00184801	2.32968e-16	2.89016e-14	0.0191926	0.00207582	1.49947e-19	7.85175e-17
ILMN_1784207	270133	PITHD1	1.07974e-31	0.0406743	0.00327087	1.68e-35	3.33e-34	1977	++	0.0395894	0.00456356	1.72825e-17	2.90573e-15	0.0418203	0.00469048	2.43637e-18	8.19262e-16
ILMN_1801864	6510075		1.07974e-31	0.0204743	0.00165059	2.48e-35	3.38e-34	1977	++	0.0238759	0.00239296	2.21426e-22	4.04197e-19	0.017387	0.00227974	5.84045e-14	6.06742e-12
ILMN_2404135	360187	RIOK3	1.42428e-31	0.032873	0.00266563	6.08e-35	4.57e-34	1977	++	0.0291642	0.00353107	4.78854e-16	5.51243e-14	0.037787	0.00406451	9.66965e-20	5.61631e-17
ILMN_1684255	1510612	MYL4	1.64897e-31	0.0457086	0.00374707	3.17e-34	5.42e-34	1977	++	0.0395784	0.00464262	5.82377e-17	8.08871e-15	0.0571641	0.00634651	1.13662e-18	4.14963e-16
ILMN_2174884	4560730	XPO7	2.42485e-31	0.0275832	0.00223239	4.53e-35	8.16e-34	1977	++	0.0267098	0.00310145	2.88549e-17	4.55195e-15	0.0285222	0.00321582	3.58949e-18	1.07756e-15
ILMN_1765621	6110474	HDGF	3.51395e-31	0.0278182	0.00225923	7.7e-35	1.21e-33	1977	++	0.0261498	0.00312328	1.96426e-16	2.48508e-14	0.0296492	0.00327197	7.18851e-19	2.87046e-16
ILMN_1701933	5360273	SNCA	4.20254e-31	0.0447029	0.00365279	1.95e-34	1.48e-33	1977	++	0.0401364	0.00482782	3.12865e-16	3.64246e-14	0.0508174	0.00558648	5.35199e-19	2.27959e-16
ILMN_1736911	3140520	TMOD1	5.33343e-31	0.0419696	0.00346339	8.47e-34	1.92e-33	1977	++	0.0360182	0.00441447	1.04463e-15	1.10317e-13	0.0514974	0.00558557	1.87466e-19	8.87201e-17
ILMN_1704079	3420372	RBM38	6.30744e-31	0.0425921	0.00347669	1.66e-34	2.32e-33	1977	++	0.0403406	0.00471289	4.40739e-17	6.39973e-15	0.0452803	0.00514964	6.75111e-18	1.76052e-15
ILMN_1671583	1980113	MKRN1	1.15534e-30	0.0266642	0.00218241	2.5e-34	4.34e-33	1977	++	0.0270506	0.00320994	1.27375e-16	1.69541e-14	0.0263321	0.00297609	4.28903e-18	1.21789e-15
ILMN_1806937	3610768	BABAM1	1.22043e-30	0.0221365	0.00181363	2.9e-34	4.68e-33	1977	++	0.0230589	0.00258304	2.16247e-18	4.9503e-16	0.0212396	0.00254706	2.61814e-16	4.34475e-14
ILMN_1782050	5490408	CEBPD	1.52835e-30	-0.0203913	0.0016662	1.94e-34	6.06e-33	1977	--	-0.0255325	0.00234777	4.56473e-26	5.83281e-22	-0.0151742	0.00236504	2.20446e-10	1.12674e-08
ILMN_1671686	4610670	DMTN	1.52835e-30	0.0428293	0.00354521	1.33e-33	6.1e-33	1977	++	0.03842	0.00449547	4.904e-17	7.04083e-15	0.0500823	0.00576566	1.61662e-17	3.82539e-15
ILMN_1772809	2120152	SLC4A1	1.64394e-30	0.0538606	0.00443308	5.76e-34	6.69e-33	1977	++	0.0507175	0.00578849	8.50087e-18	1.64582e-15	0.058319	0.0068941	1.00819e-16	2.01291e-14
ILMN_1694027	2480192	SESN3	1.72141e-30	0.0397222	0.00326379	4.46e-34	7.14e-33	1977	++	0.0384582	0.00432362	2.82664e-18	6.12183e-16	0.0413966	0.00497629	3.0667e-16	5.02388e-14
ILMN_1658624	2120689	UBXN6	7.69046e-30	0.037127	0.00309838	4.38e-33	3.25e-32	1977	++	0.0342475	0.00397273	2.6914e-17	4.29884e-15	0.0415982	0.00495036	1.57607e-16	2.83375e-14
ILMN_1742410	4290411	BCL2L1	9.59512e-30	0.0440384	0.00366213	2.61e-33	4.13e-32	1977	++	0.0429712	0.00483042	2.80202e-18	6.12183e-16	0.0454809	0.00561596	1.69964e-15	2.21612e-13
ILMN_1723684	50192	ACKR1	9.90295e-30	0.0279551	0.00234733	1.06e-32	4.34e-32	1977	++	0.025202	0.00292739	2.95667e-17	4.60736e-15	0.032913	0.0039284	1.91885e-16	3.29888e-14
ILMN_2382829	5960674	PRDX2	1.21279e-29	0.0328022	0.00273515	3.87e-33	5.41e-32	1977	++	0.0326146	0.00379239	3.18118e-17	4.78225e-15	0.0330056	0.00394851	2.23327e-16	3.75483e-14
ILMN_2413537	7320246	HEMGN	1.32627e-29	0.0370537	0.00310592	8.26e-33	6.02e-32	1977	++	0.0340551	0.0040789	2.36451e-16	2.90516e-14	0.0411915	0.00479154	3.3446e-17	7.49777e-15
ILMN_1749662	60647	GPX1	2.23074e-29	0.0288571	0.0024205	9.09e-33	1.03e-31	1977	++	0.0275444	0.0031832	2.06834e-17	3.43237e-15	0.0306567	0.00372697	6.35594e-16	9.22911e-14
ILMN_1767766	6550064	PRDX2	2.25745e-29	0.033011	0.00276356	6.89e-33	1.06e-31	1977	++	0.0315554	0.00397777	5.89831e-15	5.38347e-13	0.0343691	0.00384227	1.91291e-18	6.60626e-16
ILMN_2172174	6840075	PNP	3.66582e-29	0.0170901	0.00143848	1.49e-32	1.75e-31	1977	++	0.0164534	0.00190745	2.57931e-17	4.17196e-15	0.0179296	0.00219041	8.68051e-16	1.23244e-13
ILMN_1735712	2450647	KRT1	3.70974e-29	0.0614411	0.00523331	7.91e-32	1.8e-31	1977	++	0.0513445	0.0068435	1.41637e-13	8.61827e-12	0.075661	0.00812156	8.19004e-20	4.98344e-17
ILMN_1729487	3840400	GMPR	3.8334e-29	0.0424051	0.00362268	1.2e-31	1.89e-31	1977	++	0.0363724	0.00458351	5.78621e-15	5.32019e-13	0.0524463	0.00591334	3.59602e-18	1.07756e-15
ILMN_2329290	110255	TRIM10	3.95319e-29	0.0239883	0.00204763	1.07e-31	1.98e-31	1977	++	0.0213515	0.00242049	5.21219e-18	1.04065e-15	0.0306241	0.00383986	4.35462e-15	5.35032e-13
ILMN_1750181	5050681	TESC	5.52403e-29	0.0374897	0.00314512	9.32e-33	2.81e-31	1977	++	0.0379234	0.00407941	9.4105e-20	3.64386e-17	0.036854	0.00493842	1.91451e-13	1.7988e-11
ILMN_1726306	7320021	HMBS	6.25348e-29	0.0282889	0.00239538	3.48e-32	3.23e-31	1977	++	0.0266148	0.00305618	1.3158e-17	2.33519e-15	0.0309553	0.00385709	2.97113e-15	3.79651e-13
ILMN_1806456	70403	CCDC176	6.29364e-29	0.0274716	0.00232823	3.93e-32	3.3e-31	1977	++	0.0257756	0.00306309	1.40401e-16	1.84952e-14	0.0297922	0.00358293	3.15726e-16	5.04293e-14
ILMN_1704446	7610615	SLC6A10P	7.36614e-29	0.0434019	0.00370741	1.18e-31	3.92e-31	1977	++	0.0381582	0.00480857	5.78734e-15	5.32019e-13	0.0510877	0.00582164	7.79118e-18	1.99111e-15
ILMN_1806349	1780538	SLC6A8	9.25942e-29	0.0387755	0.00331498	1.32e-31	5e-31	1977	++	0.0339982	0.0043512	1.44695e-14	1.14839e-12	0.0453843	0.00511768	3.62616e-18	1.07756e-15
ILMN_1705458	5890138	TRIM58	1.39828e-28	0.0465852	0.00405074	1.31e-30	7.66e-31	1977	++	0.0389857	0.00502	2.06023e-14	1.55773e-12	0.0607682	0.00685799	3.84874e-18	1.11771e-15
ILMN_2225887	6900324	ATP5EP2	2.06968e-28	0.0185056	0.00157495	7.07e-32	1.15e-30	1977	++	0.0192681	0.00214526	1.36856e-18	3.4975e-16	0.0176141	0.00231958	7.43307e-14	7.47872e-12
ILMN_1714765	1770133		2.37813e-28	0.0408614	0.00346917	5.04e-32	1.34e-30	1977	++	0.0398842	0.00432661	1.83998e-19	6.53091e-17	0.042621	0.00580551	4.53937e-13	4.00028e-11
ILMN_1750130	830259	GSPT1	6.31898e-28	0.0267624	0.00231453	6.36e-31	3.61e-30	1977	++	0.0246592	0.00302045	1.00542e-15	1.07061e-13	0.0297541	0.00360236	4.87512e-16	7.50534e-14
ILMN_2156267	1070242	EIF2AK1	6.59621e-28	0.0218463	0.00188225	3.82e-31	3.82e-30	1977	++	0.0215595	0.0026118	4.96617e-16	5.61573e-14	0.0221563	0.00271502	1.0526e-15	1.43087e-13
ILMN_1805561	5560400	SLC14A1	6.76382e-28	0.0306094	0.00265718	1.05e-30	3.97e-30	1977	++	0.0274821	0.00343661	3.63169e-15	3.46312e-13	0.0352584	0.00419006	1.43623e-16	2.69529e-14
ILMN_2413064	7000132	ST6GALNAC4	8.2974e-28	0.0322424	0.00280391	1.33e-30	4.97e-30	1977	++	0.0267219	0.00377777	2.89864e-12	1.29961e-10	0.0390137	0.00418391	7.60338e-20	4.8578e-17
ILMN_2404049	3140750	RBM38	8.2974e-28	0.040406	0.00349298	6e-31	5e-30	1977	++	0.0382164	0.00478891	4.12245e-15	3.87329e-13	0.042895	0.00510596	1.60258e-16	2.83375e-14
ILMN_1741632	3460161	RAB3IL1	8.81354e-28	0.0369447	0.00323321	3.08e-30	5.38e-30	1977	++	0.032573	0.00400059	1.19229e-15	1.23863e-13	0.0451774	0.00548994	6.18513e-16	9.08432e-14
ILMN_1801313	1980768	SIAH2	2.00566e-27	0.0281674	0.00244827	1.24e-30	1.24e-29	1977	++	0.0257551	0.00346568	2.36166e-13	1.36549e-11	0.0305705	0.00345909	4.66382e-18	1.29553e-15
ILMN_1749009	4230554	REXO2	2.50768e-27	0.0149193	0.00129143	7.17e-31	1.57e-29	1977	++	0.0172774	0.00177955	2.50998e-21	2.46712e-18	0.0122956	0.00187707	9.39258e-11	5.31055e-09
ILMN_1697529	6760291	RNF10	2.5556e-27	0.0343827	0.00302745	6.85e-30	1.62e-29	1977	++	0.0296408	0.003948	1.36473e-13	8.3438e-12	0.0411513	0.00471679	1.18419e-17	2.96698e-15
ILMN_1696276	6100196	ZNF653	3.78665e-27	0.020414	0.00177364	1.18e-30	2.43e-29	1977	++	0.0204759	0.00228304	1.52633e-18	3.8242e-16	0.0203196	0.00281685	1.1136e-12	8.9494e-11
ILMN_1786328	3290091	DCAF12	4.38763e-27	0.0385413	0.00336727	2.47e-30	2.85e-29	1977	++	0.0380833	0.00443383	3.47022e-17	5.1561e-15	0.0391654	0.0051759	9.03012e-14	8.94471e-12
ILMN_1746579	4880376	UBE2O	5.81095e-27	0.0272392	0.00239697	6.32e-30	3.82e-29	1977	++	0.0253456	0.003217	8.88123e-15	7.6164e-13	0.0296024	0.00359388	5.82264e-16	8.65136e-14
ILMN_1671693	2690541	TPGS2	5.81775e-27	0.0340315	0.00301004	1.23e-29	3.87e-29	1977	++	0.0303995	0.00389802	1.61591e-14	1.27457e-12	0.0393959	0.00473735	3.13301e-16	5.04293e-14
ILMN_1733675	5310554	MPP1	6.24042e-27	0.0304002	0.00268209	8.85e-30	4.2e-29	1977	++	0.0279445	0.00350105	4.07405e-15	3.85616e-13	0.0338889	0.00417289	1.42726e-15	1.89974e-13
ILMN_2381899	5260215	OPTN	7.37639e-27	0.0213562	0.00187388	4.34e-30	5.06e-29	1977	++	0.0224946	0.00257389	1.02042e-17	1.8627e-15	0.0200724	0.00273344	4.48207e-13	3.97721e-11
ILMN_1767422	6370484	POLR1D	7.37639e-27	0.0203252	0.00179486	9.97e-30	5.08e-29	1977	++	0.0224639	0.00278411	2.09857e-15	2.09496e-13	0.0188041	0.00234791	3.37437e-15	4.22723e-13
ILMN_2367126	4180768	ALAS2	1.36157e-26	0.0405451	0.00360985	2.85e-29	9.51e-29	1977	++	0.0359549	0.00475853	9.63839e-14	6.12733e-12	0.0467675	0.00554041	1.16453e-16	2.22096e-14
ILMN_1668039	7210398	GYPC	1.36157e-26	0.0306436	0.00272289	2.21e-29	9.59e-29	1977	++	0.0282019	0.00339133	3.07207e-16	3.63471e-14	0.035073	0.00456772	3.99776e-14	4.18716e-12
ILMN_2152465	7200603	PIP4K2A	1.43226e-26	0.0420298	0.00375158	3.93e-29	1.02e-28	1977	++	0.0372291	0.00484338	3.7078e-14	2.60321e-12	0.0492303	0.00593159	3.56266e-16	5.55166e-14
ILMN_1702447	7040709	IGF2BP2	1.75003e-26	0.032552	0.00290422	3.7e-29	1.26e-28	1977	++	0.0292441	0.00378853	2.91667e-14	2.12967e-12	0.037266	0.0045227	5.69196e-16	8.55669e-14
ILMN_1680134	460382	CARM1	3.92958e-26	0.0323647	0.00289637	5.45e-29	2.86e-28	1977	++	0.0293632	0.0039473	2.24084e-13	1.31346e-11	0.0358657	0.00426307	1.45543e-16	2.69529e-14
ILMN_1745962	4780048	FBXO7	4.51938e-26	0.0334789	0.00301996	1.47e-28	3.33e-28	1977	++	0.0299015	0.0038084	1.08934e-14	8.98039e-13	0.0395391	0.0049568	4.30802e-15	5.34446e-13
ILMN_1680094	6100424	HEMGN	4.51938e-26	0.0236371	0.00214363	2.84e-28	3.36e-28	1977	++	0.0197098	0.00276591	2.01985e-12	9.31754e-11	0.0295441	0.00339214	1.33701e-17	3.28544e-15
ILMN_1696183	4040170	HBQ1	8.14598e-26	0.0363361	0.00332842	9.57e-28	6.12e-28	1977	++	0.0294628	0.00424925	7.49565e-12	3.06005e-10	0.0472486	0.00535419	5.19806e-18	1.38377e-15
ILMN_1687857	10379	ST6GALNAC4	8.91825e-26	0.0317801	0.00287303	1.93e-28	6.77e-28	1977	++	0.027948	0.00385107	8.11081e-13	4.17903e-11	0.0365899	0.00431445	8.49087e-17	1.72216e-14
ILMN_1787526	4900309	C2orf88	1.20739e-25	0.0312457	0.00286065	8.99e-28	9.26e-28	1977	++	0.026251	0.00365818	1.42937e-12	6.91836e-11	0.0391073	0.00458953	6.15467e-17	1.33296e-14
ILMN_2165993	7610170	ITLN1	2.43944e-25	0.0282695	0.00265061	1.48e-26	1.89e-27	1977	++	0.0217667	0.00329544	6.55006e-11	2.09242e-09	0.040185	0.00446089	1.12581e-18	4.14963e-16
ILMN_1720623	2600682	SYTL3	2.54282e-25	-0.0166868	0.00147658	1.3e-29	1.99e-27	1977	--	-0.0211197	0.00197624	2.84127e-25	9.07644e-22	-0.0110848	0.00222163	7.19885e-07	1.58325e-05
ILMN_2209515	2450020	SNORD56	2.61886e-25	0.0191516	0.00179183	1.15e-26	2.07e-27	1977	++	0.0158238	0.00215894	4.87946e-13	2.63079e-11	0.0265185	0.00321219	5.03115e-16	7.65334e-14
ILMN_1815552	5960477	NTAN1	3.01912e-25	0.0197689	0.00178459	1.61e-28	2.41e-27	1977	++	0.0228825	0.00245536	7.70578e-20	3.1708e-17	0.0162823	0.00259828	5.59177e-10	2.69629e-08
ILMN_1688775	4150689	METRNL	4.0567e-25	-0.0192486	0.00173398	1.24e-28	3.27e-27	1977	--	-0.0216263	0.00232119	7.87673e-20	3.1708e-17	-0.0162463	0.00260829	7.05725e-10	3.32758e-08
ILMN_1777233	5340338	E2F2	4.27572e-25	0.0385573	0.00353332	1e-27	3.48e-27	1977	++	0.0341867	0.00474592	1.18127e-12	5.85051e-11	0.0439923	0.00529238	3.22385e-16	5.08573e-14
ILMN_1715963	4670327	FBXO7	4.34452e-25	0.0391943	0.00362508	3.02e-27	3.57e-27	1977	++	0.0345084	0.00443711	1.89636e-14	1.46858e-12	0.0486004	0.00628644	2.71457e-14	2.9872e-12
ILMN_1654118	670673	BCL2L1	7.19667e-25	0.0317042	0.00291947	1.8e-27	5.97e-27	1977	++	0.0277387	0.0039375	3.5283e-12	1.55464e-10	0.036546	0.00435088	1.61891e-16	2.83375e-14
ILMN_2369580	2640528	NPRL3	7.41602e-25	0.0327886	0.00301804	1.71e-27	6.21e-27	1977	++	0.0298111	0.00401967	2.63219e-13	1.50152e-11	0.036636	0.00456926	3.14944e-15	3.98451e-13
ILMN_2336335	3170482	MARCH8	8.06907e-25	0.0361022	0.00334728	4.03e-27	6.82e-27	1977	++	0.0313315	0.00432369	8.74453e-13	4.47281e-11	0.0432386	0.00528815	9.30793e-16	1.307e-13
ILMN_1738468	6040468	KEL	9.2025e-25	0.0233824	0.00218576	1.04e-26	7.85e-27	1977	++	0.02045	0.00261462	1.36422e-14	1.09636e-12	0.0301875	0.00398303	8.26652e-14	8.25231e-12
ILMN_1656427	780070	GID4	1.38235e-24	0.0174614	0.00162259	5.24e-27	1.19e-26	1977	++	0.015699	0.00206182	6.3066e-14	4.17542e-12	0.0203288	0.00262987	2.73519e-14	2.9872e-12
ILMN_1719579	6350193	LOC441081	2.40595e-24	0.0148794	0.00140905	4.57e-26	2.09e-26	1977	++	0.0124792	0.00174141	1.52994e-12	7.32195e-11	0.0194304	0.0023979	1.64087e-15	2.16155e-13
ILMN_1688322	6100767	ADIPOR1	3.12605e-24	0.0294453	0.00278565	4.09e-26	2.74e-26	1977	++	0.0241379	0.00355716	2.01206e-11	7.32482e-10	0.0378613	0.00447937	1.06505e-16	2.09372e-14
ILMN_2123730	7400070	TBC1D22B	4.38749e-24	0.0192898	0.00180173	9.51e-27	3.88e-26	1977	++	0.0180691	0.00238984	9.30219e-14	5.96209e-12	0.0208974	0.00274245	6.13436e-14	6.32136e-12
ILMN_1756146	50592	WDR45	4.70768e-24	0.0184825	0.00171398	4.12e-27	4.2e-26	1977	++	0.0209541	0.00236124	3.35809e-18	6.92091e-16	0.0157299	0.0024919	4.21219e-10	2.06222e-08
ILMN_2367191	3290369	PSMF1	6.03344e-24	0.0215497	0.00201565	1.12e-26	5.43e-26	1977	++	0.0204617	0.00278123	4.01217e-13	2.17235e-11	0.0227534	0.00292534	1.91588e-14	2.16647e-12
ILMN_1713006	1710278	CDC34	8.28367e-24	0.0317189	0.00297172	1.35e-26	7.52e-26	1977	++	0.0313725	0.00403964	2.05867e-14	1.55773e-12	0.0321273	0.00438713	5.16897e-13	4.43283e-11
ILMN_1682332	7000577	GYPC	9.7091e-24	0.0287387	0.00271001	2.83e-26	8.89e-26	1977	++	0.0265075	0.00338413	1.25201e-14	1.01899e-12	0.0327274	0.00452472	9.7245e-13	7.86453e-11
ILMN_1756674	5090561	ATP5EP2	1.10454e-23	0.0141335	0.00133605	3.75e-26	1.02e-25	1977	++	0.0128663	0.00173125	2.35658e-13	1.36549e-11	0.0159994	0.00210085	6.3307e-14	6.47149e-12
ILMN_1780861	2030132	METRNL	1.14895e-23	-0.0188893	0.00173942	1.8e-27	1.07e-25	1977	--	-0.0231454	0.00232639	2.87303e-22	4.07906e-19	-0.0134936	0.00261943	3.14539e-07	7.68485e-06
ILMN_2329927	5860377	ABCG1	1.26715e-23	-0.0220744	0.00203415	1.95e-27	1.19e-25	1977	--	-0.0227769	0.00251224	6.70868e-19	1.94826e-16	-0.0207373	0.00346624	3.10788e-09	1.2852e-07
ILMN_1688629	1090102	ZNF274	1.39396e-23	-0.0115543	0.00107579	6.58e-27	1.32e-25	1977	--	-0.0137116	0.00146136	4.4515e-20	2.14006e-17	-0.00900221	0.0015895	1.96463e-08	6.62377e-07
ILMN_2376403	6350446	TSC22D3	1.86433e-23	-0.0197355	0.00186448	3.5e-26	1.78e-25	1977	--	-0.0230925	0.00265108	1.2932e-17	2.32739e-15	-0.0164501	0.00262269	5.40042e-10	2.61389e-08
ILMN_1667306	2480468	RANBP10	4.32167e-23	0.0199854	0.00189833	6.43e-26	4.16e-25	1977	++	0.0184059	0.0027543	3.96033e-11	1.34231e-09	0.0214146	0.00262001	9.53009e-16	1.32365e-13
ILMN_1709092	3990441	ABCC13	5.03907e-23	0.015469	0.00156415	4.61e-23	4.89e-25	1977	++	0.0117822	0.00184174	2.46084e-10	6.76229e-09	0.0250096	0.00296272	1.16194e-16	2.22096e-14
ILMN_1710303	7550021	TTC25	5.07031e-23	0.0225143	0.00214708	1e-25	4.96e-25	1977	++	0.0218563	0.00306049	1.81567e-12	8.46737e-11	0.0231519	0.00301292	3.83197e-14	4.0804e-12
ILMN_1675421	7160139		5.47629e-23	0.0233809	0.00223651	1.4e-25	5.4e-25	1977	++	0.0289537	0.0032155	1.13092e-18	3.01061e-16	0.0181582	0.00311281	7.44505e-09	2.79803e-07
ILMN_1729112	2630687	CHPT1	5.54384e-23	0.0267304	0.00255566	1.33e-25	5.51e-25	1977	++	0.0246982	0.00354589	6.05296e-12	2.51937e-10	0.0289272	0.00368671	1.15107e-14	1.34939e-12
ILMN_2091454	4480730	HBM	6.23926e-23	0.0356126	0.00350619	3.08e-24	6.25e-25	1977	++	0.0271037	0.00443202	1.39648e-09	3.21518e-08	0.0498452	0.00573203	1.49497e-17	3.6043e-15
ILMN_1749984	2510561	LOC440313	6.64654e-23	0.0368264	0.00355885	4.28e-25	6.71e-25	1977	++	0.0329489	0.0044271	2.1815e-13	1.28577e-11	0.0439091	0.00598333	4.63329e-13	4.05508e-11
ILMN_1706434	5870307	YBX3P1	7.62837e-23	0.0364605	0.00354884	9.24e-25	7.79e-25	1977	++	0.0310378	0.00449364	8.9641e-12	3.60199e-10	0.0454483	0.00578522	1.07127e-14	1.26747e-12
ILMN_1669523	4280017	FOS	7.62837e-23	-0.0221634	0.00212167	1.52e-25	7.88e-25	1977	--	-0.0218423	0.00282898	2.87885e-14	2.11413e-12	-0.0225762	0.00320752	3.72208e-12	2.70232e-10
ILMN_1797251	3400291	GATA1	7.62837e-23	0.0220174	0.00214421	9.79e-25	7.89e-25	1977	++	0.0185806	0.00272632	1.65413e-11	6.10882e-10	0.0275905	0.0034718	5.39562e-15	6.50427e-13
ILMN_1740742	4760020	UROD	7.62837e-23	0.0141459	0.00133334	2.69e-26	7.94e-25	1977	++	0.0158603	0.00175138	7.32802e-19	2.08083e-16	0.0117824	0.0020564	1.35087e-08	4.72916e-07
ILMN_1807201	830309	FAM104A	8.37245e-23	0.0289028	0.00276353	1.34e-25	8.78e-25	1977	++	0.0291431	0.00366524	5.13624e-15	4.79057e-13	0.0285863	0.00420698	1.91098e-11	1.24584e-09
ILMN_1666670	2070746	RBX1	1.04117e-22	0.0274389	0.00255299	6.07e-27	1.1e-24	1977	++	0.032952	0.00331072	2.76846e-22	4.07906e-19	0.0193516	0.00400985	1.6224e-06	3.20418e-05
ILMN_1911042	5960021	PIP4K2A	1.09928e-22	0.0153314	0.00147254	2.2e-25	1.17e-24	1977	++	0.0146306	0.00213215	1.21303e-11	4.6828e-10	0.0159705	0.00203614	1.17574e-14	1.36579e-12
ILMN_2249018	2140541	LRRC26	1.15743e-22	-0.0164433	0.00156612	8.7e-26	1.25e-24	1977	--	-0.0161075	0.00191588	1.49075e-16	1.93295e-14	-0.0171198	0.00271893	4.64779e-10	2.26678e-08
ILMN_2096322	3460201	ADIPOR1	1.15743e-22	0.0283144	0.00276586	1.35e-24	1.25e-24	1977	++	0.0243784	0.00348835	5.17311e-12	2.17441e-10	0.0349779	0.00453885	3.2562e-14	3.52607e-12
ILMN_2341626	2600634	MARCH8	1.31457e-22	0.023038	0.00220856	1.79e-25	1.43e-24	1977	++	0.0273988	0.00306932	2.16949e-18	4.9503e-16	0.0183559	0.0031804	1.06286e-08	3.82571e-07
ILMN_2396813	2760259	BABAM1	1.32344e-22	0.019195	0.00184078	1.85e-25	1.45e-24	1977	++	0.019245	0.00238881	2.30619e-15	2.23246e-13	0.019122	0.00288823	5.97539e-11	3.55133e-09
ILMN_1708016	770561	FAM210B	1.52249e-22	0.0343716	0.00329375	1.71e-25	1.68e-24	1977	++	0.0365345	0.00438599	2.75304e-16	3.29258e-14	0.0315742	0.004988	3.77498e-10	1.87691e-08
ILMN_1764410	3460278	GUCD1	1.55676e-22	0.0244192	0.00237172	7.35e-25	1.73e-24	1977	++	0.021739	0.00315337	9.79085e-12	3.90961e-10	0.02791	0.00359882	2.26751e-14	2.5416e-12
ILMN_1860954	6040497		2.14456e-22	0.0146584	0.00141575	4.02e-25	2.4e-24	1977	++	0.0147682	0.00188079	1.08378e-14	8.98039e-13	0.0145147	0.00215057	2.58334e-11	1.65276e-09
ILMN_1751571	3520095	RAD23A	2.73307e-22	0.019877	0.00192786	6.33e-25	3.08e-24	1977	++	0.0218058	0.00270464	2.20151e-15	2.16391e-13	0.0178848	0.00274871	1.24241e-10	6.75556e-09
ILMN_1905548	4070193	MBNL3	4.15065e-22	0.0282825	0.00275377	9.58e-25	4.71e-24	1977	++	0.0356507	0.00390799	4.1676e-19	1.29887e-16	0.0210156	0.003881	7.76754e-08	2.21709e-06
ILMN_1804448	7040369	MSI2	4.58965e-22	0.0171343	0.00170631	9.99e-24	5.25e-24	1977	++	0.0141	0.00216052	1.08732e-10	3.26146e-09	0.0221644	0.00278171	4.60705e-15	5.60656e-13
ILMN_1690616	1010154	SMIM5	4.58965e-22	0.0190925	0.00195162	1.33e-22	5.28e-24	1977	++	0.0147995	0.00233961	3.85188e-10	1.00044e-08	0.0289131	0.00353862	9.73372e-16	1.33739e-13
ILMN_1704842	1010161	ARL4A	4.70541e-22	0.0192576	0.0019262	1.56e-23	5.45e-24	1977	++	0.0159603	0.00238117	3.47336e-11	1.19617e-09	0.0255002	0.00327639	1.84588e-14	2.10596e-12
ILMN_1694325	5720129	NFIX	4.8625e-22	0.029326	0.00286524	1.38e-24	5.67e-24	1977	++	0.029796	0.0040974	7.31598e-13	3.83129e-11	0.0288763	0.00400818	1.18766e-12	9.43293e-11
ILMN_1804938	2360626	TPRA1	5.25602e-22	0.0296098	0.0029281	4.87e-24	6.17e-24	1977	++	0.0264448	0.00356924	2.77155e-13	1.56703e-11	0.036124	0.00512058	3.33372e-12	2.47664e-10
ILMN_1760027	70451	WAS	9.73159e-22	-0.0150275	0.00150538	1.82e-23	1.15e-23	1977	--	-0.0213648	0.00227747	4.52195e-20	2.14006e-17	-0.0101104	0.00200612	5.57999e-07	1.26645e-05
ILMN_1770387	3800132	TMPRSS9	1.13489e-21	0.0244921	0.00241327	3.35e-24	1.35e-23	1977	++	0.0259941	0.00340859	5.78174e-14	3.86801e-12	0.0229826	0.00341719	3.01759e-11	1.90885e-09
ILMN_1748591	4070017	ODC1	1.17758e-21	0.0237149	0.00234152	4.15e-24	1.41e-23	1977	++	0.0222982	0.003214	7.28776e-12	2.98471e-10	0.0253174	0.00341825	2.86016e-13	2.62929e-11
ILMN_1668559	1440209	RGS10	1.21972e-21	0.0197407	0.00197441	1.55e-23	1.47e-23	1977	++	0.016595	0.00255128	1.24809e-10	3.66646e-09	0.0244376	0.00311755	1.21849e-14	1.40269e-12
ILMN_1739335	5860608		1.22009e-21	0.0172305	0.00170086	4.05e-24	1.48e-23	1977	++	0.0165825	0.00226926	5.69884e-13	3.05965e-11	0.0180612	0.00256935	3.95838e-12	2.84158e-10
ILMN_1718961	2640192	BNIP3L	2.94877e-21	0.0239181	0.00237652	7.94e-24	3.6e-23	1977	++	0.0205808	0.00338452	1.71964e-09	3.84153e-08	0.0271638	0.00333777	1.25088e-15	1.6825e-13
ILMN_1824797	1430630		3.06021e-21	0.0261132	0.00266287	1.06e-22	3.76e-23	1977	++	0.021714	0.003288	6.59602e-11	2.09662e-09	0.0344986	0.00453948	7.11385e-14	7.21435e-12
ILMN_1703006	3460181	MTCH1	3.07319e-21	-0.00941506	0.000935462	7.92e-24	3.8e-23	1977	--	-0.0111227	0.0013149	9.88624e-17	1.35835e-14	-0.00766504	0.00133113	1.14708e-08	4.10573e-07
ILMN_2049417	3290161	TMEM86B	4.11468e-21	0.0286451	0.00287144	1.94e-23	5.12e-23	1977	++	0.0262392	0.00386879	2.05841e-11	7.4511e-10	0.031596	0.00428464	3.59879e-13	3.26137e-11
ILMN_1797793	6620521	BLVRB	4.32855e-21	0.0260564	0.00260498	1.49e-23	5.42e-23	1977	++	0.0264148	0.00371985	2.39832e-12	1.09449e-10	0.0257115	0.00364917	3.5408e-12	2.5913e-10
ILMN_1811927	430356	OR2W3	4.47627e-21	0.0316395	0.00324798	2.01e-22	5.64e-23	1977	++	0.0263224	0.00396251	5.12923e-11	1.68921e-09	0.0425268	0.0056701	1.46252e-13	1.41576e-11
ILMN_1803739	7400475	RPGRIP1	5.88419e-21	-0.0175206	0.00173251	4.85e-24	7.46e-23	1977	--	-0.0186113	0.00223355	2.69274e-16	3.27694e-14	-0.015873	0.00274509	9.99289e-09	3.62753e-07
ILMN_1774375	7320377	SMIM24	7.41594e-21	0.0345053	0.00353525	1.67e-22	9.46e-23	1977	++	0.0284542	0.00449827	3.85206e-10	1.00044e-08	0.0442806	0.00571735	2.44823e-14	2.7203e-12
ILMN_1781966	3780100	OSBP2	7.86938e-21	0.0373389	0.00377245	4.26e-23	1.01e-22	1977	++	0.0341164	0.00502983	2.05107e-11	7.44563e-10	0.0414825	0.00570357	7.34788e-13	6.0575e-11
ILMN_1752589	940754	TMEM183A	8.44122e-21	0.0146274	0.00144066	3.2e-24	1.09e-22	1977	++	0.0172151	0.00189594	5.97787e-19	1.7764e-16	0.0110919	0.00221614	6.65532e-07	1.48415e-05
ILMN_1707720	7610433	SLC1A5	9.85292e-21	0.0218155	0.00221223	6.12e-23	1.28e-22	1977	++	0.0249635	0.00330767	1.02691e-13	6.43228e-12	0.0192677	0.00297572	1.51922e-10	8.05504e-09
ILMN_1657932	2490400	MUC6	1.0406e-20	0.0298468	0.00303548	8.15e-23	1.36e-22	1977	++	0.0270971	0.00373136	7.84362e-13	4.09085e-11	0.0352272	0.00521958	2.58689e-11	1.65276e-09
ILMN_2083469	6110736	IRS2	1.14089e-20	-0.0218571	0.00218902	1.78e-23	1.5e-22	1977	--	-0.027126	0.0030255	1.56427e-18	3.8439e-16	-0.0160688	0.00317113	4.85113e-07	1.11891e-05
ILMN_1782788	2320129	YBX3	1.14926e-20	0.0254282	0.00258689	8.39e-23	1.52e-22	1977	++	0.0231293	0.00328404	3.5719e-12	1.56845e-10	0.029187	0.00419925	6.76103e-12	4.64476e-10
ILMN_1760315	1450608	VWCE	1.47323e-20	0.0393851	0.00405439	2.62e-22	1.96e-22	1977	++	0.0337875	0.00509614	5.57531e-11	1.79902e-09	0.0490376	0.00669209	5.0032e-13	4.31965e-11
ILMN_2047112	3400687	DPCD	1.51692e-20	0.0161561	0.00167502	5.15e-22	2.03e-22	1977	++	0.0135882	0.00205952	6.86884e-11	2.17253e-09	0.0211738	0.00287888	4.12839e-13	3.71497e-11
ILMN_2319414	2650468	BTF3	1.67897e-20	0.0128658	0.0013004	4.43e-23	2.26e-22	1977	++	0.0135504	0.00176003	3.38508e-14	2.41645e-12	0.0120429	0.00192976	6.56076e-10	3.10494e-08
ILMN_1684227	7100092	GPR146	1.89085e-20	0.0215486	0.00223603	5.58e-22	2.56e-22	1977	++	0.0158218	0.00292529	8.0072e-08	1.17605e-06	0.0295973	0.00346798	5.52384e-17	1.21696e-14
ILMN_2323427	7050450	EPB41	2.12967e-20	0.0231412	0.00232511	2.45e-23	2.9e-22	1977	++	0.0248528	0.00303372	8.08373e-16	8.75372e-14	0.0207044	0.00361977	1.4286e-08	4.93369e-07
ILMN_1721651	6580402		2.51909e-20	0.0182516	0.00188773	4.1e-22	3.45e-22	1977	++	0.0159795	0.00233207	1.2953e-11	4.95551e-10	0.0225698	0.00321499	4.21774e-12	2.99413e-10
ILMN_1682774	2680482	TEX30	2.54834e-20	0.0227352	0.00231615	9.61e-23	3.51e-22	1977	++	0.025886	0.00326899	6.57049e-15	5.87117e-13	0.019559	0.00328212	3.56801e-09	1.44279e-07
ILMN_1719415	4920445		2.80105e-20	0.0232562	0.00242222	7.9e-22	3.88e-22	1977	++	0.019018	0.00307642	9.33283e-10	2.25009e-08	0.0301691	0.00392897	3.99286e-14	4.18716e-12
ILMN_1724700	4210019	RIOK3	3.07964e-20	0.019861	0.00201905	7.81e-23	4.29e-22	1977	++	0.0228798	0.00278906	7.40788e-16	8.09042e-14	0.0165371	0.00292663	2.114e-08	7.08995e-07
ILMN_2172269	5720364	TMEM183B	4.09753e-20	0.0140136	0.00139743	1.15e-23	5.74e-22	1977	++	0.0180191	0.00186398	3.64692e-21	3.32859e-18	0.00887301	0.00211164	2.89576e-05	0.000365632
ILMN_1745343	1980500	ZMAT2	4.15285e-20	0.017148	0.00177813	5.22e-22	5.85e-22	1977	++	0.015005	0.0022712	6.48658e-11	2.07733e-09	0.0205418	0.00285808	1.33756e-12	1.04854e-10
ILMN_1804350	2060138		4.46171e-20	0.0278466	0.00293923	2.69e-21	6.32e-22	1977	++	0.0233152	0.0035304	6.59116e-11	2.09662e-09	0.0380821	0.00530596	1.43384e-12	1.1104e-10
ILMN_1679267	2940446	TGM2	5.58862e-20	0.0282978	0.00298673	2.68e-21	7.96e-22	1977	++	0.022219	0.00378135	5.78254e-09	1.12636e-07	0.0383808	0.00487	8.87208e-15	1.05951e-12
ILMN_1747460	1940100	TMEM184B	6.45883e-20	-0.0166503	0.00163372	2.16e-24	9.25e-22	1977	--	-0.0196645	0.00204653	6.1218e-21	4.60144e-18	-0.0113548	0.00271257	3.10319e-05	0.00038799
ILMN_1705750	1580435	TGM2	6.73623e-20	0.0168755	0.00174261	3.53e-22	9.7e-22	1977	++	0.0154108	0.0024137	2.66265e-10	7.26994e-09	0.0184702	0.0025185	4.79201e-13	4.16547e-11
ILMN_1751079	7330392	TAP1	7.32145e-20	-0.0169707	0.00175387	3.81e-22	1.06e-21	1977	--	-0.0160736	0.0024016	3.70361e-11	1.26537e-09	-0.0179959	0.00256738	4.53689e-12	3.18529e-10
ILMN_1721901	290475	CTNNAL1	7.48818e-20	0.0195381	0.00204151	1.06e-21	1.09e-21	1977	++	0.0172992	0.00253362	1.52172e-11	5.78705e-10	0.0236826	0.00344713	1.15882e-11	7.71216e-10
ILMN_1743046	5260270	SERPINA13P	9.49809e-20	0.0362828	0.00383607	3.13e-21	1.39e-21	1977	++	0.0309539	0.00467809	6.0739e-11	1.95006e-09	0.0472212	0.00670232	3.54889e-12	2.5913e-10
ILMN_1765208	130392	GLUL	1.11468e-19	0.0199368	0.00211331	3.95e-21	1.64e-21	1977	++	0.0173708	0.00246562	3.51716e-12	1.55464e-10	0.0270404	0.00410245	7.22262e-11	4.25303e-09
ILMN_1708580	3170270	PDZK1IP1	1.244e-19	0.0346159	0.00361722	1.07e-21	1.84e-21	1977	++	0.0314137	0.0046753	3.11994e-11	1.09467e-09	0.039391	0.00570929	9.53004e-12	6.4092e-10
ILMN_1679919	1570523	ASCC2	1.29798e-19	0.0266676	0.00278644	1.06e-21	1.93e-21	1977	++	0.0243803	0.00357434	1.59327e-11	5.9666e-10	0.030211	0.00444892	1.96655e-11	1.27556e-09
ILMN_1689172	620274	ATXN1L	1.57216e-19	0.0214235	0.00227511	4.66e-21	2.35e-21	1977	++	0.0177843	0.00287027	8.56025e-10	2.08348e-08	0.0275747	0.00373162	3.22954e-13	2.94765e-11
ILMN_1803788	5420377	LGALS3	1.6638e-19	0.0253073	0.00261463	3.7e-22	2.5e-21	1977	++	0.0309534	0.0036064	3.65285e-17	5.36508e-15	0.0190515	0.00379617	6.21331e-07	1.39287e-05
ILMN_1784678	620494	PBX1	1.75449e-19	0.0134849	0.00139854	5.3e-22	2.65e-21	1977	++	0.0134225	0.00179665	1.78107e-13	1.05854e-11	0.013581	0.00222784	1.57995e-09	6.86685e-08
ILMN_1756715	6940634	RUNDC3A	2.04185e-19	0.0323764	0.0034443	5.46e-21	3.1e-21	1977	++	0.0274632	0.00430463	2.74399e-10	7.42853e-09	0.0411193	0.00574227	1.60668e-12	1.23675e-10
ILMN_1756006	4200008	ATG2A	2.30659e-19	-0.0158071	0.00161872	1.59e-22	3.52e-21	1977	--	-0.0187269	0.00213864	8.88272e-18	1.69408e-15	-0.0118909	0.00247685	1.83508e-06	3.56905e-05
ILMN_1670570	830093	MXI1	2.33394e-19	0.0206046	0.00229547	2.8e-19	3.58e-21	1977	++	0.0156601	0.00268409	7.36044e-09	1.39336e-07	0.0340675	0.00442904	3.62254e-14	3.88982e-12
ILMN_2387385	3290368	IGFBP1	2.5102e-19	0.0201472	0.00221953	1.11e-19	3.87e-21	1977	++	0.0138555	0.00274556	5.37543e-07	6.43742e-06	0.0320147	0.00377073	7.86822e-17	1.62161e-14
ILMN_1781285	6860377	DUSP1	2.52333e-19	-0.0195168	0.00207367	4.88e-21	3.91e-21	1977	--	-0.024435	0.00323899	1.0503e-13	6.54668e-12	-0.0161007	0.00269942	3.45984e-09	1.40349e-07
ILMN_1764383	6450056	MCOLN1	2.66476e-19	0.0235511	0.00247276	1.66e-21	4.15e-21	1977	++	0.0208176	0.00342714	1.78844e-09	3.97438e-08	0.0265194	0.00357132	2.49587e-13	2.31103e-11
ILMN_2372398	7040327	ALDH5A1	3.09228e-19	0.018271	0.00191933	1.74e-21	4.84e-21	1977	++	0.0167067	0.00268701	7.5024e-10	1.86147e-08	0.0199005	0.00274253	8.26726e-13	6.77174e-11
ILMN_1659936	1340600	PPP1R15A	3.14046e-19	-0.0152478	0.00157571	3.78e-22	4.94e-21	1977	--	-0.0172965	0.00208059	3.13562e-16	3.64246e-14	-0.0124922	0.00241296	2.75054e-07	6.86452e-06
ILMN_1651358	4830541	HBE1	3.78912e-19	0.0301161	0.00325474	2.18e-20	5.99e-21	1977	++	0.0246838	0.00401105	1.10604e-09	2.62695e-08	0.0405882	0.00556905	6.60974e-13	5.55653e-11
ILMN_1713985	1990255	MAF1	3.89005e-19	0.0198616	0.00210738	4.31e-21	6.18e-21	1977	++	0.0177672	0.00272524	1.13496e-10	3.38844e-09	0.0229768	0.00332363	8.69364e-12	5.87764e-10
ILMN_1703142	1470196	MARCH2	4.24681e-19	0.0251009	0.00267238	5.85e-21	6.78e-21	1977	++	0.0216866	0.00348601	7.34536e-10	1.83318e-08	0.0299673	0.00416179	1.21931e-12	9.61747e-11
ILMN_2124082	3290386	PPP2R5B	5.36676e-19	0.0165704	0.00175644	3.95e-21	8.61e-21	1977	++	0.0147794	0.00240637	1.19077e-09	2.80215e-08	0.0186127	0.00256963	9.05016e-13	7.36579e-11
ILMN_2255310	7100717	RPS15A	5.90517e-19	0.0297557	0.00318803	1.02e-20	9.52e-21	1977	++	0.0376777	0.00484538	1.91356e-14	1.4715e-12	0.0237084	0.00423343	2.80233e-08	8.99702e-07
ILMN_2267787	2570131	HPS1	6.9137e-19	0.0304205	0.0032727	1.47e-20	1.12e-20	1977	++	0.0255167	0.00421557	2.03268e-09	4.43285e-08	0.0378595	0.00519212	6.44647e-13	5.45517e-11
ILMN_1796490	70070	GRINA	7.12619e-19	0.0266126	0.00281536	3.3e-21	1.16e-20	1977	++	0.0261555	0.00365939	1.74099e-12	8.23939e-11	0.0272756	0.00440708	8.9938e-10	4.19426e-08
ILMN_2344956	6110672	ACP1	8.31487e-19	0.016128	0.00171461	5.14e-21	1.36e-20	1977	++	0.0193413	0.00244639	7.22547e-15	6.32377e-13	0.0130256	0.00240381	7.61204e-08	2.18577e-06
ILMN_1766657	2060291	STOM	8.88375e-19	0.0195671	0.00207606	4.3e-21	1.46e-20	1977	++	0.0202414	0.0028339	1.80093e-12	8.42941e-11	0.018786	0.00304999	1.07728e-09	4.91627e-08
ILMN_1663605	4880068	RNF123	8.90221e-19	0.0186536	0.00199342	8.16e-21	1.47e-20	1977	++	0.0170871	0.00260437	8.70547e-11	2.674e-09	0.0208697	0.00309758	2.79201e-11	1.77494e-09
ILMN_2362858	650040	PILRA	1.00054e-18	-0.0165541	0.00172646	8.94e-22	1.66e-20	1977	--	-0.0207298	0.00231697	1.83105e-18	4.33281e-16	-0.0113413	0.00258876	1.31298e-05	0.000190218
ILMN_1749722	3400270	RNF213	1.01984e-18	0.0344683	0.00379147	9.81e-20	1.7e-20	1977	++	0.0283447	0.00455837	7.47624e-10	1.85859e-08	0.0482153	0.00682982	3.22483e-12	2.42394e-10
ILMN_1804618	3710148	DPM2	1.40319e-18	0.0129137	0.00137684	6.64e-21	2.35e-20	1977	++	0.0127015	0.00178209	2.00216e-12	9.26941e-11	0.0132281	0.0021686	1.54404e-09	6.73371e-08
ILMN_1726666	5490019	GPX3	1.40855e-18	-0.0148034	0.00156445	3.01e-21	2.37e-20	1977	--	-0.0163418	0.00207362	8.73903e-15	7.54509e-13	-0.0127708	0.00238356	1.05733e-07	2.91804e-06
ILMN_1653646	1240307	UBL7	1.60317e-18	0.0185672	0.00200445	1.99e-20	2.71e-20	1977	++	0.0167764	0.0025262	5.19336e-11	1.70261e-09	0.021611	0.00329348	8.73255e-11	4.98145e-09
ILMN_1776515	360053	MPPE1	1.69588e-18	-0.0172005	0.00184692	1.24e-20	2.88e-20	1977	--	-0.0163207	0.00244722	4.32619e-11	1.45324e-09	-0.0183648	0.00281512	1.11465e-10	6.21966e-09
ILMN_1791039	6520551	RTF1	1.69983e-18	0.0197838	0.00218263	1.25e-19	2.9e-20	1977	++	0.0156361	0.00272545	1.28816e-08	2.34475e-07	0.0272003	0.00364446	1.90407e-13	1.7988e-11
ILMN_1717063	4050634	FBXO9	2.27553e-18	0.0138627	0.00153868	2.07e-19	3.9e-20	1977	++	0.011574	0.00182881	3.77808e-10	9.85231e-09	0.019409	0.00284689	1.6449e-11	1.07787e-09
ILMN_1697166	3890524	C9orf78	2.3407e-18	0.0187259	0.00201901	1.78e-20	4.03e-20	1977	++	0.0200104	0.00300283	4.47572e-11	1.48934e-09	0.0176661	0.00272759	1.50144e-10	7.99389e-09
ILMN_1915345	4210440		2.47465e-18	0.019487	0.00214752	1.15e-19	4.28e-20	1977	++	0.016195	0.00266203	1.69053e-09	3.78313e-08	0.0256222	0.00363412	3.43125e-12	2.53436e-10
ILMN_2303166	6940736	MBNL3	3.96003e-18	0.0276815	0.00310992	5.53e-19	6.88e-20	1977	++	0.0215273	0.00381778	2.24895e-08	3.78617e-07	0.0398192	0.00536156	2.47565e-13	2.30904e-11
ILMN_1720373	270152	SLC7A5	4.02822e-18	0.0246311	0.00269112	5.55e-20	7.03e-20	1977	++	0.021624	0.00352484	1.2425e-09	2.90781e-08	0.0288335	0.00416685	8.31805e-12	5.65362e-10
ILMN_1669663	2030110	BCR	4.36392e-18	0.0248776	0.0027074	3.97e-20	7.65e-20	1977	++	0.023048	0.0035868	2.05704e-10	5.71411e-09	0.0273004	0.00412757	6.23209e-11	3.68674e-09
ILMN_1804509	3520332	DPYSL5	5.25886e-18	0.0282313	0.00312252	1.55e-19	9.26e-20	1977	++	0.0244326	0.00383345	2.85604e-10	7.69925e-09	0.0357211	0.00538276	5.40367e-11	3.24169e-09
ILMN_2373495	4260414	H2AFY	5.32605e-18	-0.0102344	0.00110358	1.8e-20	9.42e-20	1977	--	-0.0125145	0.00152266	6.56696e-16	7.27669e-14	-0.00771131	0.00160174	1.71776e-06	3.37686e-05
ILMN_1772359	5360376	LAPTM5	5.58404e-18	-0.0116631	0.00127397	5.44e-20	9.92e-20	1977	--	-0.0139648	0.00185285	1.10577e-13	6.85902e-12	-0.00959927	0.00175449	5.71827e-08	1.69139e-06
ILMN_1718988	630356	DAZAP2	5.99669e-18	-0.0117966	0.00127716	2.55e-20	1.07e-19	1977	--	-0.0167136	0.00180388	1.22875e-19	4.61795e-17	-0.00685443	0.00180849	0.000160064	0.00147144
ILMN_1680501	5560026	GTF2IRD2/GTF2IRD2B	6.02631e-18	0.01215	0.00133129	7.07e-20	1.08e-19	1977	++	0.0111081	0.00162705	1.52886e-11	5.79696e-10	0.0142607	0.00231569	1.08441e-09	4.93115e-08
ILMN_1787186	4290037	NOV	6.44456e-18	-0.0206669	0.00220806	7.99e-21	1.16e-19	1977	--	-0.0258334	0.00296709	1.33611e-17	2.33874e-15	-0.0142543	0.00330559	1.78548e-05	0.00024585
ILMN_1775405	1410113	ARL4A	6.52729e-18	0.0166365	0.00184691	2.1e-19	1.18e-19	1977	++	0.0120115	0.00244498	1.05457e-06	1.16267e-05	0.0227828	0.00281854	1.91169e-15	2.46743e-13
ILMN_1690077	6520390	PPM1A	6.55423e-18	0.0185336	0.00204638	1.34e-19	1.19e-19	1977	++	0.0162257	0.0025786	4.73171e-10	1.21166e-08	0.02246	0.00336334	4.12151e-11	2.55654e-09
ILMN_2410516	3310402	PPM1A	6.85515e-18	0.0255025	0.00280119	8.69e-20	1.25e-19	1977	++	0.0232223	0.00352261	7.11188e-11	2.23832e-09	0.0294244	0.0046198	2.95729e-10	1.48773e-08
ILMN_1715636	6290603	EIF3B	7.2081e-18	0.0137244	0.00150016	5.77e-20	1.32e-19	1977	++	0.0154942	0.00214765	1.09324e-12	5.49976e-11	0.012038	0.00209637	1.25669e-08	4.42367e-07
ILMN_1908421	2970180		7.99305e-18	0.0177564	0.00200016	6.84e-19	1.47e-19	1977	++	0.0140724	0.00248395	1.93571e-08	3.33511e-07	0.0245502	0.00337317	7.09551e-13	5.92591e-11
ILMN_1812638	6370411	ATP5L	8.44647e-18	0.018042	0.00198289	9.13e-20	1.56e-19	1977	++	0.0166283	0.00245963	2.37651e-11	8.50617e-10	0.0206664	0.00335129	1.03039e-09	4.7361e-08
ILMN_1728984	5270280	PA2G4	1.00822e-17	0.0125901	0.00137884	6.79e-20	1.87e-19	1977	++	0.015096	0.00194889	2.39156e-14	1.78709e-12	0.0100787	0.00195105	2.91815e-07	7.22637e-06
ILMN_1745787	3190692	POLL	1.02009e-17	0.0145732	0.00160355	1.01e-19	1.9e-19	1977	++	0.0134469	0.00214998	5.98325e-10	1.51996e-08	0.0159853	0.00240729	5.25983e-11	3.17029e-09
ILMN_2098418	4860500	GATSL3	1.14414e-17	0.0257785	0.00284208	1.19e-19	2.14e-19	1977	++	0.0239294	0.00365173	9.16556e-11	2.79517e-09	0.0286192	0.00452624	3.94509e-10	1.95389e-08
ILMN_1702055	1710390	ROPN1B	1.27248e-17	0.0240575	0.00270969	6.79e-19	2.39e-19	1977	++	0.018709	0.0034652	8.43104e-08	1.22982e-06	0.0324754	0.00434723	1.81224e-13	1.74112e-11
ILMN_1707304	3390338	KLF1	1.29901e-17	0.0180921	0.00201073	2.3e-19	2.45e-19	1977	++	0.0147826	0.00268307	4.6128e-08	7.17061e-07	0.0223319	0.00303689	4.16781e-13	3.72421e-11
ILMN_1792455	3130220	TMEM158	1.47317e-17	0.0368669	0.00414719	6.13e-19	2.79e-19	1977	++	0.028471	0.00537336	1.44611e-07	1.99766e-06	0.0492367	0.00652217	1.02702e-13	1.00949e-11
ILMN_1801610	50095	METRNL	1.50917e-17	-0.012784	0.00138901	3.46e-20	2.87e-19	1977	--	-0.0123865	0.00164377	1.11788e-13	6.90062e-12	-0.0137765	0.00259754	1.41252e-07	3.83209e-06
ILMN_1781691	3170112	TRAK2	1.73865e-17	0.0157579	0.0017412	1.43e-19	3.32e-19	1977	++	0.0203123	0.00248628	9.62156e-16	1.03315e-13	0.0113742	0.00243923	3.56214e-06	6.33384e-05
ILMN_2216582	3190288	LYL1	2.01758e-17	0.0188017	0.00207246	1.17e-19	3.87e-19	1977	++	0.0186194	0.00268063	6.90249e-12	2.84516e-10	0.0190726	0.00326755	7.29211e-09	2.75676e-07
ILMN_1873075	3840228	TNRC6C	2.01758e-17	0.012793	0.00144383	7.97e-19	3.9e-19	1977	++	0.00997193	0.00187281	1.25866e-07	1.76157e-06	0.0169264	0.00226695	1.86187e-13	1.77544e-11
ILMN_1797875	3930343	ALOX5AP	2.01758e-17	-0.013963	0.00153951	1.19e-19	3.9e-19	1977	--	-0.0199551	0.00218519	3.84617e-19	1.22866e-16	-0.00805785	0.00216929	0.000215479	0.00186544
ILMN_1718070	4280735	CASP9	2.6638e-17	-0.0107007	0.00116487	4.07e-20	5.17e-19	1977	--	-0.0119088	0.00150723	7.49958e-15	6.51903e-13	-0.00890866	0.00183565	1.42022e-06	2.90361e-05
ILMN_1795419	1170056	CNPPD1	2.83784e-17	0.0204478	0.00227226	2.28e-19	5.53e-19	1977	++	0.0204509	0.00328985	7.559e-10	1.87188e-08	0.020445	0.00314215	1.24191e-10	6.75556e-09
ILMN_1692223	4390398	LCN2	3.01561e-17	0.0373201	0.00419326	5.58e-19	5.9e-19	1977	++	0.0321424	0.00549196	6.62284e-09	1.27067e-07	0.0445582	0.00649335	1.22326e-11	8.09888e-10
ILMN_2356284	4220630	PFDN5	3.05959e-17	0.0287123	0.0030922	1.61e-20	6.01e-19	1977	++	0.0318045	0.00387005	6.60585e-16	7.27669e-14	0.0232528	0.00514235	6.90612e-06	0.000112416
ILMN_1691188	4900079	UIMC1	3.09816e-17	-0.0120536	0.00139479	5.53e-18	6.11e-19	1977	--	-0.00957493	0.00168113	1.63167e-08	2.87183e-07	-0.0175285	0.0024985	4.35093e-12	3.07161e-10
ILMN_1775011	6760653	NOL10	3.17682e-17	0.022161	0.00246753	2.68e-19	6.29e-19	1977	++	0.0216942	0.00334786	1.45935e-10	4.19046e-09	0.022716	0.00365103	7.36188e-10	3.45846e-08
ILMN_1692664	5570445	PRR5	3.34542e-17	0.020113	0.00223638	2.39e-19	6.65e-19	1977	++	0.0214853	0.0030962	7.21762e-12	2.96549e-10	0.0186159	0.00323373	1.15676e-08	4.1288e-07
ILMN_2131381	5130471	PDE3B	3.67305e-17	-0.0128275	0.00142618	2.38e-19	7.33e-19	1977	--	-0.0125987	0.00183488	1.17837e-11	4.6116e-10	-0.0131766	0.00226673	8.37454e-09	3.12894e-07
ILMN_1815023	3130301	PIM1	3.76352e-17	0.0213797	0.00237689	2.37e-19	7.54e-19	1977	++	0.0212862	0.00366801	8.81614e-09	1.64217e-07	0.0214474	0.00312077	1.14165e-11	7.6377e-10
ILMN_2409754	6130630	PRR5	3.83837e-17	0.0195073	0.00217917	3.5e-19	7.72e-19	1977	++	0.0187165	0.00286888	1.103e-10	3.30074e-09	0.020586	0.00335048	1.18123e-09	5.29608e-08
ILMN_1689160	1820681	DPEP2	4.01665e-17	-0.0137156	0.00150491	7.95e-20	8.11e-19	1977	--	-0.020608	0.00209222	7.0698e-22	9.03379e-19	-0.00632694	0.00216624	0.00357512	0.0170057
ILMN_1705982	6650681		4.39583e-17	0.0175215	0.00199574	1.64e-18	8.91e-19	1977	++	0.0144547	0.00254582	1.80399e-08	3.1448e-07	0.022411	0.00321453	5.85591e-12	4.06667e-10
ILMN_2191428	4860286	UBB	4.74752e-17	0.0131063	0.00146586	3.86e-19	9.66e-19	1977	++	0.0139439	0.00204881	1.76061e-11	6.46469e-10	0.0122278	0.00209814	7.68416e-09	2.87942e-07
ILMN_1741483	1570139	HPS1	4.94474e-17	0.0226722	0.00256614	1e-18	1.01e-18	1977	++	0.0191594	0.00338207	1.93926e-08	3.33511e-07	0.0274383	0.00393952	6.13626e-12	4.23833e-10
ILMN_2320888	1300280	CXCR4	5.65744e-17	-0.0143766	0.00159437	1.93e-19	1.16e-18	1977	--	-0.0169238	0.00215708	1.13738e-14	9.31634e-13	-0.0113093	0.00236708	2.05307e-06	3.92139e-05
ILMN_1749011	6100050	NECAP2	6.80198e-17	0.0162589	0.00187402	4.1e-18	1.4e-18	1977	++	0.0220838	0.00299392	3.50167e-13	1.92036e-11	0.0125065	0.00240298	2.38341e-07	6.12782e-06
ILMN_1733538	3830092	RGS10	6.87302e-17	0.021869	0.00246001	6.12e-19	1.42e-18	1977	++	0.0213226	0.0032789	1.26109e-10	3.69159e-09	0.0225726	0.00372082	1.88546e-09	8.08469e-08
ILMN_2212763	5550278	ICAM3	9.25802e-17	-0.0146535	0.00159357	3.74e-20	1.92e-18	1977	--	-0.018848	0.00208557	8.57185e-19	2.38111e-16	-0.00876889	0.00247026	0.000404463	0.00307267
ILMN_1652722	2100341	C14orf2	9.46341e-17	0.0158047	0.00175917	2.61e-19	1.97e-18	1977	++	0.016472	0.0022321	3.41875e-13	1.88296e-11	0.0147105	0.00285805	3.2164e-07	7.82841e-06
ILMN_2048607	7050370	ANKRD9	1.06723e-16	0.0263207	0.00303357	4.08e-18	2.23e-18	1977	++	0.0198314	0.00398833	7.82438e-07	8.95877e-06	0.0352283	0.00467273	1.10411e-13	1.07697e-11
ILMN_2377240	4480338	AKTIP	1.30164e-16	-0.0124185	0.0014036	8.94e-19	2.73e-18	1977	--	-0.0148347	0.00195816	8.33961e-14	5.43691e-12	-0.00986531	0.00201295	1.12137e-06	2.36174e-05
ILMN_1813682	2750309	MRPL53	1.3918e-16	0.0122176	0.00139946	2.54e-18	2.93e-18	1977	++	0.0109699	0.0017798	1.04324e-09	2.50104e-08	0.0142385	0.00226508	4.95746e-10	2.40861e-08
ILMN_1849433	3060368		1.61855e-16	0.0258112	0.00292312	1.05e-18	3.42e-18	1977	++	0.0283305	0.00398861	2.36902e-12	1.085e-10	0.0228882	0.00429635	1.24487e-07	3.39167e-06
ILMN_1793915	3390241	MXI1	1.66916e-16	0.0145313	0.00169609	1.06e-17	3.54e-18	1977	++	0.0123555	0.00203444	1.80122e-09	3.99582e-08	0.0194902	0.00307134	3.42161e-10	1.70787e-08
ILMN_1762189	4760446		1.72879e-16	0.0184563	0.00216859	1.73e-17	3.68e-18	1977	++	0.0144223	0.00270425	1.20212e-07	1.68985e-06	0.0257244	0.00362986	2.6738e-12	2.02165e-10
ILMN_1683204	2100437	GMEB2	1.79266e-16	-0.00955721	0.0010797	8.62e-19	3.83e-18	1977	--	-0.012851	0.00150537	5.29865e-17	7.5229e-15	-0.00606781	0.00154943	9.64133e-05	0.000984
ILMN_1678579	5360653	CPT2	1.81877e-16	-0.00972706	0.00110131	1.03e-18	3.9e-18	1977	--	-0.0103335	0.00146662	3.50326e-12	1.55433e-10	-0.008943	0.00166766	1.03073e-07	2.85697e-06
ILMN_1777765	1260022	C12orf10	1.82145e-16	0.0112895	0.00131336	8.26e-18	3.92e-18	1977	++	0.00945915	0.00164326	1.15386e-08	2.11536e-07	0.0145264	0.00218527	5.02385e-11	3.07152e-09
ILMN_1659240	1260373	MTMR14	1.98152e-16	-0.0117498	0.00137114	1.04e-17	4.28e-18	1977	--	-0.00950427	0.00173801	5.78106e-08	8.79409e-07	-0.0154509	0.0022313	8.04957e-12	5.5004e-10
ILMN_1656111	4830424	MYLIP	2.16811e-16	-0.0130721	0.00147889	9.65e-19	4.7e-18	1977	--	-0.0140043	0.00194483	1.203e-12	5.91226e-11	-0.011794	0.00227722	2.72254e-07	6.8213e-06
ILMN_1899453	2510414		2.25224e-16	0.0148559	0.00170477	2.93e-18	4.9e-18	1977	++	0.0138341	0.00222642	7.68684e-10	1.89985e-08	0.0163039	0.00265048	1.13126e-09	5.10784e-08
ILMN_1687533	4880408	SEMA4D	3.00443e-16	-0.0107379	0.00122092	1.43e-18	6.56e-18	1977	--	-0.0137246	0.00168772	1.28842e-15	1.3277e-13	-0.00745889	0.00176838	2.70179e-05	0.00034697
ILMN_1721046	7330379	PTMS	3.18994e-16	0.02098	0.00242459	5.02e-18	6.99e-18	1977	++	0.0185997	0.00324259	1.2956e-08	2.35262e-07	0.0239985	0.00365149	8.16375e-11	4.75396e-09
ILMN_1715969	620682	SLC25A37	3.49235e-16	0.0216447	0.00250695	5.93e-18	7.68e-18	1977	++	0.019246	0.00331489	8.67839e-09	1.62123e-07	0.0248498	0.00383174	1.42325e-10	7.64129e-09
ILMN_1703679	3610431	FCGR3A/FCGR3B	5.34682e-16	0.014646	0.0017762	1.64e-16	1.18e-17	1977	++	0.0111525	0.00214545	2.4551e-07	3.17523e-06	0.022257	0.00316675	3.98941e-12	2.84786e-10
ILMN_1711611	6520274		5.46339e-16	0.0153565	0.00181482	2.63e-17	1.21e-17	1977	++	0.0118642	0.00235335	5.51674e-07	6.58197e-06	0.0204806	0.00285063	1.36247e-12	1.06157e-10
ILMN_1740351	2940196	IST1	5.89408e-16	-0.00864052	0.00100125	6.15e-18	1.31e-17	1977	--	-0.00890143	0.0014039	3.51077e-10	9.23059e-09	-0.00837044	0.00142839	6.37851e-09	2.44758e-07
ILMN_1726245	6560091	TGFBR2	6.0079e-16	-0.0117019	0.00135465	5.71e-18	1.34e-17	1977	--	-0.0127289	0.00189051	2.84706e-11	1.01055e-09	-0.0106181	0.00194206	5.839e-08	1.72311e-06
ILMN_1729142	1030026	CENPV	6.65707e-16	0.014154	0.00163024	3.88e-18	1.49e-17	1977	++	0.0160059	0.00221063	9.12081e-13	4.64325e-11	0.0119461	0.00241376	8.81545e-07	1.90277e-05
ILMN_1778374	20673	BSG	6.76744e-16	0.0258412	0.0030508	2.45e-17	1.52e-17	1977	++	0.0220301	0.00384656	1.3627e-08	2.45941e-07	0.0323038	0.00500904	1.78943e-10	9.29486e-09
ILMN_2330243	650347	NUDT1	6.83268e-16	0.0122839	0.00143486	1.12e-17	1.54e-17	1977	++	0.0112259	0.00185247	1.9491e-09	4.27306e-08	0.0138706	0.00226859	1.41607e-09	6.23951e-08
ILMN_2124769	4150053	YBX1	7.20697e-16	0.0207131	0.00238352	3.62e-18	1.63e-17	1977	++	0.0228528	0.00317627	1.25374e-12	6.1146e-11	0.0179551	0.0036061	7.58635e-07	1.66275e-05
ILMN_1668960	150438	MID1IP1	7.40243e-16	-0.0134968	0.00149105	1.4e-19	1.68e-17	1977	--	-0.0164565	0.0018806	9.31278e-18	1.72462e-15	-0.00848701	0.00244673	0.000546454	0.00389113
ILMN_1659029	6520241	DENND6B	7.50872e-16	0.0173727	0.00202908	1.11e-17	1.71e-17	1977	++	0.0155408	0.00275094	2.11906e-08	3.59115e-07	0.0195584	0.00300497	1.22602e-10	6.72364e-09
ILMN_1658290	650626	METTL22	7.74557e-16	0.0113923	0.00133655	1.55e-17	1.77e-17	1977	++	0.00993792	0.00176579	2.38764e-08	3.98815e-07	0.0133432	0.00204517	1.11014e-10	6.21966e-09
ILMN_1729217	3940564	FAM131A	7.76274e-16	-0.010182	0.00119082	1.23e-17	1.78e-17	1977	--	-0.00936707	0.00146219	2.32702e-10	6.42216e-09	-0.0117872	0.00205211	1.24522e-08	4.3954e-07
ILMN_1728742	1690240	FAXDC2	7.82327e-16	0.0307794	0.00366433	4.47e-17	1.8e-17	1977	++	0.0237759	0.00472072	5.65587e-07	6.73539e-06	0.0413956	0.00581215	2.09676e-12	1.59479e-10
ILMN_1850501	2030554		8.61974e-16	0.0123496	0.0014668	3.78e-17	1.99e-17	1977	++	0.0103153	0.00185326	3.3761e-08	5.39247e-07	0.0157608	0.00239985	8.42179e-11	4.8694e-09
ILMN_1743911	650634	SLC25A39	9.32449e-16	0.0160942	0.0019584	2.07e-16	2.16e-17	1977	++	0.0119194	0.00242021	9.92273e-07	1.10543e-05	0.0240128	0.00333314	1.18853e-12	9.43293e-11
ILMN_2340259	2480577	PDE4B	9.42216e-16	-0.0136639	0.00159178	9.16e-18	2.19e-17	1977	--	-0.013988	0.00216015	1.50201e-10	4.3033e-09	-0.0132787	0.00235464	2.25137e-08	7.47222e-07
ILMN_1664231	5050608	TIMM23	1.09771e-15	0.00974199	0.00112445	4.56e-18	2.56e-17	1977	++	0.0107332	0.00147835	7.93921e-13	4.12387e-11	0.00838141	0.00173204	1.52194e-06	3.07712e-05
ILMN_1726565	6420289	PIK3R2	1.13724e-15	0.0153771	0.00179612	1.12e-17	2.67e-17	1977	++	0.0153376	0.00238104	1.86229e-10	5.24148e-09	0.0154293	0.00273599	2.25112e-08	7.47222e-07
ILMN_1762436	6590463	UBB	1.13724e-15	0.0169349	0.00202228	5.56e-17	2.67e-17	1977	++	0.0229834	0.00312256	3.91758e-13	2.13016e-11	0.0125651	0.00265409	2.5337e-06	4.74022e-05
ILMN_2361163	4120671	SSBP3	1.25657e-15	0.0195927	0.00228305	9.34e-18	2.96e-17	1977	++	0.0209211	0.00306571	1.55876e-11	5.87545e-10	0.0179387	0.00342083	1.93794e-07	5.09526e-06
ILMN_1733581	4150563	NPRL3	1.26088e-15	0.0329785	0.0039019	2.87e-17	2.98e-17	1977	++	0.0285933	0.00512463	3.13086e-08	5.07281e-07	0.0390277	0.00601883	1.43215e-10	7.65693e-09
ILMN_2290808	4920070	RPL21	1.31997e-15	0.0274661	0.00314405	2.42e-18	3.13e-17	1977	++	0.0305479	0.00401436	6.5172e-14	4.29262e-12	0.0225763	0.00505663	8.98188e-06	0.000139964
ILMN_1715864	2970020	NHS	1.32388e-15	-0.0111844	0.00128088	2.51e-18	3.15e-17	1977	--	-0.0124954	0.00164036	6.15602e-14	4.09696e-12	-0.00913621	0.00205035	9.34864e-06	0.000144972
ILMN_1746578	3060474	SLC23A2	1.32388e-15	-0.00985999	0.0011343	3.54e-18	3.16e-17	1977	--	-0.0103886	0.00142525	6.49086e-13	3.42728e-11	-0.00894673	0.00187337	2.07314e-06	3.95382e-05
ILMN_1680757	7150270	LRRC26	1.53252e-15	-0.0134244	0.00160464	5.96e-17	3.67e-17	1977	--	-0.0116682	0.00197153	4.51244e-09	9.02346e-08	-0.0168711	0.00276191	1.46555e-09	6.41329e-08
ILMN_1728106	2640301	TNF	1.57332e-15	0.010713	0.00127399	4.13e-17	3.78e-17	1977	++	0.0091621	0.00166416	4.71717e-08	7.30759e-07	0.0129087	0.00198013	1.14718e-10	6.34574e-09
ILMN_1660017	7050747	PRR5	1.62629e-15	0.0126587	0.00152395	9.85e-17	3.92e-17	1977	++	0.0108479	0.00182957	4.23399e-09	8.51999e-08	0.0167621	0.0027541	1.67548e-09	7.2085e-08
ILMN_1699695	3780092	TNFRSF21	1.76163e-15	-0.0131057	0.00153926	1.68e-17	4.26e-17	1977	--	-0.0125701	0.00190935	7.53171e-11	2.35883e-09	-0.0140999	0.0026015	7.56313e-08	2.17661e-06
ILMN_1673282	3060292	LAMP2	1.87136e-15	-0.0153247	0.00173897	1.22e-18	4.54e-17	1977	--	-0.0196136	0.00226889	2.21584e-17	3.63e-15	-0.00921805	0.00270736	0.000689832	0.00469365
ILMN_1788095	3180521	SPRYD3	2.16117e-15	0.0225779	0.00267285	2.99e-17	5.26e-17	1977	++	0.021455	0.00356455	2.48962e-09	5.3109e-08	0.0240202	0.00403988	3.86316e-09	1.55231e-07
ILMN_1697735	670072	EWSR1	2.42864e-15	-0.0109876	0.00132177	9.35e-17	5.93e-17	1977	--	-0.00952803	0.00163748	8.0607e-09	1.51248e-07	-0.0137171	0.00223924	1.32031e-09	5.86161e-08
ILMN_1763540	20671	PSME4	2.76789e-15	0.0119416	0.00140254	1.68e-17	6.78e-17	1977	++	0.0123048	0.00180391	1.5905e-11	5.9666e-10	0.0113866	0.0022302	3.98375e-07	9.44421e-06
ILMN_1705064	6420286	NDEL1	2.90852e-15	-0.0125275	0.00144689	4.79e-18	7.17e-17	1977	--	-0.0166951	0.00194072	3.11698e-17	4.78225e-15	-0.00731222	0.00217101	0.000787246	0.00517194
ILMN_1798189	7570475	COX7C	2.90852e-15	0.0301708	0.00357287	3.06e-17	7.17e-17	1977	++	0.0386368	0.00504306	4.46279e-14	3.06589e-12	0.021639	0.00506261	2.11117e-05	0.000285465
ILMN_1666819	5130093	PHLDB1	2.94379e-15	0.0145186	0.00172066	3.23e-17	7.28e-17	1977	++	0.0112415	0.00243891	4.58329e-06	4.27172e-05	0.0177661	0.00242789	5.37601e-13	4.57964e-11
ILMN_2337789	5670735	MARCH2	3.01109e-15	0.0199763	0.0023745	4e-17	7.47e-17	1977	++	0.0191087	0.00309375	9.63946e-10	2.31964e-08	0.02122	0.00370417	1.35837e-08	4.74241e-07
ILMN_1752303	2350209	YY1AP1	3.07395e-15	0.0129505	0.00153141	2.75e-17	7.65e-17	1977	++	0.0133495	0.00203215	8.25752e-11	2.54866e-09	0.012426	0.00232972	1.20344e-07	3.29284e-06
ILMN_2102670	4010196	GATA2	3.13642e-15	-0.0135316	0.00165745	3.24e-16	7.83e-17	1977	--	-0.0118267	0.00183806	1.94878e-10	5.4489e-09	-0.0209499	0.00383418	5.94937e-08	1.74761e-06
ILMN_1678919	4590020	YOD1	3.33027e-15	0.0210595	0.00250918	4.74e-17	8.34e-17	1977	++	0.0170619	0.0035054	1.32064e-06	1.42286e-05	0.02526	0.00359326	3.94932e-12	2.84158e-10
ILMN_2108823	460670	FZD7	3.3597e-15	0.0144826	0.00177067	2.86e-16	8.44e-17	1977	++	0.0110874	0.00225284	1.0093e-06	1.12128e-05	0.0199697	0.00286396	5.81721e-12	4.06187e-10
ILMN_1827887	2650403		3.43902e-15	0.0201449	0.00245135	2.07e-16	8.71e-17	1977	++	0.0168092	0.00304717	4.44522e-08	6.95238e-07	0.0262634	0.00412685	3.05404e-10	1.53037e-08
ILMN_1770673	2850010	AKNA	3.43902e-15	-0.012739	0.00149188	1.36e-17	8.71e-17	1977	--	-0.0154182	0.00200368	3.4872e-14	2.46185e-12	-0.00940586	0.00223486	2.81226e-05	0.000357208
ILMN_2226917	3170093	KIAA0247	3.43902e-15	-0.0141454	0.00164805	9.23e-18	8.72e-17	1977	--	-0.0173884	0.00219464	6.35304e-15	5.75739e-13	-0.00995179	0.00249565	7.18578e-05	0.000778795
ILMN_2134110	2710161	SELK	3.48348e-15	0.0157276	0.00188983	8.63e-17	8.86e-17	1977	++	0.0135127	0.00249617	7.80391e-08	1.15415e-06	0.0187021	0.0028927	1.61535e-10	8.45938e-09
ILMN_1736135	6550553	TYW1	3.76677e-15	0.0112165	0.00136638	2.23e-16	9.61e-17	1977	++	0.00822729	0.00178729	4.7146e-06	4.37496e-05	0.0154209	0.00211967	7.24316e-13	6.00994e-11
ILMN_1698934	2140239	CMTM7	3.90765e-15	-0.00990074	0.0011571	1.16e-17	1e-16	1977	--	-0.0117775	0.00153053	3.48394e-14	2.46185e-12	-0.00739705	0.00176777	3.12472e-05	0.0003903
ILMN_1714461	4280725	RNF14	4.05156e-15	0.0152446	0.00179177	1.77e-17	1.04e-16	1977	++	0.0160863	0.00228807	3.88806e-12	1.69562e-10	0.01391	0.0028811	1.60659e-06	3.17787e-05
ILMN_1760256	6200630	RBM22	4.54415e-15	-0.00878373	0.00104915	5.65e-17	1.17e-16	1977	--	-0.00948328	0.00146897	1.70262e-10	4.83468e-09	-0.00805536	0.00149893	9.69018e-08	2.70266e-06
ILMN_1692191	4070259	GNA12	4.64655e-15	0.0237632	0.00285082	7.71e-17	1.2e-16	1977	++	0.022213	0.00365954	1.83683e-09	4.05372e-08	0.0261562	0.00454669	1.18358e-08	4.21274e-07
ILMN_1692962	650681	CTDSP2	5.75203e-15	-0.0119659	0.00141789	3.19e-17	1.49e-16	1977	--	-0.012828	0.0018467	6.87554e-12	2.84322e-10	-0.0107279	0.00221306	1.45997e-06	2.9745e-05
ILMN_1815306	1660072	AP2A1	6.19656e-15	0.0148567	0.00178486	8.52e-17	1.61e-16	1977	++	0.0150609	0.00254113	4.29297e-09	8.61919e-08	0.0146578	0.00250754	6.94147e-09	2.63199e-07
ILMN_1755808	1260156		6.44656e-15	0.0326278	0.00384843	2.29e-17	1.68e-16	1977	++	0.0423302	0.00521728	1.48648e-15	1.51954e-13	0.0210483	0.00569965	0.000234345	0.00199715
ILMN_1721391	7160059	ATP6V0B	7.17094e-15	-0.0113618	0.00131681	6.23e-18	1.88e-16	1977	--	-0.0159782	0.00175691	5.28935e-19	1.60922e-16	-0.00544434	0.00198914	0.00631558	0.0262185
ILMN_2313851	7380470	OSBPL9	7.17094e-15	-0.00868036	0.00103191	4.03e-17	1.88e-16	1977	--	-0.0103864	0.00139646	2.25905e-13	1.31809e-11	-0.0066282	0.00153156	1.66624e-05	0.000232072
ILMN_1759915	7610692	ARPC1A	8.25246e-15	-0.010881	0.00129095	3.49e-17	2.17e-16	1977	--	-0.011593	0.00164873	3.86288e-12	1.69041e-10	-0.00975294	0.00207538	2.99566e-06	5.46055e-05
ILMN_1727813	5550612	MPC2	8.45547e-15	0.00960806	0.0011593	1.15e-16	2.23e-16	1977	++	0.00861343	0.00164199	1.91313e-07	2.55978e-06	0.0105967	0.00163701	1.53632e-10	8.11202e-09
ILMN_1801175	7160711	MAP2K3	9.07314e-15	0.0265556	0.0031997	1.05e-16	2.4e-16	1977	++	0.0274966	0.00433023	3.31039e-10	8.83094e-09	0.0254238	0.00474881	1.08104e-07	2.97066e-06
ILMN_1777881	3710609	TSPAN17	9.57408e-15	0.0116134	0.00138824	5.98e-17	2.54e-16	1977	++	0.0129888	0.00184824	3.96465e-12	1.7115e-10	0.00983292	0.00210284	3.34875e-06	6.0268e-05
ILMN_1661717	3290435	TFDP1	9.69625e-15	0.0165712	0.00200573	1.43e-16	2.58e-16	1977	++	0.0142124	0.00281602	5.36192e-07	6.42726e-06	0.019	0.00285749	4.96683e-11	3.05126e-09
ILMN_2331890	2680484	RPL41	9.8177e-15	0.0173034	0.00215336	9.32e-16	2.62e-16	1977	++	0.0242465	0.00344957	3.93285e-12	1.70932e-10	0.0128705	0.00275636	3.45614e-06	6.17659e-05
ILMN_1666306	5130487	SRRD	1.07978e-14	0.0171784	0.00208184	1.56e-16	2.89e-16	1977	++	0.0169546	0.0028875	5.92568e-09	1.15249e-07	0.0174206	0.0030043	9.10379e-09	3.35166e-07
ILMN_1690844	6580189		1.08408e-14	-0.0107641	0.00129797	1.1e-16	2.91e-16	1977	--	-0.0134661	0.00181299	2.42837e-13	1.39223e-11	-0.0079229	0.00185908	2.23096e-05	0.000299364
ILMN_1693014	20446	CEBPB	1.25551e-14	-0.0122041	0.0014851	2.08e-16	3.38e-16	1977	--	-0.0173767	0.00213024	1.06071e-15	1.11096e-13	-0.00731278	0.0020715	0.000435213	0.00322947
ILMN_1703102	5390070		1.2741e-14	0.0144296	0.00173077	7.61e-17	3.44e-16	1977	++	0.0142216	0.00210617	2.50779e-11	8.95098e-10	0.0148624	0.00303733	1.16494e-06	2.43628e-05
ILMN_1669424	3310301		1.34058e-14	0.0169106	0.00205441	1.85e-16	3.63e-16	1977	++	0.0194028	0.00289778	3.63507e-11	1.24528e-09	0.0143921	0.00291303	9.2015e-07	1.97276e-05
ILMN_1794780	6510601	SHARPIN	1.49875e-14	0.0153781	0.00191746	1.06e-15	4.07e-16	1977	++	0.0122524	0.00243411	5.7389e-07	6.82155e-06	0.0204898	0.00311279	7.64562e-11	4.48145e-09
ILMN_1659762	7330630	BTF3	1.54874e-14	0.0106884	0.00130748	2.96e-16	4.22e-16	1977	++	0.00934632	0.00178884	2.13613e-07	2.81107e-06	0.0122276	0.0019158	2.72057e-10	1.37405e-08
ILMN_1733947	1430368	FKBP8	1.54874e-14	0.0178137	0.00216822	2.11e-16	4.23e-16	1977	++	0.0156275	0.00308818	5.00637e-07	6.07516e-06	0.0199391	0.00304494	9.52092e-11	5.35939e-09
ILMN_1747251	4250136	LTB4R	1.60273e-14	-0.0139827	0.00165905	3.51e-17	4.39e-16	1977	--	-0.0164845	0.00215367	4.70542e-14	3.19819e-12	-0.0103313	0.00260186	7.70704e-05	0.000826179
ILMN_2383611	2490240	PTPRE	1.65277e-14	-0.011077	0.00132909	7.8e-17	4.54e-16	1977	--	-0.0141875	0.00180555	1.0393e-14	8.73696e-13	-0.00739789	0.00196362	0.000175073	0.00158224
ILMN_1791248	2120129	FAM65C	1.79328e-14	0.0175741	0.00217797	7.09e-16	4.94e-16	1977	++	0.0146563	0.00282223	2.52089e-07	3.24724e-06	0.0218705	0.00342469	2.66018e-10	1.34888e-08
ILMN_2214678	670086	MXD1	2.06692e-14	-0.0150649	0.00183257	2.02e-16	5.71e-16	1977	--	-0.0173851	0.00251402	8.48464e-12	3.43091e-10	-0.0124343	0.00267693	3.88054e-06	6.83939e-05
ILMN_1723035	7510132	OLR1	2.1405e-14	0.0158453	0.00202826	5.62e-15	5.93e-16	1977	++	0.0131667	0.00232205	1.88233e-08	3.25913e-07	0.0244672	0.00416596	5.91155e-09	2.28211e-07
ILMN_1770084	2940373	TACC1	2.17406e-14	-0.00905338	0.00109736	1.58e-16	6.04e-16	1977	--	-0.0106336	0.00148668	1.68083e-12	7.98426e-11	-0.00716187	0.00162654	1.18821e-05	0.000176292
ILMN_1692785	1240386	KLHL21	2.1859e-14	-0.0130711	0.00152444	9.97e-18	6.09e-16	1977	--	-0.0145649	0.0018547	1.07722e-14	8.98039e-13	-0.00996038	0.00267641	0.00020965	0.00182363
ILMN_1681239	5810471	MYO1F	2.28e-14	-0.016301	0.00197338	1.45e-16	6.37e-16	1977	--	-0.0179151	0.00259627	9.37822e-12	3.75658e-10	-0.0140926	0.0030368	3.96146e-06	6.96279e-05
ILMN_2075927	3840521	STK40	2.41997e-14	-0.0126613	0.00150271	3.59e-17	6.78e-16	1977	--	-0.0158111	0.00196179	2.24966e-15	2.19436e-13	-0.00818924	0.00233755	0.000480902	0.00349742
ILMN_1734611	6940500	BDKRB1	2.58407e-14	0.0142988	0.0017932	1.54e-15	7.26e-16	1977	++	0.0117845	0.00226694	2.45305e-07	3.17523e-06	0.0185022	0.0029311	4.21223e-10	2.06222e-08
ILMN_1716524	4730685	RAB7A	2.81116e-14	-0.00915215	0.00108228	2.76e-17	7.92e-16	1977	--	-0.0124008	0.00142887	1.67798e-17	2.85883e-15	-0.00477999	0.00165764	0.00402037	0.0186132
ILMN_1755536	1170619	PFDN5	3.05115e-14	0.025213	0.00298806	3.23e-17	8.62e-16	1977	++	0.0283647	0.00371831	5.68363e-14	3.82239e-12	0.0194671	0.00502059	0.000112825	0.00111251
ILMN_2383975	2630056	PRDX5	3.09919e-14	0.0138832	0.00171642	6.04e-16	8.78e-16	1977	++	0.0119531	0.00236678	5.27053e-07	6.33554e-06	0.0160244	0.00249289	2.0438e-10	1.04882e-08
ILMN_2374164	4610189	HERPUD1	3.22794e-14	-0.0104326	0.00124751	6.13e-17	9.17e-16	1977	--	-0.0124955	0.00161609	2.65266e-14	1.97068e-12	-0.00739088	0.00196239	0.000175904	0.00158624
ILMN_2290998	1110255	CCS	3.37002e-14	0.0134141	0.00165978	6.38e-16	9.6e-16	1977	++	0.0125739	0.00221335	1.77233e-08	3.09492e-07	0.0144937	0.00250889	1.03076e-08	3.73117e-07
ILMN_1692267	1030044	B4GALT3	3.64085e-14	0.0139239	0.00172103	5.94e-16	1.04e-15	1977	++	0.014297	0.00246354	8.80444e-09	1.64217e-07	0.0135683	0.0024053	2.23052e-08	7.44168e-07
ILMN_1680860	4780446	LEMD2	3.80547e-14	-0.0102483	0.00127953	1.15e-15	1.09e-15	1977	--	-0.00917036	0.0016067	1.52387e-08	2.7007e-07	-0.0121172	0.0021156	1.36701e-08	4.74665e-07
ILMN_1684873	6580689	ARSD	4.07364e-14	-0.0114467	0.0014186	7.08e-16	1.17e-15	1977	--	-0.010824	0.00180099	2.62663e-09	5.55679e-08	-0.0124647	0.00230258	7.83617e-08	2.23008e-06
ILMN_1780036	7150475	WDR1	4.37508e-14	-0.00787775	0.000976659	7.26e-16	1.26e-15	1977	--	-0.00960929	0.00138926	8.39325e-12	3.40473e-10	-0.00618579	0.00137329	7.48603e-06	0.000120705
ILMN_1748651	3710332	PSMB3	4.39785e-14	-0.00918023	0.00113674	6.7e-16	1.27e-15	1977	--	-0.0119388	0.00161268	2.89173e-13	1.61398e-11	-0.00645613	0.00160256	6.05848e-05	0.000675526
ILMN_1679617	5290326	HLA-DRB4	4.95965e-14	0.014713	0.00187363	4.07e-15	1.44e-15	1977	++	0.0113591	0.00239394	2.40014e-06	2.43405e-05	0.0200154	0.00301004	4.95587e-11	3.05126e-09
ILMN_1788017	6040647	HSH2D	4.95965e-14	-0.015255	0.00187157	3.61e-16	1.44e-15	1977	--	-0.0153453	0.00233287	7.8069e-11	2.43309e-09	-0.0150919	0.00313511	1.72222e-06	3.38041e-05
ILMN_1907467	1710273	LOC101927166	5.25547e-14	0.0127795	0.00160873	1.96e-15	1.53e-15	1977	++	0.0112343	0.00201711	3.31106e-08	5.30048e-07	0.0154801	0.00266672	8.7744e-09	3.25928e-07
ILMN_1789405	630446	TANGO2	5.89227e-14	0.0170505	0.00211661	7.91e-16	1.72e-15	1977	++	0.0173632	0.00282373	1.13953e-09	2.69148e-08	0.0166495	0.0031977	2.35672e-07	6.08367e-06
ILMN_1712577	2060220	FAM174A	6.25234e-14	-0.0154303	0.00185005	7.4e-17	1.83e-15	1977	--	-0.0188193	0.00237562	6.41469e-15	5.77232e-13	-0.0102075	0.00294914	0.00056175	0.0039769
ILMN_1907649	2000403		6.88308e-14	-0.0152331	0.00185885	2.51e-16	2.02e-15	1977	--	-0.0186186	0.00246266	9.33181e-14	5.96209e-12	-0.0107499	0.00283389	0.000158034	0.00146017
ILMN_1816534	6510082		7.91828e-14	0.0128653	0.00167158	1.4e-14	2.33e-15	1977	++	0.00957839	0.00208425	4.88662e-06	4.528e-05	0.0187909	0.0027985	3.24238e-11	2.04094e-09
ILMN_1772686	5270619	FGD3	7.93117e-14	-0.0102058	0.00123281	1.25e-16	2.34e-15	1977	--	-0.0137352	0.00163471	1.55218e-16	1.98337e-14	-0.00555132	0.00187725	0.00318193	0.0155542
ILMN_1652306	840601	MEGF10	7.94399e-14	0.0111146	0.00146546	3.34e-14	2.35e-15	1977	++	0.00769933	0.00180768	2.25171e-05	0.000172791	0.0176627	0.00250303	3.29178e-12	2.45979e-10
ILMN_1815392	2710368	ACTRT1	7.95675e-14	0.0123482	0.00159382	9.37e-15	2.36e-15	1977	++	0.00999319	0.00195077	3.63614e-07	4.52411e-06	0.0170765	0.00276415	9.62739e-10	4.47341e-08
ILMN_1792323	6280326	HDC	8.00306e-14	-0.0278668	0.00345137	6.8e-16	2.38e-15	1977	--	-0.026614	0.00405405	8.493e-11	2.61503e-09	-0.0311661	0.00657885	2.49638e-06	4.68411e-05
ILMN_1747771	6220327		9.18943e-14	-0.00991878	0.00120537	1.89e-16	2.74e-15	1977	--	-0.0136444	0.00161398	1.02961e-16	1.39962e-14	-0.00522006	0.00181256	0.00406699	0.0187735
ILMN_2050023	630086	CCDC23	9.33262e-14	0.0230639	0.00290514	2.04e-15	2.79e-15	1977	++	0.0255223	0.00433035	5.20948e-09	1.02726e-07	0.0210519	0.00391756	9.70826e-08	2.70266e-06
ILMN_1679188	5560053	ATP5S	1.02091e-13	0.00967808	0.00120656	1.05e-15	3.06e-15	1977	++	0.0108508	0.00163028	4.71599e-11	1.56116e-09	0.00825776	0.00179412	4.73752e-06	8.07146e-05
ILMN_1764177	2320286	JARID2	1.0249e-13	-0.0113003	0.00140453	8.58e-16	3.08e-15	1977	--	-0.0138158	0.00191621	1.12837e-12	5.63214e-11	-0.0083797	0.00206472	5.34479e-05	0.000609239
ILMN_1756139	510209		1.11517e-13	0.0141636	0.00169196	5.71e-17	3.36e-15	1977	++	0.0161153	0.00207009	1.79204e-14	1.40483e-12	0.0102361	0.0029366	0.000513317	0.00369531
ILMN_1808905	4860088	AKAP3	1.16856e-13	0.0107585	0.00142216	3.88e-14	3.53e-15	1977	++	0.0081061	0.00172068	2.82624e-06	2.78846e-05	0.0164765	0.00252643	1.12879e-10	6.27118e-09
ILMN_1805833	3290603	FAM90A27P	1.34714e-13	0.0130905	0.00170743	1.76e-14	4.08e-15	1977	++	0.0099653	0.00214289	3.77336e-06	3.59821e-05	0.0185245	0.00282564	9.06971e-11	5.15079e-09
ILMN_1723185	630709	ELOF1	1.41283e-13	0.0128099	0.00161501	2.16e-15	4.29e-15	1977	++	0.0134748	0.0022119	1.60872e-09	3.63185e-08	0.0120507	0.00236357	4.13215e-07	9.70601e-06
ILMN_2411658	4670494	HPS1	1.48146e-13	0.0123023	0.00158098	7.17e-15	4.51e-15	1977	++	0.0104358	0.00200867	2.49212e-07	3.2166e-06	0.015341	0.00256297	3.05314e-09	1.26666e-07
ILMN_1786893	3060450	RBM5	1.51043e-13	-0.00754667	0.00092769	4.12e-16	4.61e-15	1977	--	-0.00931919	0.00121745	4.68797e-14	3.19819e-12	-0.0050925	0.00143254	0.00039681	0.00303075
ILMN_1778723	1580465	AMICA1	1.51637e-13	-0.0130146	0.00159377	3.19e-16	4.64e-15	1977	--	-0.0161428	0.00207913	2.08879e-14	1.57003e-12	-0.00855724	0.00248181	0.000589593	0.00413038
ILMN_1717207	6020630	MMP25	1.54184e-13	-0.0208225	0.00258131	7.23e-16	4.73e-15	1977	--	-0.0240483	0.00337651	2.07283e-12	9.52758e-11	-0.0162857	0.00400431	5.15654e-05	0.000594141
ILMN_1654516	6270634	TMEM120A	1.57368e-13	-0.0122616	0.0015376	1.53e-15	4.84e-15	1977	--	-0.0141998	0.00208307	1.6378e-11	6.06601e-10	-0.00994129	0.00227913	1.43062e-05	0.000203796
ILMN_1781700	3370326	IL18R1	1.59887e-13	-0.0155408	0.00196183	2.34e-15	4.93e-15	1977	--	-0.0157111	0.00259776	2.09456e-09	4.53632e-08	-0.0153148	0.00299291	3.75585e-07	8.97052e-06
ILMN_2408851	4390441	ARHGAP30	1.93773e-13	-0.011185	0.00147857	3.89e-14	5.99e-15	1977	--	-0.0177533	0.00233861	7.44589e-14	4.87916e-12	-0.00681104	0.00190839	0.000376302	0.00290186
ILMN_2117716	5570538	AKAP17A	1.95865e-13	-0.00918781	0.00115322	1.62e-15	6.07e-15	1977	--	-0.0100803	0.00151792	5.19657e-11	1.70261e-09	-0.00796941	0.00177354	7.86986e-06	0.000126174
ILMN_2370208	6020746	CMTM3	1.97303e-13	-0.0099481	0.00132806	6.85e-14	6.13e-15	1977	--	-0.00736711	0.0016152	5.74198e-06	5.24453e-05	-0.0153345	0.00233336	8.18493e-11	4.75396e-09
ILMN_1690209	730338	C1orf186	2.14144e-13	-0.0128406	0.00163368	3.84e-15	6.67e-15	1977	--	-0.0119946	0.00195464	1.2295e-09	2.88796e-08	-0.014801	0.0029755	7.77144e-07	1.69749e-05
ILMN_1699598	240187	AP2M1	2.33198e-13	0.0138913	0.00178168	6.35e-15	7.29e-15	1977	++	0.0125839	0.00232338	7.68629e-08	1.13939e-06	0.0157577	0.00277593	1.8259e-08	6.20515e-07
ILMN_1913476	4040768	CLSPN	2.33198e-13	0.012949	0.00171567	4.44e-14	7.3e-15	1977	++	0.00943522	0.00214866	1.25157e-05	0.000103378	0.0191304	0.00284988	3.28325e-11	2.05654e-09
ILMN_1773849	2360138	ATP6V0C	2.33892e-13	0.0215619	0.00277297	7.5e-15	7.34e-15	1977	++	0.0189087	0.00363197	2.35495e-07	3.07057e-06	0.02527	0.00429371	5.50414e-09	2.15082e-07
ILMN_1747598	620376	PPP1R11	2.40303e-13	-0.0136904	0.00175218	5.57e-15	7.56e-15	1977	--	-0.0127651	0.00228786	3.13229e-08	5.07281e-07	-0.0150031	0.00272497	4.73164e-08	1.42261e-06
ILMN_1657361	1500747	CBX7	2.62536e-13	-0.0104753	0.0013378	4.87e-15	8.28e-15	1977	--	-0.0100857	0.00172875	7.37542e-09	1.39413e-07	-0.011057	0.00211221	2.03356e-07	5.3357e-06
ILMN_1680624	1090497	CREG1	2.63467e-13	0.0151535	0.00193839	5.38e-15	8.33e-15	1977	++	0.0141603	0.00268652	1.675e-07	2.28911e-06	0.016232	0.00279955	9.12801e-09	3.35166e-07
ILMN_1737297	6220056		2.79165e-13	0.0105624	0.00138319	2.24e-14	8.87e-15	1977	++	0.00820675	0.00177251	4.15581e-06	3.92193e-05	0.0142306	0.0022119	1.97311e-10	1.02075e-08
ILMN_2282959	6380452	DNA2	2.79165e-13	0.0122461	0.00159671	1.73e-14	8.87e-15	1977	++	0.00988613	0.00205126	1.67031e-06	1.75231e-05	0.0158747	0.00254349	6.53256e-10	3.10309e-08
ILMN_2117987	510487	TFDP1	2.86014e-13	0.0152526	0.00195944	7.02e-15	9.11e-15	1977	++	0.0124054	0.00270395	5.06698e-06	4.66805e-05	0.0184012	0.00284345	1.55347e-10	8.16882e-09
ILMN_1774134	2750161	BRD4	3.03164e-13	0.0101008	0.00129049	4.99e-15	9.68e-15	1977	++	0.00987647	0.00166236	3.94528e-09	7.96411e-08	0.0104411	0.00204719	4.09656e-07	9.65792e-06
ILMN_2360710	5560246	TPM1	3.24125e-13	0.0166489	0.00218008	2.23e-14	1.04e-14	1977	++	0.0136006	0.00276404	1.01415e-06	1.12335e-05	0.0216667	0.00354633	1.45562e-09	6.39172e-08
ILMN_1733875	830446	RUNDC1	3.24125e-13	-0.0083948	0.00105439	1.7e-15	1.04e-14	1977	--	-0.0102414	0.00140267	5.94786e-13	3.16674e-11	-0.00599583	0.00159875	0.000187308	0.00167724
ILMN_1701314	4490594	LOC399900	3.38881e-13	-0.0118087	0.00153683	1.54e-14	1.09e-14	1977	--	-0.0103598	0.00190255	6.56308e-08	9.88951e-07	-0.014529	0.00260702	3.26174e-08	1.03421e-06
ILMN_2386982	2750324	PRKCZ	3.44262e-13	-0.0105735	0.00133937	2.92e-15	1.11e-14	1977	--	-0.0135662	0.00183251	2.89248e-13	1.61398e-11	-0.0071412	0.00196247	0.000288583	0.00235775
ILMN_2299045	670647	BMP2K	3.58898e-13	0.0148448	0.00190672	6.94e-15	1.16e-14	1977	++	0.0144135	0.0025191	1.40631e-08	2.52031e-07	0.0154235	0.00291761	1.54886e-07	4.16659e-06
ILMN_1668721	6380370	CCND3	3.70377e-13	-0.00918855	0.00118441	8.63e-15	1.2e-14	1977	--	-0.0137191	0.00170153	2.1943e-15	2.16391e-13	-0.0049299	0.00164968	0.00287661	0.0143752
ILMN_2363106	3610092	RBM23	4.00275e-13	-0.00933591	0.00118595	3.49e-15	1.3e-14	1977	--	-0.0129108	0.00164045	9.46044e-15	8.00566e-13	-0.00542183	0.00171652	0.00163532	0.00924368
ILMN_1734190	4780072	TCEAL3	4.45387e-13	-0.010404	0.00137383	3.65e-14	1.45e-14	1977	--	-0.00880887	0.00166756	1.57485e-07	2.16149e-06	-0.0137741	0.00242383	1.76276e-08	6.02262e-07
ILMN_1771651	5310674	MON1B	4.65769e-13	-0.0113245	0.00142945	2.33e-15	1.52e-14	1977	--	-0.0127582	0.00184564	8.63525e-12	3.4808e-10	-0.0091752	0.00225974	5.30509e-05	0.000606337
ILMN_2351241	6510681	RNF14	4.67711e-13	0.0133496	0.00171105	6.1e-15	1.53e-14	1977	++	0.0131975	0.00215416	1.30593e-09	3.02853e-08	0.0136095	0.00281646	1.5744e-06	3.14831e-05
ILMN_1712914	160368	SEMA6B	5.58084e-13	0.0159852	0.00207212	1.22e-14	1.83e-14	1977	++	0.0152322	0.00283893	1.01084e-07	1.44641e-06	0.0168436	0.00303137	3.57643e-08	1.12284e-06
ILMN_1694084	6860719	CYTH1	5.65883e-13	-0.00818259	0.00105243	7.55e-15	1.86e-14	1977	--	-0.00923838	0.0014331	1.80575e-10	5.09356e-09	-0.00694666	0.00155055	8.36842e-06	0.000132397
ILMN_1665909	620300	LASP1	6.67734e-13	-0.0111278	0.00140212	2.08e-15	2.2e-14	1977	--	-0.0151501	0.00187743	2.08299e-15	2.09496e-13	-0.00605478	0.00210842	0.00417346	0.0191005
ILMN_1658420	1300202	DSCAM	6.84319e-13	0.0136639	0.00186018	2.05e-13	2.26e-14	1977	++	0.0101415	0.00227223	9.02455e-06	7.72893e-05	0.0208219	0.00323913	2.0416e-10	1.04882e-08
ILMN_1726114	1340746	SLC45A3	7.09889e-13	-0.0188418	0.00243474	1e-14	2.35e-14	1977	--	-0.0182954	0.0030102	1.75147e-09	3.90581e-08	-0.0198755	0.00414044	1.83939e-06	3.5709e-05
ILMN_1765076	4180100	APPL2	7.38351e-13	-0.00965906	0.00121469	1.84e-15	2.45e-14	1977	--	-0.0119602	0.00157969	8.61949e-14	5.58178e-12	-0.00633013	0.00189998	0.000896559	0.00574535
ILMN_1815086	7380706	NINJ1	7.45634e-13	-0.0146266	0.00177406	1.66e-16	2.48e-14	1977	--	-0.0195337	0.00224797	1.53675e-17	2.65359e-15	-0.00652389	0.00288861	0.0241416	0.0722129
ILMN_1790471	240437	CIDECP	8.00875e-13	0.0115596	0.00152355	3.27e-14	2.67e-14	1977	++	0.00979565	0.00199529	1.0721e-06	1.18097e-05	0.0140262	0.00235945	3.88748e-09	1.55718e-07
ILMN_2326071	1110338	MYL6	8.04984e-13	0.0127561	0.00166676	1.96e-14	2.69e-14	1977	++	0.011697	0.00227721	3.38455e-07	4.25248e-06	0.0139783	0.00244618	1.4737e-08	5.07574e-07
ILMN_1713088	3520370	MSI2	8.53857e-13	0.00986495	0.00128203	1.42e-14	2.86e-14	1977	++	0.0103185	0.00172934	3.39454e-09	6.9512e-08	0.00931153	0.00191026	1.2783e-06	2.63454e-05
ILMN_1653469	7550458	RPL12	8.60802e-13	0.0131923	0.00172057	1.76e-14	2.89e-14	1977	++	0.0130988	0.00233377	2.60199e-08	4.31236e-07	0.0133036	0.00254666	2.1531e-07	5.59193e-06
ILMN_1753165	1570424	WNK1	8.85545e-13	0.0140702	0.00184568	2.47e-14	2.98e-14	1977	++	0.0128994	0.00242209	1.25092e-07	1.75265e-06	0.0156915	0.00285024	4.743e-08	1.42268e-06
ILMN_1694466	4180468	ZBED1	8.8942e-13	-0.00905419	0.00117699	1.44e-14	3e-14	1977	--	-0.0122466	0.00165635	3.09234e-13	1.718e-11	-0.00579812	0.00167279	0.00055165	0.00392046
ILMN_1712705	7050193	RAB40C	1.00272e-12	-0.00973829	0.00125799	9.85e-15	3.39e-14	1977	--	-0.0128847	0.00173125	2.18353e-13	1.28577e-11	-0.00621854	0.00183107	0.000711859	0.00481022
ILMN_1677085	730685	RGS19	1.02401e-12	-0.0112211	0.0014539	1.18e-14	3.47e-14	1977	--	-0.01251	0.00194337	1.91329e-10	5.37275e-09	-0.00958256	0.00219111	1.35863e-05	0.000194625
ILMN_1806710	3440630	ESPN	1.05404e-12	0.0188568	0.00247701	2.68e-14	3.58e-14	1977	++	0.0209725	0.00362943	1.01642e-08	1.87415e-07	0.0170121	0.00338896	6.17419e-07	1.38653e-05
ILMN_1719256	4210088	CKS1B	1.05749e-12	0.0121249	0.00157116	1.19e-14	3.6e-14	1977	++	0.012039	0.00194598	9.06728e-10	2.19435e-08	0.0122857	0.0026629	4.49916e-06	7.79e-05
ILMN_1656292	2900470		1.09023e-12	0.0246565	0.00309229	1.54e-15	3.72e-14	1977	++	0.0275869	0.00380118	8.0966e-13	4.17903e-11	0.0189223	0.00531727	0.000391239	0.00300075
ILMN_1815519	6420026	EPN2	1.10236e-12	-0.00923909	0.00119359	9.89e-15	3.77e-14	1977	--	-0.0110036	0.00160292	1.19049e-11	4.62375e-10	-0.00704311	0.00178821	8.79447e-05	0.000913319
ILMN_1711606	3310564	PRDX5	1.12318e-12	0.0129157	0.00169317	2.38e-14	3.85e-14	1977	++	0.0132399	0.00236519	2.82797e-08	4.6328e-07	0.0125748	0.00242493	2.63139e-07	6.65542e-06
ILMN_1695058	4860181	SLC38A5	1.12353e-12	0.01586	0.00208259	2.63e-14	3.86e-14	1977	++	0.0144745	0.00289934	7.07459e-07	8.18092e-06	0.0173369	0.00299336	9.46366e-09	3.46495e-07
ILMN_1747968	150092	RBM33	1.23714e-12	-0.00967568	0.00123532	4.78e-15	4.26e-14	1977	--	-0.0104516	0.00153705	1.83303e-11	6.69214e-10	-0.00826015	0.002076	7.45129e-05	0.000802128
ILMN_2059535	240348	PPM1F	1.39922e-12	-0.0133816	0.00173436	1.2e-14	4.84e-14	1977	--	-0.0166107	0.00234425	2.66442e-12	1.2073e-10	-0.0094768	0.00257787	0.000249999	0.00210718
ILMN_2320513	7320402	APBB3	1.39922e-12	-0.0102303	0.00139567	2.3e-13	4.84e-14	1977	--	-0.00873271	0.00158416	4.53872e-08	7.07265e-07	-0.015424	0.00295016	2.10562e-07	5.49882e-06
ILMN_1703529	3370446		1.48836e-12	0.00894514	0.00123806	5.01e-13	5.16e-14	1977	++	0.00637339	0.0015256	3.21221e-05	0.000235354	0.0139059	0.00211884	8.66534e-11	4.96528e-09
ILMN_2263054	2350019	FEZ1	1.4994e-12	0.0136317	0.00183646	1.15e-13	5.21e-14	1977	++	0.0106324	0.00236715	7.92119e-06	6.89021e-05	0.018166	0.00291054	6.52626e-10	3.10309e-08
ILMN_2190842	5560731	KIR3DL2	1.5793e-12	0.0216379	0.00284156	2.64e-14	5.5e-14	1977	++	0.021438	0.00364043	5.36266e-09	1.05584e-07	0.0219496	0.00454589	1.60321e-06	3.1761e-05
ILMN_2208903	20129	CD52	1.72474e-12	0.0229525	0.00302942	3.55e-14	6.02e-14	1977	++	0.0309796	0.00429654	1.12522e-12	5.63214e-11	0.0150166	0.00427207	0.000460432	0.00336772
ILMN_1672795	1820349	SH2D5	1.87811e-12	0.0135243	0.00181685	9.78e-14	6.57e-14	1977	++	0.0107173	0.00239527	8.5764e-06	7.38472e-05	0.0173275	0.00278804	7.6781e-10	3.5938e-08
ILMN_1718982	5420201	BEST1	1.89388e-12	-0.0137266	0.00179367	1.97e-14	6.64e-14	1977	--	-0.0139011	0.00223992	8.05108e-10	1.9784e-08	-0.0134146	0.00299462	8.38993e-06	0.000132517
ILMN_1795495	5820343	ERCC5	1.92381e-12	-0.00988508	0.00136084	3.76e-13	6.76e-14	1977	--	-0.0072696	0.00169917	2.07043e-05	0.000160729	-0.0145634	0.00227252	2.31155e-10	1.17677e-08
ILMN_1737611	6650639	VAMP1	1.96781e-12	-0.0109033	0.00143998	3.68e-14	6.93e-14	1977	--	-0.0105248	0.00180518	7.53725e-09	1.42052e-07	-0.0115657	0.00238776	1.48723e-06	3.01649e-05
ILMN_2151817	6940066	PFN1	2.11361e-12	-0.00784744	0.00104265	5.21e-14	7.46e-14	1977	--	-0.00859713	0.00150121	1.36588e-08	2.46167e-07	-0.00714878	0.00144922	9.56506e-07	2.04044e-05
ILMN_2154115	4730131	PSD4	2.15417e-12	-0.0112933	0.00148323	2.66e-14	7.62e-14	1977	--	-0.0120768	0.00194501	7.9014e-10	1.94911e-08	-0.0102046	0.00229287	9.58015e-06	0.000147666
ILMN_2130441	5870521	HLA-H	2.27917e-12	-0.0160625	0.00212881	4.51e-14	8.08e-14	1977	--	-0.0154308	0.003146	1.09632e-06	1.20295e-05	-0.0165961	0.00289128	1.27309e-08	4.46912e-07
ILMN_1729801	6060468	S100A8	2.32199e-12	0.0196282	0.00262272	7.21e-14	8.25e-14	1977	++	0.0229303	0.00386899	4.29678e-09	8.61919e-08	0.0168206	0.00356749	2.7797e-06	5.1254e-05
ILMN_1655163	6180050	STK24	2.48539e-12	-0.00756316	0.00099882	3.67e-14	8.85e-14	1977	--	-0.00871525	0.00136184	2.4251e-10	6.67843e-09	-0.00622193	0.00146937	2.51444e-05	0.000326851
ILMN_1798620	4640131	PQLC1	3.02637e-12	0.01216	0.00161497	5.09e-14	1.08e-13	1977	++	0.0111679	0.00241748	4.36441e-06	4.09487e-05	0.0129597	0.00217029	3.32153e-09	1.35167e-07
ILMN_1730928	2750280	CDK5R1	3.13159e-12	-0.0148848	0.0019523	2.46e-14	1.12e-13	1977	--	-0.0172289	0.00256911	3.39573e-11	1.17272e-09	-0.0116812	0.00300342	0.000107546	0.00107193
ILMN_2217329	1300743	IAH1	3.28498e-12	0.0114523	0.00150374	2.62e-14	1.18e-13	1977	++	0.0126773	0.00194566	1.16295e-10	3.44785e-09	0.00963518	0.00236972	5.18016e-05	0.000595694
ILMN_2081682	5550136	SMAP2	3.28498e-12	-0.0120326	0.00158242	2.87e-14	1.18e-13	1977	--	-0.0170302	0.00217875	1.41521e-14	1.13022e-12	-0.00645308	0.00230209	0.00516402	0.0224594
ILMN_1733559	6280504	RNA28S5	3.72229e-12	0.0332696	0.00445465	8.11e-14	1.34e-13	1977	++	0.0339983	0.00609276	3.12132e-08	5.07281e-07	0.0324326	0.00652955	8.05976e-07	1.75747e-05
ILMN_1817609	940133		3.74193e-12	0.0115626	0.0016059	6.02e-13	1.35e-13	1977	++	0.00919916	0.00195817	3.01027e-06	2.94753e-05	0.0164173	0.00280647	6.76844e-09	2.58171e-07
ILMN_1790534	3170017	MAP2K3	3.9551e-12	0.0190669	0.00256057	9.6e-14	1.43e-13	1977	++	0.0186029	0.00350948	1.42912e-07	1.97633e-06	0.0195951	0.00374432	2.0502e-07	5.36834e-06
ILMN_1733963	3460672	ADRA2C	4.00175e-12	0.0117039	0.00160698	3.26e-13	1.45e-13	1977	++	0.00987708	0.00197262	6.56687e-07	7.67717e-06	0.0153082	0.0027708	4.2599e-08	1.30223e-06
ILMN_1750940	3120632	SLITRK1	4.13082e-12	0.0113334	0.00152614	1.12e-13	1.5e-13	1977	++	0.00861771	0.00212859	5.56603e-05	0.000382381	0.0142062	0.00218927	1.38959e-10	7.49205e-09
ILMN_1796678	450537	HBG1	4.17689e-12	0.0391153	0.00525617	9.93e-14	1.52e-13	1977	++	0.0298325	0.00740087	5.99235e-05	0.000408006	0.0485628	0.00746626	1.26085e-10	6.82674e-09
ILMN_1779886	7160707	TBC1D14	4.22277e-12	-0.0113549	0.0014593	7.19e-15	1.54e-13	1977	--	-0.016065	0.00192865	2.75713e-16	3.29258e-14	-0.00504706	0.00223194	0.0239669	0.0718382
ILMN_1728355	5960739	PSMD4	4.24109e-12	0.00970257	0.00134781	6.07e-13	1.55e-13	1977	++	0.00749449	0.0016803	9.14959e-06	7.82553e-05	0.0136865	0.00225702	1.91506e-09	8.18415e-08
ILMN_1716687	610519	TPM1	4.34124e-12	0.0135949	0.00188947	6.24e-13	1.59e-13	1977	++	0.0106374	0.00234149	6.24644e-06	5.6476e-05	0.0191158	0.00319917	3.24677e-09	1.334e-07
ILMN_1725500	1980278		4.71342e-12	0.0106143	0.00145382	2.86e-13	1.73e-13	1977	++	0.00742036	0.00194402	0.000143669	0.000867584	0.0146673	0.00218989	3.62052e-11	2.25673e-09
ILMN_2402798	840148	AP2M1	4.78495e-12	0.0107306	0.00143171	6.63e-14	1.76e-13	1977	++	0.0115319	0.00188671	1.42402e-09	3.27268e-08	0.00964272	0.0021983	1.28115e-05	0.000186453
ILMN_1700316	3460553		5.15461e-12	0.0140531	0.00189633	1.26e-13	1.9e-13	1977	++	0.0138534	0.0025957	1.17755e-07	1.65895e-06	0.0142817	0.00277711	3.29062e-07	7.96356e-06
ILMN_1757644	6020736	UBE2H	5.19783e-12	0.0126339	0.00168189	5.83e-14	1.92e-13	1977	++	0.0155497	0.00228034	1.61363e-11	6.01136e-10	0.00915559	0.00249064	0.000250207	0.00210754
ILMN_2367258	3710553	SMOX	5.24087e-12	0.0252094	0.0034659	3.5e-13	1.94e-13	1977	++	0.0156461	0.0046576	0.000812046	0.00383456	0.0370761	0.00518829	1.77855e-12	1.36086e-10
ILMN_1743205	2570100	ABCA7	5.71505e-12	-0.0157314	0.00201987	6.79e-15	2.12e-13	1977	--	-0.0181551	0.00248791	6.11922e-13	3.24445e-11	-0.0110446	0.00345971	0.00145757	0.00844663
ILMN_2360705	1580524	ACSL3	6.10654e-12	-0.00934672	0.00125575	9.83e-14	2.27e-13	1977	--	-0.00992011	0.00166369	3.47587e-09	7.10635e-08	-0.00858752	0.00191437	8.15245e-06	0.000129728
ILMN_1696419	6290519	STOM	6.12055e-12	0.0113711	0.00157524	5.25e-13	2.28e-13	1977	++	0.00989587	0.00183144	8.24158e-08	1.20631e-06	0.0155651	0.00308804	5.5606e-07	1.2643e-05
ILMN_2207328	3140110	TPGS2	6.53634e-12	0.0234457	0.0031858	1.85e-13	2.44e-13	1977	++	0.0194684	0.00443181	1.24225e-05	0.000102741	0.0276986	0.00458277	2.15702e-09	9.12663e-08
ILMN_1751258	4180441	NDUFA4	6.81672e-12	0.0225321	0.00303984	1.24e-13	2.55e-13	1977	++	0.0330577	0.00428712	3.09887e-14	2.24985e-12	0.0118892	0.00431094	0.005929	0.0250344
ILMN_1693136	3890136	VTI1B	6.85584e-12	0.0103735	0.00140835	1.76e-13	2.57e-13	1977	++	0.00987454	0.00197254	6.60241e-07	7.71167e-06	0.0108924	0.00201144	7.75773e-08	2.21709e-06
ILMN_1794074	2490463	MXI1	6.97466e-12	0.00939962	0.00131909	1.03e-12	2.62e-13	1977	++	0.00733998	0.00163414	7.9212e-06	6.89021e-05	0.0132514	0.00223471	4.24397e-09	1.6686e-07
ILMN_1736597	6860202	TKT	7.01329e-12	-0.0112134	0.00150351	8.78e-14	2.64e-13	1977	--	-0.014863	0.00207038	1.40095e-12	6.80659e-11	-0.00714115	0.00218697	0.00113259	0.00690138
ILMN_1772888	3130736		7.10478e-12	0.0128712	0.00174239	1.5e-13	2.68e-13	1977	++	0.0139763	0.00239541	7.3524e-09	1.39336e-07	0.0116297	0.0025391	5.26271e-06	8.83665e-05
ILMN_1780671	4010397	PLEKHG3	7.61918e-12	-0.011735	0.00160823	2.95e-13	2.88e-13	1977	--	-0.0103581	0.00211169	1.09508e-06	1.20295e-05	-0.0136365	0.0024816	5.01827e-08	1.49124e-06
ILMN_1742380	3390564	SPICE1	9.37229e-12	0.0124266	0.00176398	1.86e-12	3.55e-13	1977	++	0.00921237	0.00219504	2.95528e-05	0.000219168	0.0182872	0.00296395	1.0108e-09	4.66283e-08
ILMN_1784871	5310634	FASN	1.00116e-11	0.0118835	0.00162206	2.37e-13	3.8e-13	1977	++	0.0112377	0.00198688	2.04079e-08	3.48626e-07	0.0131741	0.00280872	3.1258e-06	5.6735e-05
ILMN_2374159	4570458	HERPUD1	1.00436e-11	-0.00931739	0.00125933	1.38e-13	3.82e-13	1977	--	-0.0102685	0.00166782	1.08676e-09	2.59564e-08	-0.0080559	0.00192076	2.99583e-05	0.000376039
ILMN_2370872	3800392	GRINA	1.0469e-11	0.0223658	0.0030448	2.05e-13	3.99e-13	1977	++	0.0231804	0.00404883	1.37837e-08	2.47718e-07	0.0213053	0.00461936	4.53031e-06	7.82274e-05
ILMN_1813489	6100703	RAF1	1.16259e-11	-0.0106595	0.0014566	2.52e-13	4.44e-13	1977	--	-0.010915	0.00194892	2.78554e-08	4.58681e-07	-0.0103363	0.0021924	2.78462e-06	5.12707e-05
ILMN_1716234	1260026		1.18896e-11	0.0127373	0.0017979	1.4e-12	4.55e-13	1977	++	0.0100346	0.00225148	9.28892e-06	7.93407e-05	0.0174936	0.00298683	6.49579e-09	2.48513e-07
ILMN_1710514	6330725	BCL3	1.22043e-11	-0.0148874	0.00198474	6.34e-14	4.68e-13	1977	--	-0.0188472	0.00261903	1.24151e-12	6.07815e-11	-0.00954568	0.00304188	0.001753	0.00976456
ILMN_1684591	2190687	ZSCAN32	1.32464e-11	-0.00909091	0.00128726	1.64e-12	5.09e-13	1977	--	-0.0073741	0.00157974	3.47208e-06	3.35334e-05	-0.0124835	0.00222071	2.48985e-08	8.13692e-07
ILMN_1714082	2140379	CMAS	1.41285e-11	0.00885265	0.00120806	2.34e-13	5.44e-13	1977	++	0.00934665	0.00158844	5.51114e-09	1.08008e-07	0.00817489	0.00186056	1.23947e-05	0.000181628
ILMN_1734478	5690019	PIP5K1B	1.43041e-11	0.0084476	0.00117453	6.37e-13	5.52e-13	1977	++	0.00728692	0.0015392	2.52756e-06	2.54308e-05	0.0100656	0.00181729	3.94398e-08	1.22321e-06
ILMN_1815024	520750	PRDX5	1.43041e-11	0.0142284	0.00196042	3.93e-13	5.53e-13	1977	++	0.0121403	0.00275189	1.14131e-05	9.51313e-05	0.0163801	0.00279347	6.24432e-09	2.40331e-07
ILMN_2114876	1070475	RPL11	1.44559e-11	0.0140613	0.00189223	1.08e-13	5.6e-13	1977	++	0.0164842	0.00247262	4.39361e-11	1.46967e-09	0.0106368	0.00293959	0.000312013	0.00250433
ILMN_2326282	4280193	TMEM259	1.63847e-11	-0.0100154	0.00141068	1.25e-12	6.36e-13	1977	--	-0.00858112	0.0017226	7.47272e-07	8.60238e-06	-0.012936	0.00245806	1.75558e-07	4.6541e-06
ILMN_1688580	5860075	CAMP	1.68659e-11	0.0266763	0.00374873	1.11e-12	6.56e-13	1977	++	0.0202334	0.00494422	4.62703e-05	0.000324501	0.0353886	0.00574942	1.10517e-09	5.00775e-08
ILMN_1674135	990280	RALGPS1	1.77045e-11	-0.00979341	0.00135855	5.65e-13	6.9e-13	1977	--	-0.00913103	0.0017752	3.26201e-07	4.11878e-06	-0.0107297	0.00211061	4.45811e-07	1.03763e-05
ILMN_1713934	3180672	LITAF	1.77103e-11	-0.0112469	0.0015198	1.36e-13	6.93e-13	1977	--	-0.0161403	0.00207449	1.85239e-14	1.44328e-12	-0.00557761	0.0022329	0.0126606	0.0442738
ILMN_1652631	830278	GLIPR2	1.77103e-11	-0.00929483	0.00124253	7.4e-14	6.93e-13	1977	--	-0.0131086	0.00166449	9.09899e-15	7.75113e-13	-0.00449474	0.00186736	0.0162743	0.0536593
ILMN_1737418	1190746	ACSL6	1.97409e-11	0.00794029	0.00114503	4.08e-12	7.74e-13	1977	++	0.00561571	0.00144131	0.000104429	0.000662561	0.0119176	0.0018853	3.98517e-10	1.96612e-08
ILMN_1737580	380541	DESI1	1.98034e-11	0.00932282	0.00128198	3.54e-13	7.78e-13	1977	++	0.0101194	0.00171514	5.02268e-09	9.94282e-08	0.00831435	0.00192976	1.81506e-05	0.000249385
ILMN_1719985	5890538	FEM1A	1.99672e-11	0.0106187	0.00147299	5.64e-13	7.86e-13	1977	++	0.00960755	0.00206441	3.71124e-06	3.54957e-05	0.0116673	0.00210236	3.71396e-08	1.16032e-06
ILMN_1758232	5360241	GGCX	2.12206e-11	-0.00702559	0.000987127	1.1e-12	8.37e-13	1977	--	-0.00616902	0.00124221	8.07132e-07	9.2083e-06	-0.00849336	0.00162607	2.16132e-07	5.60189e-06
ILMN_2128668	5700259	FOXJ3	2.12545e-11	-0.00807155	0.00111583	4.7e-13	8.4e-13	1977	--	-0.0082424	0.00148174	3.43953e-08	5.48692e-07	-0.00784775	0.0016959	4.21502e-06	7.34783e-05
ILMN_2119945	1770102	NDUFB3	2.22479e-11	0.0175767	0.00243228	4.96e-13	8.81e-13	1977	++	0.0168029	0.00298223	2.30502e-08	3.86931e-07	0.0191141	0.0042035	6.1397e-06	0.000101361
ILMN_1690443	7400594	FRMD6-AS1	2.25568e-11	-0.00967788	0.00133679	4.5e-13	8.95e-13	1977	--	-0.00907994	0.00154969	6.37433e-09	1.23224e-07	-0.0114167	0.00264266	1.72346e-05	0.000239114
ILMN_1692261	5310722	EPHB1	2.294e-11	-0.0136203	0.00179145	2.89e-14	9.12e-13	1977	--	-0.0175108	0.0022815	4.0344e-14	2.80172e-12	-0.00736471	0.00289302	0.0110636	0.0398479
ILMN_1712095	4480575	FOXO4	2.29954e-11	0.0179805	0.00251966	9.6e-13	9.16e-13	1977	++	0.0157734	0.00331933	2.32002e-06	2.36593e-05	0.0209814	0.00387052	7.52635e-08	2.17092e-06
ILMN_1790412	6330315	LINC00921	2.32305e-11	-0.00880909	0.00120346	2.48e-13	9.28e-13	1977	--	-0.00905757	0.00149466	1.9496e-09	4.27306e-08	-0.00835107	0.00202932	4.20442e-05	0.000498368
ILMN_1731287	5090056	ARFGAP3	2.32305e-11	-0.00823345	0.00116149	1.35e-12	9.29e-13	1977	--	-0.00684328	0.0015084	6.42985e-06	5.76566e-05	-0.0102583	0.00182045	2.30658e-08	7.62077e-07
ILMN_1665065	840259	SERINC3	2.40087e-11	-0.00718543	0.00099893	6.33e-13	9.62e-13	1977	--	-0.00705516	0.00132305	1.20657e-07	1.69424e-06	-0.00735814	0.00152345	1.59171e-06	3.16535e-05
ILMN_1890614	4730711	FAM212B	2.40117e-11	-0.0140485	0.00191826	2.41e-13	9.64e-13	1977	--	-0.0177728	0.00258196	1.05015e-11	4.18032e-10	-0.00946031	0.00286584	0.000999124	0.00625072
ILMN_1740180	6100523	SNX3	2.40395e-11	0.0114596	0.0015774	3.73e-13	9.67e-13	1977	++	0.0129438	0.00211061	1.25779e-09	2.92752e-08	0.00958168	0.00237414	5.87846e-05	0.000659352
ILMN_1804935	4010133	VNN3	2.47868e-11	-0.0157818	0.00215286	2.29e-13	9.99e-13	1977	--	-0.018186	0.00281358	1.61936e-10	4.60852e-09	-0.0123862	0.00334384	0.000224324	0.00192765
ILMN_1733991	7560093	UBL7	2.57541e-11	0.0112682	0.0015922	1.47e-12	1.04e-12	1977	++	0.00965915	0.00203486	2.37855e-06	2.41598e-05	0.0138087	0.00255693	8.40181e-08	2.36994e-06
ILMN_2150654	1170072	ZSWIM4	2.73287e-11	-0.0107074	0.00146278	2.48e-13	1.11e-12	1977	--	-0.0133859	0.00195375	1.30082e-11	4.96177e-10	-0.00729053	0.00220664	0.000989126	0.00621083
ILMN_1663035	3390343	SREBF1	2.73287e-11	-0.00976513	0.0013637	8.02e-13	1.11e-12	1977	--	-0.00944346	0.00184114	3.51688e-07	4.39713e-06	-0.0101561	0.00202974	6.70232e-07	1.49203e-05
ILMN_1770030	510255	C7orf43	2.73287e-11	-0.00966435	0.00130996	1.61e-13	1.11e-12	1977	--	-0.0111138	0.00167624	5.56904e-11	1.79902e-09	-0.00739036	0.00209956	0.000452123	0.00332842
ILMN_1672446	60053	RPL11	2.80133e-11	0.0139035	0.00189605	2.25e-13	1.14e-12	1977	++	0.0173143	0.00251795	1.10108e-11	4.36943e-10	0.00943645	0.00288152	0.00109554	0.0067205
ILMN_1668639	2490278	TBC1D10B	2.99216e-11	0.0126142	0.0018303	5.51e-12	1.22e-12	1977	++	0.00945595	0.00228017	3.66428e-05	0.00026518	0.0183357	0.003069	3.26177e-09	1.33586e-07
ILMN_1696839	6650564	RPS27	3.03539e-11	0.0264808	0.00353179	6.49e-14	1.24e-12	1977	++	0.0340917	0.00454628	1.4562e-13	8.81863e-12	0.0148965	0.00560885	0.00804261	0.0312081
ILMN_1815238	4560739	MAP2K3	3.05402e-11	0.016443	0.00229293	7.44e-13	1.25e-12	1977	++	0.0178632	0.00315643	2.0026e-08	3.4302e-07	0.0148561	0.00333645	9.48905e-06	0.000146616
ILMN_1672660	3780681	MBP	3.17011e-11	-0.0104886	0.00143265	2.46e-13	1.3e-12	1977	--	-0.0118695	0.00184084	1.78933e-10	5.06962e-09	-0.00836757	0.00228149	0.00025846	0.00216564
ILMN_1906743	1070082		3.18235e-11	0.00914175	0.00130271	2.26e-12	1.31e-12	1977	++	0.00774267	0.00163846	2.63521e-06	2.63686e-05	0.0115461	0.00214791	9.61472e-08	2.69423e-06
ILMN_1669502	3930059	E2F3	3.18235e-11	-0.0126648	0.00173386	2.79e-13	1.31e-12	1977	--	-0.01546	0.00229641	2.86235e-11	1.01316e-09	-0.00895851	0.00264433	0.000733486	0.00490706
ILMN_1652906	4490687	GBGT1	3.20056e-11	0.0128612	0.00182475	1.81e-12	1.32e-12	1977	++	0.010636	0.00239133	9.686e-06	8.21377e-05	0.015963	0.00282333	2.07361e-08	6.97279e-07
ILMN_2075800	6330608	PTK6	3.2671e-11	0.00931225	0.00133715	3.3e-12	1.35e-12	1977	++	0.00755361	0.00167403	7.20405e-06	6.36607e-05	0.012412	0.00222247	3.0556e-08	9.73679e-07
ILMN_2344204	3890300	PRR13	3.3817e-11	-0.00713047	0.000994963	7.69e-13	1.4e-12	1977	--	-0.0116642	0.0014128	4.91251e-16	5.60465e-14	-0.00266936	0.00140145	0.0571191	0.13691
ILMN_1737015	1850338	RPL39	3.44116e-11	0.0225316	0.00316779	1.14e-12	1.43e-12	1977	++	0.030164	0.00453834	5.01054e-11	1.65438e-09	0.0152797	0.00442373	0.000576675	0.00405428
ILMN_1779015	2490333	ZNF467	3.44116e-11	-0.0154986	0.00209858	1.52e-13	1.43e-12	1977	--	-0.0180448	0.00266555	2.23735e-11	8.0532e-10	-0.0113472	0.00340361	0.000889619	0.00570374
ILMN_1794875	2060477	AGPAT9	3.47619e-11	-0.0130602	0.00177336	1.78e-13	1.45e-12	1977	--	-0.0166278	0.00232768	1.78967e-12	8.40752e-11	-0.00812492	0.00273776	0.0030754	0.0151655
ILMN_1889329	4920270		3.47619e-11	0.0105284	0.00152241	4.66e-12	1.45e-12	1977	++	0.00799004	0.00192539	3.62074e-05	0.000262427	0.0147629	0.00248678	4.07854e-09	1.62354e-07
ILMN_1653292	7400653	PFKFB4	3.54147e-11	-0.0126742	0.00169505	7.59e-14	1.48e-12	1977	--	-0.0181068	0.00223425	1.59668e-15	1.61923e-13	-0.00530694	0.00260184	0.0416579	0.109117
ILMN_1709623	1780068	MAPK7	3.58262e-11	-0.00893986	0.00123453	4.44e-13	1.5e-12	1977	--	-0.00966392	0.00159062	1.77525e-09	3.95195e-08	-0.00784293	0.00195779	6.65834e-05	0.000730303
ILMN_1661174	2260168		3.59977e-11	0.0234678	0.00309617	3.47e-14	1.51e-12	1977	++	0.027717	0.00379614	5.94748e-13	3.16674e-11	0.0150244	0.00535111	0.00509177	0.022236
ILMN_2117330	4150687	NDUFB2	3.61686e-11	0.014847	0.00202532	2.29e-13	1.52e-12	1977	++	0.0176119	0.0026225	3.19028e-11	1.11209e-09	0.0107609	0.00318811	0.000767151	0.00507909
ILMN_1776188	5490240	MAP1LC3A	3.63389e-11	-0.0166026	0.00224747	1.5e-13	1.53e-12	1977	--	-0.0221447	0.0029636	1.76336e-13	1.05291e-11	-0.00910119	0.00344789	0.00843563	0.0323695
ILMN_2376833	3780167	ZNF200	3.65086e-11	-0.00857393	0.001183	4.24e-13	1.54e-12	1977	--	-0.00905162	0.00149623	2.07385e-09	4.50465e-08	-0.00777732	0.00193218	6.14765e-05	0.000681387
ILMN_1851299	6840367		3.66776e-11	0.00878258	0.00123259	1.04e-12	1.55e-12	1977	++	0.00835575	0.00154131	7.48053e-08	1.11018e-06	0.00953982	0.00205295	3.84567e-06	6.7873e-05
ILMN_1735179	7210731		3.6846e-11	0.00920313	0.00128483	7.9e-13	1.56e-12	1977	++	0.0101384	0.00174165	7.94729e-09	1.49339e-07	0.00808635	0.00190312	2.35907e-05	0.000311729
ILMN_1753819	1430424	RFFL	3.70138e-11	-0.00947989	0.00129427	2.4e-13	1.57e-12	1977	--	-0.013142	0.00174091	1.01379e-13	6.41298e-12	-0.00495467	0.00193522	0.0106131	0.0387028
ILMN_1659027	4590370	SLC2A1	4.04754e-11	0.0107103	0.00148487	5.47e-13	1.72e-12	1977	++	0.0114116	0.00190538	2.97294e-09	6.19709e-08	0.00962583	0.00236955	5.26038e-05	0.000602305
ILMN_2310621	6590593	ATP5J2	4.06359e-11	0.00956069	0.00134122	1.02e-12	1.73e-12	1977	++	0.00972163	0.00178266	6.27597e-08	9.51242e-07	0.00935075	0.00203602	4.96546e-06	8.41494e-05
ILMN_1659343	6370468	BOLA2/BOLA2B	4.29059e-11	0.0117051	0.00165186	1.38e-12	1.83e-12	1977	++	0.0111052	0.00213449	2.39784e-07	3.10747e-06	0.0126009	0.00260826	1.58212e-06	3.15881e-05
ILMN_1664124	540035	FLJ13224	4.42315e-11	0.00889069	0.00131947	1.6e-11	1.89e-12	1977	++	0.00564866	0.00166041	0.000696442	0.00336706	0.0144464	0.00217358	5.05935e-11	3.07849e-09
ILMN_1787705	6650017	ATP6V1B2	4.75677e-11	-0.0102491	0.0014125	3.99e-13	2.04e-12	1977	--	-0.01487	0.00192568	2.8564e-14	2.10977e-12	-0.00486727	0.00207818	0.0193825	0.0611228
ILMN_1706483	730491	C1orf116	4.75677e-11	0.0103994	0.00145421	8.6e-13	2.04e-12	1977	++	0.0103209	0.0018063	1.47054e-08	2.61841e-07	0.0105439	0.00245159	1.87757e-05	0.000257144
ILMN_2084825	4010040	HBG2	4.83241e-11	0.0368335	0.00519919	1.4e-12	2.08e-12	1977	++	0.0285687	0.00735641	0.000109966	0.00069151	0.045082	0.00734913	1.25387e-09	5.6021e-08
ILMN_1697409	6520725	TNFRSF14	4.83241e-11	-0.00730044	0.00100346	3.46e-13	2.08e-12	1977	--	-0.00934138	0.00133055	4.15746e-12	1.78269e-10	-0.00460853	0.00152808	0.00263055	0.0134191
ILMN_1810915	1990471	FAAH	5.12511e-11	-0.00947654	0.00134207	1.65e-12	2.21e-12	1977	--	-0.00886733	0.00164517	8.86115e-08	1.28668e-06	-0.0106884	0.00232038	4.6567e-06	7.96564e-05
ILMN_1697694	6590201	ATP6AP1	5.37046e-11	-0.0103787	0.00143251	4.32e-13	2.32e-12	1977	--	-0.0154922	0.00195743	6.77859e-15	6.01506e-13	-0.00448166	0.00210205	0.0332595	0.0922616
ILMN_1654946	6520280	ZSCAN18	5.54561e-11	-0.0128334	0.00178554	6.6e-13	2.4e-12	1977	--	-0.0139783	0.00229377	1.58893e-09	3.59351e-08	-0.0110728	0.00284444	0.000106032	0.00106099
ILMN_1811616	50286	EEPD1	5.55866e-11	-0.00980085	0.00132152	1.2e-13	2.41e-12	1977	--	-0.0111335	0.00162028	1.13866e-11	4.4907e-10	-0.00715273	0.00228401	0.00179144	0.00994398
ILMN_1736190	4290110	CYP4F3	5.59469e-11	-0.0173552	0.00243534	1.03e-12	2.43e-12	1977	--	-0.020004	0.00328781	1.6846e-09	3.77645e-08	-0.0141353	0.00362502	0.000103235	0.00103787
ILMN_1809013	6770309	MYL6	5.65358e-11	0.0119619	0.00170168	2.07e-12	2.46e-12	1977	++	0.0109298	0.00230077	2.33684e-06	2.3793e-05	0.0132083	0.00252837	2.15203e-07	5.59193e-06
ILMN_1703288	3420333	TMEM259	6.05636e-11	-0.0100553	0.00137152	2.28e-13	2.64e-12	1977	--	-0.0109141	0.00166947	1.01165e-10	3.05601e-09	-0.00827226	0.00240547	0.000609399	0.00424123
ILMN_1685005	4670750	TNFRSF1A	6.06841e-11	-0.0121212	0.00165075	2.09e-13	2.65e-12	1977	--	-0.0161476	0.00216003	1.72072e-13	1.03227e-11	-0.00646786	0.0025595	0.0116656	0.0414869
ILMN_1707372	6110154	RNF187	7.17762e-11	0.0119423	0.00173064	5.18e-12	3.14e-12	1977	++	0.00974535	0.00223649	1.45677e-05	0.000118413	0.0152213	0.00273229	3.3005e-08	1.04133e-06
ILMN_1688240	830132	PHOSPHO1	7.18762e-11	0.0181018	0.00260632	3.77e-12	3.15e-12	1977	++	0.0153172	0.0034385	9.38582e-06	8.0008e-05	0.021862	0.00399572	5.71446e-08	1.69139e-06
ILMN_1815239	1190687	CLK2	7.26592e-11	0.0101962	0.00145364	2.31e-12	3.19e-12	1977	++	0.0100087	0.00202983	9.63568e-07	1.07721e-05	0.0103936	0.00208272	7.1664e-07	1.58156e-05
ILMN_2211728	2320608	GUCA1B	7.3212e-11	-0.00851202	0.00117569	4.49e-13	3.22e-12	1977	--	-0.00975416	0.00149408	1.07121e-10	3.22829e-09	-0.00649211	0.00190526	0.000683259	0.00465885
ILMN_1773493	3840446	TIMM23	7.35359e-11	0.00927024	0.00129668	8.73e-13	3.24e-12	1977	++	0.0099938	0.00165293	2.11747e-09	4.57817e-08	0.00811247	0.00209087	0.000111692	0.00110722
ILMN_1784737	3370075	S1PR4	7.36321e-11	-0.0100427	0.00139795	6.78e-13	3.25e-12	1977	--	-0.0118316	0.00182501	1.43183e-10	4.12071e-09	-0.00750266	0.00217463	0.000585079	0.00410551
ILMN_2366041	2650762	ITM2C	7.39541e-11	-0.0126116	0.00178888	1.79e-12	3.27e-12	1977	--	-0.0133018	0.00239548	3.63157e-08	5.75735e-07	-0.0117414	0.00268975	1.4093e-05	0.000201207
ILMN_1706273	2640706	MOB2	7.83386e-11	0.00936206	0.0013388	2.69e-12	3.47e-12	1977	++	0.00887824	0.00181809	1.22039e-06	1.32378e-05	0.00993522	0.00197882	6.14521e-07	1.38246e-05
ILMN_1724183	6900315	CDKL1	7.91019e-11	0.0087221	0.00136802	1.82e-10	3.51e-12	1977	++	0.00519701	0.00164161	0.00159498	0.00673297	0.0167344	0.00247493	2.38224e-11	1.53739e-09
ILMN_1741942	7040315	STX16	8.2787e-11	-0.00890064	0.00124791	9.86e-13	3.68e-12	1977	--	-0.0090927	0.00153302	4.18416e-09	8.433e-08	-0.00852341	0.00214844	7.81788e-05	0.000833366
ILMN_1800164	130608	PPFIA1	8.33153e-11	-0.008694	0.00122772	1.43e-12	3.71e-12	1977	--	-0.0101155	0.00164898	1.24526e-09	2.90894e-08	-0.00692596	0.00183903	0.00017603	0.00158625
ILMN_1686906	5360392	TP53INP2	9.4602e-11	-0.0112522	0.00157089	7.9e-13	4.22e-12	1977	--	-0.0159237	0.00212703	1.59303e-13	9.60174e-12	-0.00564684	0.00232996	0.0155543	0.0518125
ILMN_1655694	6770091	FBRSL1	9.75693e-11	-0.00868364	0.00119482	3.66e-13	4.36e-12	1977	--	-0.012037	0.00157727	5.55443e-14	3.75526e-12	-0.00416822	0.00183027	0.0229856	0.0695831
ILMN_1697777	2350661	TSTA3	9.76221e-11	0.0125434	0.00179544	2.82e-12	4.37e-12	1977	++	0.00827368	0.0025394	0.0011606	0.00516192	0.0168113	0.00253887	5.9402e-11	3.54691e-09
ILMN_1739325	4220241	LOC284023	9.85668e-11	-0.00771586	0.00114777	1.79e-11	4.42e-12	1977	--	-0.00604089	0.00140798	1.96225e-05	0.000153356	-0.0110339	0.00198169	3.3552e-08	1.05598e-06
ILMN_1692219	6130156	RAB11FIP1	9.99533e-11	-0.0107681	0.00154492	3.17e-12	4.49e-12	1977	--	-0.0150747	0.0021967	1.20844e-11	4.67922e-10	-0.00655315	0.00217318	0.00263416	0.0134261
ILMN_1674050	3780168	COL8A2	1.01113e-10	0.01092	0.00158797	6.13e-12	4.55e-12	1977	++	0.0091473	0.00207292	1.13544e-05	9.47655e-05	0.013438	0.0024705	6.80435e-08	1.97156e-06
ILMN_2331087	3840564	MS4A7	1.02712e-10	0.0145116	0.00206013	1.87e-12	4.63e-12	1977	++	0.0147086	0.00259072	1.80789e-08	3.1473e-07	0.0141727	0.0033976	3.30498e-05	0.000408383
ILMN_2207539	460445	RPS17	1.0342e-10	0.023684	0.00337197	2.16e-12	4.67e-12	1977	++	0.0302407	0.00465784	1.34877e-10	3.92589e-09	0.0164639	0.00488784	0.00078664	0.00517194
ILMN_1657478	2640703	MAGEL2	1.0722e-10	0.0105963	0.0015721	1.58e-11	4.85e-12	1977	++	0.00763738	0.00201062	0.000154656	0.000922595	0.0152509	0.00252179	2.1116e-09	8.96412e-08
ILMN_2110751	6280731	CHRNA5	1.17187e-10	-0.0112182	0.00167146	1.92e-11	5.31e-12	1977	--	-0.00941034	0.00195575	1.73611e-06	1.81094e-05	-0.0161162	0.00321914	6.61027e-07	1.47668e-05
ILMN_1680777	870280	MAP2K3	1.19408e-10	0.015601	0.002239	3.22e-12	5.42e-12	1977	++	0.0157828	0.00294673	1.06351e-07	1.50995e-06	0.0153526	0.00344396	9.26692e-06	0.000143879
ILMN_1754303	6660554	RPL30	1.23169e-10	0.0121024	0.00178234	1.12e-11	5.61e-12	1977	++	0.0166631	0.00274435	1.81608e-09	4.01486e-08	0.00877547	0.00234395	0.000192101	0.00170819
ILMN_1737535	770520	TAF4	1.23169e-10	-0.00905855	0.00126314	7.42e-13	5.61e-12	1977	--	-0.0109156	0.00162863	3.48234e-11	1.19617e-09	-0.00625515	0.00200103	0.00182616	0.0100972
ILMN_1904200	6350541		1.23616e-10	0.00861552	0.00128634	2.12e-11	5.64e-12	1977	++	0.00544315	0.00166948	0.00115148	0.00513063	0.0132506	0.00201799	8.48399e-11	4.88326e-09
ILMN_1682717	1190367	IER3	1.24717e-10	-0.0124252	0.00180886	6.46e-12	5.7e-12	1977	--	-0.0111744	0.00225006	8.06813e-07	9.2083e-06	-0.0147106	0.00304141	1.53927e-06	3.10232e-05
ILMN_1732609	4880392	FAM214B	1.24722e-10	0.0120951	0.00170032	1.13e-12	5.71e-12	1977	++	0.0150774	0.00224754	3.3462e-11	1.15875e-09	0.00810399	0.00260002	0.00188266	0.0103558
ILMN_2072178	5220612	ECHDC3	1.33013e-10	-0.0148823	0.00208244	8.9e-13	6.1e-12	1977	--	-0.017529	0.00267309	8.89503e-11	2.72568e-09	-0.010796	0.00332141	0.0011928	0.00720304
ILMN_1703650	2680100	TNIP1	1.37576e-10	0.0128997	0.00189728	1.05e-11	6.32e-12	1977	++	0.0103173	0.00246885	3.19376e-05	0.000234355	0.0166246	0.00296512	2.70326e-08	8.74486e-07
ILMN_1735014	4040097	KLF6	1.40819e-10	-0.00903471	0.00129692	3.25e-12	6.48e-12	1977	--	-0.00999159	0.00174766	1.44326e-08	2.5793e-07	-0.00786188	0.00193485	5.23847e-05	0.000601412
ILMN_2216157	670082	GNA12	1.45352e-10	0.0115966	0.0016804	5.16e-12	6.7e-12	1977	++	0.011075	0.0023054	1.80268e-06	1.87579e-05	0.012188	0.0024545	8.12047e-07	1.76468e-05
ILMN_1803939	770142	YIPF6	1.49438e-10	0.00942988	0.00138142	8.72e-12	6.9e-12	1977	++	0.00705112	0.00186453	0.000165311	0.000978846	0.0123247	0.00205685	2.93982e-09	1.22362e-07
ILMN_1870248	4060736		1.50482e-10	0.00958713	0.00144791	3.56e-11	6.96e-12	1977	++	0.0065843	0.00182805	0.000332104	0.00177706	0.0146421	0.00237183	9.89695e-10	4.582e-08
ILMN_2217809	7560092	TMEM126A	1.59293e-10	0.0129809	0.00181464	8.46e-13	7.38e-12	1977	++	0.0147717	0.00227564	1.35876e-10	3.94596e-09	0.00985336	0.00300723	0.00108891	0.0066927
ILMN_2400947	5390575	CELF2	1.6592e-10	-0.00803184	0.00115303	3.26e-12	7.7e-12	1977	--	-0.00820318	0.00146292	2.68038e-08	4.43651e-07	-0.00775084	0.00187343	3.82701e-05	0.000460467
ILMN_1679268	3450092	PELI1	1.66501e-10	-0.0126995	0.00185452	7.5e-12	7.74e-12	1977	--	-0.0172585	0.00268388	1.9974e-10	5.57265e-09	-0.00853376	0.00256551	0.000913689	0.00582882
ILMN_1714401	6480095	SNX27	1.66866e-10	-0.0109937	0.00150756	3.04e-13	7.77e-12	1977	--	-0.0155157	0.00196101	6.90556e-15	6.08546e-13	-0.00445953	0.0023573	0.0588229	0.139866
ILMN_1720207	6250176	GMPPB	1.71302e-10	0.0105352	0.00160441	5.16e-11	7.99e-12	1977	++	0.00605474	0.00205854	0.00334661	0.0124203	0.0174686	0.00256078	1.60199e-11	1.05517e-09
ILMN_1745262	2710523	REM2	1.7337e-10	-0.0113446	0.00157799	6.51e-13	8.1e-12	1977	--	-0.011832	0.00185957	3.05507e-10	8.20121e-09	-0.0100905	0.00298254	0.000745754	0.00497871
ILMN_1780356	6980561	MROH8	1.77781e-10	0.0109255	0.00160873	1.11e-11	8.32e-12	1977	++	0.00945246	0.00205781	4.93612e-06	4.56395e-05	0.0132408	0.00257986	3.46983e-07	8.36557e-06
ILMN_2053178	3310424	ACTG1	1.81751e-10	-0.00561968	0.000817272	6.15e-12	8.52e-12	1977	--	-0.00611663	0.00115133	1.34132e-07	1.86704e-06	-0.00511494	0.00116032	1.16118e-05	0.000173134
ILMN_1667319	4480221	LPPR2	1.84642e-10	-0.0139718	0.00195252	8.32e-13	8.67e-12	1977	--	-0.0195826	0.0025866	8.64919e-14	5.58178e-12	-0.00653993	0.00297692	0.02827	0.0812858
ILMN_1665964	540368	GAB2	1.91989e-10	-0.0120248	0.00169333	1.24e-12	9.03e-12	1977	--	-0.015766	0.00223344	3.19922e-12	1.42438e-10	-0.00696674	0.00259692	0.00743015	0.0294213
ILMN_2143795	6350189	LINC00152	1.93368e-10	0.0147771	0.00215412	6.89e-12	9.11e-12	1977	++	0.0136707	0.00302201	6.83178e-06	6.07915e-05	0.0159199	0.00307136	2.66312e-07	6.69869e-06
ILMN_2390416	5340382	BAG6	2.01825e-10	0.0115518	0.00172901	2.37e-11	9.53e-12	1977	++	0.00851597	0.00223265	0.000145249	0.000875468	0.0161003	0.00273287	5.31478e-09	2.0832e-07
ILMN_1694810	4070300	PANX2	2.01825e-10	-0.0171062	0.0024131	1.35e-12	9.54e-12	1977	--	-0.0210553	0.00313381	3.12689e-11	1.09467e-09	-0.0113541	0.00378217	0.00275237	0.0138791
ILMN_2387799	5270768	PDPK1	2.09939e-10	-0.0104698	0.00145471	6.15e-13	9.94e-12	1977	--	-0.0139546	0.00188426	2.83588e-13	1.59634e-11	-0.00532833	0.00228876	0.0201192	0.0627798
ILMN_2241953	5420672	PILRA	2.17184e-10	-0.0129901	0.0017632	1.74e-13	1.03e-11	1977	--	-0.0170436	0.00221283	3.30583e-14	2.38655e-12	-0.00594109	0.0029181	0.0420332	0.109702
ILMN_1730639	4480017	SLC22A15	2.18931e-10	-0.011256	0.00158958	1.43e-12	1.04e-11	1977	--	-0.0148653	0.00209929	2.75122e-12	1.23785e-10	-0.00640572	0.00243358	0.00862077	0.0328811
ILMN_1652407	1090438	ZMYND8	2.24876e-10	-0.00823789	0.00118147	3.11e-12	1.07e-11	1977	--	-0.00870686	0.00148806	6.68064e-09	1.27792e-07	-0.00743807	0.00194332	0.000137925	0.00130936
ILMN_1670926	7320041	CHST15	2.26605e-10	-0.0123117	0.00177185	3.69e-12	1.08e-11	1977	--	-0.0170428	0.00243492	4.80737e-12	2.04082e-10	-0.00698678	0.00258319	0.00695884	0.0281304
ILMN_1781198	1230068	PPP1R3D	2.36707e-10	-0.00860591	0.00123557	3.28e-12	1.13e-11	1977	--	-0.0118482	0.0016858	3.9478e-12	1.71e-10	-0.00484263	0.00181619	0.00779782	0.0305365
ILMN_1779648	1500192	HIST3H2A	2.42594e-10	0.0131451	0.00193924	1.21e-11	1.16e-11	1977	++	0.0116668	0.00254696	5.24133e-06	4.81133e-05	0.0151843	0.00299131	4.63473e-07	1.07287e-05
ILMN_1724145	3830170	CBX4	2.44285e-10	-0.00813435	0.00119081	8.44e-12	1.17e-11	1977	--	-0.0112765	0.00169203	4.45691e-11	1.48695e-09	-0.00505074	0.00167619	0.00265347	0.013501
ILMN_1773295	6270446	ARTN	2.66816e-10	0.00975122	0.00148762	5.57e-11	1.28e-11	1977	++	0.00733084	0.0018431	7.48612e-05	0.000495443	0.0142751	0.00251979	1.94663e-08	6.58045e-07
ILMN_2323172	1400746	CSF3R	2.70544e-10	-0.0153221	0.00215179	1.07e-12	1.3e-11	1977	--	-0.0175925	0.00267323	7.65098e-11	2.39032e-09	-0.0111438	0.00362647	0.00218032	0.0115656
ILMN_1685365	630332	ZNF773	2.86726e-10	-0.00868221	0.00131181	3.63e-11	1.38e-11	1977	--	-0.00715713	0.00160474	9.15817e-06	7.82763e-05	-0.0117541	0.00227751	2.9925e-07	7.38188e-06
ILMN_1754076	4220592	CACNA2D3	2.88335e-10	-0.00899449	0.00131215	7.14e-12	1.39e-11	1977	--	-0.00902122	0.00166893	8.14974e-08	1.19424e-06	-0.00895123	0.00212341	2.73044e-05	0.000349945
ILMN_2223805	6280609	CEP41	2.91537e-10	-0.00787964	0.00114782	6.66e-12	1.41e-11	1977	--	-0.00764669	0.00139057	4.89081e-08	7.54768e-07	-0.00837772	0.00203334	4.11623e-05	0.000489731
ILMN_2409062	780168	ISCU	2.91537e-10	0.00825806	0.001217	1.16e-11	1.41e-11	1977	++	0.00712604	0.00169173	2.76466e-05	0.000206908	0.00947227	0.00175206	8.14013e-08	2.30631e-06
ILMN_1702842	2450364	VNN3	2.96779e-10	-0.00749024	0.00110654	1.3e-11	1.44e-11	1977	--	-0.00693937	0.00139236	7.38347e-07	8.5073e-06	-0.0084346	0.00182304	4.23162e-06	7.3667e-05
ILMN_1706117	6770315		2.96779e-10	0.0255962	0.00367413	3.25e-12	1.44e-11	1977	++	0.0345615	0.00494884	5.34282e-12	2.23838e-10	0.0145857	0.00548433	0.00795717	0.0309707
ILMN_1695759	6110280	AMDHD2	3.27166e-10	-0.00982794	0.00145629	1.49e-11	1.59e-11	1977	--	-0.00905199	0.00186055	1.33439e-06	1.43164e-05	-0.0110552	0.00233987	2.65273e-06	4.91968e-05
ILMN_1907834	630121		3.34858e-10	-0.00763745	0.00115278	3.47e-11	1.63e-11	1977	--	-0.00639236	0.00142305	7.90755e-06	6.88771e-05	-0.0100142	0.00196613	4.24256e-07	9.91068e-06
ILMN_1807044	2850112	UBAC1	3.52214e-10	0.00680419	0.00100534	1.31e-11	1.72e-11	1977	++	0.006962	0.00143137	1.34344e-06	1.44014e-05	0.00665056	0.00141234	2.86196e-06	5.25255e-05
ILMN_1661599	3190148	DDIT4	3.52214e-10	-0.0145408	0.0021338	9.46e-12	1.72e-11	1977	--	-0.0155826	0.00285749	6.28305e-08	9.51242e-07	-0.0132276	0.00320817	4.06541e-05	0.000484588
ILMN_1705302	4200176	FCGRT	3.57784e-10	-0.0105345	0.00147905	1.06e-12	1.75e-11	1977	--	-0.014245	0.00191787	2.4297e-13	1.39223e-11	-0.00508905	0.00232338	0.0287402	0.0824152
ILMN_1761463	1070544	EFHD2	3.83748e-10	-0.00839367	0.00124602	1.62e-11	1.88e-11	1977	--	-0.0129356	0.00178745	9.35092e-13	4.74151e-11	-0.00410018	0.00173788	0.0185109	0.0590289
ILMN_1711383	4250398	STK4	4.05554e-10	-0.00714096	0.00105992	1.61e-11	1.99e-11	1977	--	-0.00958507	0.00151397	3.72264e-10	9.7276e-09	-0.00479147	0.00148437	0.00128956	0.00766447
ILMN_1838581	6180239		4.25255e-10	0.00797524	0.00125282	1.94e-10	2.09e-11	1977	++	0.00529485	0.00154744	0.000648418	0.00316845	0.0130747	0.0021344	1.32113e-09	5.86161e-08
ILMN_1708249	2470369	NR1D1	4.2661e-10	0.0110392	0.00167112	3.95e-11	2.1e-11	1977	++	0.00760087	0.00221837	0.000637592	0.00312152	0.0155504	0.00254098	1.3687e-09	6.05166e-08
ILMN_2119937	520671	NDUFB3	4.32018e-10	0.0163842	0.00241083	1.08e-11	2.13e-11	1977	++	0.015989	0.00295933	8.25937e-08	1.20753e-06	0.0171639	0.00415699	3.96549e-05	0.000474004
ILMN_1699931	1580088	HCST	4.34695e-10	-0.00906764	0.00134551	1.59e-11	2.15e-11	1977	--	-0.00842552	0.0019107	1.15157e-05	9.57991e-05	-0.0096993	0.00189506	3.73355e-07	8.93394e-06
ILMN_1739987	4060192	KCNH2	4.34695e-10	0.0104836	0.00158365	3.59e-11	2.15e-11	1977	++	0.007736	0.00209769	0.000238755	0.00135532	0.0141251	0.0024149	6.79505e-09	2.58414e-07
ILMN_1876924	5550682	WNK1	4.42082e-10	0.0130341	0.00192654	1.33e-11	2.19e-11	1977	++	0.013523	0.0025711	1.77776e-07	2.40384e-06	0.0124082	0.0029092	2.19752e-05	0.000295889
ILMN_1778144	2900139	SLC48A1	4.45416e-10	0.0175298	0.00262845	2.57e-11	2.21e-11	1977	++	0.015074	0.00345681	1.43577e-05	0.000116855	0.0208956	0.00404694	2.95601e-07	7.30598e-06
ILMN_1691574	6660048		4.52764e-10	-0.0120354	0.00172415	2.94e-12	2.25e-11	1977	--	-0.0126989	0.00207631	1.39096e-09	3.21263e-08	-0.0105617	0.00309439	0.000669228	0.00457294
ILMN_1805028	5870113	THOC7	4.55354e-10	0.00890652	0.00130826	9.9e-12	2.27e-11	1977	++	0.0113789	0.00179414	3.47239e-10	9.16741e-09	0.00609928	0.00191178	0.00146753	0.00848927
ILMN_2186858	6590520	ZNF839	4.55354e-10	-0.00832123	0.00117351	1.33e-12	2.27e-11	1977	--	-0.0103892	0.00148577	5.0365e-12	2.13101e-10	-0.00489177	0.00191335	0.0107234	0.0389649
ILMN_1806908	5090563	PRKCB	4.57928e-10	-0.00744584	0.0011062	1.69e-11	2.29e-11	1977	--	-0.00996149	0.00157028	3.43982e-10	9.11909e-09	-0.00496748	0.0015586	0.00148381	0.00854388
ILMN_1704094	7040470	PSMA6	4.57928e-10	0.0151717	0.00222333	8.86e-12	2.29e-11	1977	++	0.021595	0.00307389	4.02855e-12	1.73323e-10	0.00812453	0.00321971	0.0117857	0.0417747
ILMN_1679324	6060414	EIF1B	4.59209e-10	0.0146876	0.00218356	1.74e-11	2.3e-11	1977	++	0.0141983	0.00287523	9.28903e-07	1.04119e-05	0.0153542	0.00335632	5.40029e-06	9.04389e-05
ILMN_1696065	1980360	SDF4	4.70454e-10	-0.0088166	0.00130649	1.5e-11	2.36e-11	1977	--	-0.010653	0.00182332	7.0175e-09	1.34035e-07	-0.00687877	0.001873	0.000253516	0.00213121
ILMN_1662426	3120228	AP2S1	4.75692e-10	0.010707	0.00154843	4.69e-12	2.39e-11	1977	++	0.0126577	0.00200412	4.09289e-10	1.05441e-08	0.00781788	0.00243899	0.00139394	0.00816193
ILMN_1736048	6650086	ELL	4.76939e-10	-0.00980265	0.00142649	6.34e-12	2.4e-11	1977	--	-0.011785	0.00188118	5.61605e-10	1.43237e-08	-0.00712046	0.00218816	0.00117779	0.00714279
ILMN_2306033	2690519	PRAME	4.90088e-10	0.00930594	0.00143777	9.64e-11	2.47e-11	1977	++	0.0070066	0.00178918	9.63221e-05	0.000617874	0.0134975	0.0024157	3.01057e-08	9.61728e-07
ILMN_1732426	1400079	CRHR1	4.99233e-10	0.00834813	0.00126687	4.41e-11	2.52e-11	1977	++	0.00648748	0.00165424	9.41293e-05	0.000605327	0.0109873	0.00197015	3.19239e-08	1.01473e-06
ILMN_1782922	2680543	PDE4B	5.2929e-10	-0.0095095	0.00139621	9.7e-12	2.68e-11	1977	--	-0.00936907	0.00167651	2.97986e-08	4.85977e-07	-0.00982734	0.00252223	0.00010453	0.00105007
ILMN_1795227	4230520	DYNLL1	5.2929e-10	0.0084426	0.00125306	1.61e-11	2.68e-11	1977	++	0.00931252	0.00171087	6.63874e-08	9.99173e-07	0.00743601	0.00184039	5.76606e-05	0.000649151
ILMN_2366719	7320328	NSFL1C	5.3636e-10	-0.00986658	0.00143191	5.56e-12	2.72e-11	1977	--	-0.0114922	0.0018462	7.17787e-10	1.80194e-08	-0.00741223	0.00226846	0.00112391	0.00686092
ILMN_2343010	6520576	BOLA3	5.37503e-10	0.00918031	0.00138492	3.38e-11	2.73e-11	1977	++	0.00814261	0.0017413	3.33837e-06	3.23353e-05	0.0109667	0.0022847	1.84162e-06	3.5709e-05
ILMN_1782305	6400364	NR4A2	5.54369e-10	-0.00802167	0.00122695	6.24e-11	2.82e-11	1977	--	-0.00609207	0.00158219	0.00012569	0.000775607	-0.0109325	0.00194328	2.42926e-08	7.95926e-07
ILMN_1664826	5870202	FBXO33	5.65294e-10	-0.00894145	0.00133749	2.31e-11	2.88e-11	1977	--	-0.0112285	0.00190741	5.4285e-09	1.06716e-07	-0.00672919	0.00187597	0.000351525	0.00275063
ILMN_1862403	4560133		6.03623e-10	0.0101747	0.00157587	1.07e-10	3.08e-11	1977	++	0.00685125	0.00202795	0.00075816	0.00360945	0.0152407	0.00250376	1.66658e-09	7.19446e-08
ILMN_1651950	4760747	TPST1	6.10526e-10	-0.0179936	0.00257517	2.8e-12	3.12e-11	1977	--	-0.0227387	0.00330771	1.1153e-11	4.41215e-10	-0.0106919	0.00410318	0.00931069	0.0348994
ILMN_1657624	5900441	NSFL1C	6.30121e-10	-0.0098387	0.00143388	6.81e-12	3.23e-11	1977	--	-0.0111673	0.00183151	1.55723e-09	3.52807e-08	-0.00773483	0.00230469	0.000821796	0.00534397
ILMN_1761456	6660411	ALG13	6.30121e-10	0.00999287	0.00145794	7.18e-12	3.23e-11	1977	++	0.0111357	0.00185227	2.59656e-09	5.51143e-08	0.00813183	0.00236368	0.000606327	0.00422445
ILMN_1789005	3610397	ATP6V0C	6.52535e-10	0.0104476	0.00158319	4.14e-11	3.35e-11	1977	++	0.00863246	0.00210278	4.37997e-05	0.000309211	0.0128231	0.00240559	1.22391e-07	3.34169e-06
ILMN_1834156	3870022		6.57377e-10	0.00719736	0.00111874	1.25e-10	3.38e-11	1977	++	0.00543642	0.0013943	0.000103254	0.000656013	0.01038	0.00187446	3.97007e-08	1.22832e-06
ILMN_2194577	1050377	PLVAP	6.66087e-10	0.0127707	0.00191376	2.5e-11	3.43e-11	1977	++	0.0140521	0.00268561	2.05254e-07	2.71689e-06	0.0114486	0.00272782	2.95878e-05	0.000372852
ILMN_1676550	7040390	LOC152578	6.84466e-10	0.00895682	0.00138387	9.65e-11	3.53e-11	1977	++	0.00727524	0.0017009	2.07998e-05	0.000161274	0.0122497	0.00238018	3.22456e-07	7.83335e-06
ILMN_1668910	5810719	CIDEB	7.00854e-10	-0.00890487	0.00129338	5.78e-12	3.62e-11	1977	--	-0.0106243	0.00166237	2.55902e-10	7.01699e-09	-0.00626759	0.0020588	0.00239655	0.0124535
ILMN_1778401	5310168	HLA-B	7.22991e-10	-0.0085777	0.00127459	1.7e-11	3.74e-11	1977	--	-0.0124524	0.00177457	4.2591e-12	1.82016e-10	-0.00444866	0.00183189	0.0153482	0.0512327
ILMN_1705144	770440	ULK1	7.52782e-10	-0.0104017	0.00145928	1.02e-12	3.9e-11	1977	--	-0.0159158	0.00190566	2.31369e-16	2.89016e-14	-0.00258422	0.00226905	0.255031	0.40118
ILMN_2125747	5670372	LOC606724	7.59356e-10	-0.0102216	0.00151112	1.34e-11	3.94e-11	1977	--	-0.0123551	0.00201876	1.35713e-09	3.14156e-08	-0.00750282	0.00227889	0.00103037	0.00639752
ILMN_1722218	3800470	MBOAT7	7.63986e-10	-0.0147408	0.00217298	1.17e-11	3.97e-11	1977	--	-0.0194728	0.0029369	5.56234e-11	1.79902e-09	-0.00901682	0.00323009	0.0053517	0.023056
ILMN_2092118	1030270	FPR1	7.64758e-10	-0.0133294	0.00195309	8.81e-12	3.98e-11	1977	--	-0.0174977	0.00260665	3.25265e-11	1.12941e-09	-0.00799384	0.00294911	0.00683753	0.0277699
ILMN_1676955	6900424	TYK2	7.86634e-10	-0.00907881	0.00134332	1.39e-11	4.1e-11	1977	--	-0.0102383	0.00175581	7.5037e-09	1.41628e-07	-0.00744207	0.00208609	0.000378462	0.00291325
ILMN_2222234	2650253	PRDX4	8.0078e-10	0.0106968	0.0015483	4.89e-12	4.18e-11	1977	++	0.0147403	0.00204471	1.1361e-12	5.64868e-11	0.00526234	0.00237046	0.0266569	0.0776434
ILMN_1679428	3130576	CHIC2	8.53142e-10	-0.00910503	0.00131542	4.46e-12	4.46e-11	1977	--	-0.0128868	0.00173876	2.72424e-13	1.54712e-11	-0.00404399	0.00201146	0.0446637	0.114619
ILMN_1720708	780762	CSNK1D	8.70967e-10	-0.00953033	0.00140298	1.1e-11	4.56e-11	1977	--	-0.0121615	0.00186649	1.16255e-10	3.44785e-09	-0.00611265	0.00212722	0.00414956	0.0190252
ILMN_1809695	1010475	CAMK2G	8.98274e-10	-0.00924676	0.00137853	1.98e-11	4.71e-11	1977	--	-0.0117869	0.00188177	5.65018e-10	1.43821e-08	-0.0063047	0.00202518	0.00190642	0.0104439
ILMN_1801101	5720154	ZBTB48	9.06457e-10	-0.00740023	0.00111971	3.87e-11	4.76e-11	1977	--	-0.00838312	0.00160131	2.02258e-07	2.68934e-06	-0.00645986	0.00156628	4.04416e-05	0.000482505
ILMN_1696828	360670	RGS14	9.22222e-10	-0.00955561	0.00142358	1.92e-11	4.85e-11	1977	--	-0.0098542	0.00179245	4.9269e-08	7.5942e-07	-0.00904551	0.00234281	0.000120591	0.00117269
ILMN_1784320	2750154	ELMO1	9.30345e-10	-0.009538	0.00137148	3.54e-12	4.9e-11	1977	--	-0.0126896	0.0017727	1.615e-12	7.70018e-11	-0.00483889	0.00216459	0.0256182	0.0754434
ILMN_1774211	5310491	TMPPE	9.5361e-10	-0.00712856	0.00107853	3.86e-11	5.03e-11	1977	--	-0.00679262	0.00137136	8.61494e-07	9.71595e-06	-0.00767327	0.00174623	1.23713e-05	0.000181493
ILMN_1728331	2690369	ACPT	9.65449e-10	0.0127544	0.00193961	4.84e-11	5.1e-11	1977	++	0.0105034	0.00266386	8.62991e-05	0.00056233	0.0152943	0.00282968	8.20247e-08	2.31883e-06
ILMN_2341724	4050600	ANKRD55	9.81033e-10	-0.0129413	0.00191344	1.35e-11	5.19e-11	1977	--	-0.0142422	0.00243193	6.48208e-09	1.24929e-07	-0.0108273	0.00310015	0.000500601	0.00361803
ILMN_1748291	1010435	SDE2	1.00223e-09	-0.00927194	0.00140115	3.66e-11	5.31e-11	1977	--	-0.00895321	0.00177198	5.20883e-07	6.2791e-06	-0.00980373	0.00228884	2.02909e-05	0.000275827
ILMN_1716056	1740576	LMF2	1.00452e-09	-0.00862316	0.00131365	5.23e-11	5.33e-11	1977	--	-0.00789648	0.00158701	7.69441e-07	8.8337e-06	-0.0102046	0.00234119	1.45093e-05	0.000205588
ILMN_2344130	2630463	PSMD4	1.00681e-09	0.00872971	0.00133921	7.1e-11	5.35e-11	1977	++	0.00769619	0.00167055	4.63224e-06	4.31106e-05	0.0105884	0.00224028	2.63157e-06	4.89465e-05
ILMN_1722738	2510689	ROGDI	1.05231e-09	0.0105237	0.00159316	3.96e-11	5.6e-11	1977	++	0.0104712	0.00211654	8.87246e-07	9.98875e-06	0.0105924	0.00241994	1.33591e-05	0.000192637
ILMN_1682081	130403	RNF19B	1.06577e-09	-0.0119906	0.00170077	1.79e-12	5.68e-11	1977	--	-0.014256	0.00207645	1.1835e-11	4.6116e-10	-0.00737261	0.00296463	0.0130586	0.0453309
ILMN_1812967	240025	CNPY3	1.08107e-09	-0.00852296	0.00128911	3.8e-11	5.77e-11	1977	--	-0.0107726	0.0018075	3.53233e-09	7.21025e-08	-0.00619398	0.00183908	0.000787651	0.00517195
ILMN_1675454	2340274	CDH9	1.12065e-09	0.00827037	0.00132247	4.01e-10	5.99e-11	1977	++	0.0059966	0.00161325	0.000213109	0.00122607	0.0129288	0.00230913	2.82244e-08	9.03889e-07
ILMN_2087303	7560435	XKR8	1.13022e-09	-0.0113407	0.00165282	6.82e-12	6.05e-11	1977	--	-0.013881	0.0021117	8.03535e-11	2.49819e-09	-0.00732352	0.00265554	0.00593044	0.0250344
ILMN_1816870	4730338		1.13603e-09	0.00683389	0.00104312	5.7e-11	6.09e-11	1977	++	0.00631146	0.00133994	2.8362e-06	2.79421e-05	0.00763755	0.00166191	4.89633e-06	8.30881e-05
ILMN_1726798	5960228	UBXN10	1.15114e-09	0.00822127	0.00127533	1.15e-10	6.18e-11	1977	++	0.00669337	0.00162494	4.12862e-05	0.000293739	0.0106721	0.00205801	2.63127e-07	6.65542e-06
ILMN_2372974	5360193	SIRPA	1.1662e-09	-0.0121109	0.00176009	5.95e-12	6.27e-11	1977	--	-0.0145241	0.00222044	9.88598e-11	2.99344e-09	-0.00803109	0.0028871	0.0055144	0.0235741
ILMN_1678143	1570193	ARHGDIB	1.17565e-09	-0.00564584	0.000840885	1.89e-11	6.33e-11	1977	--	-0.00912111	0.00116499	1.28568e-14	1.03977e-12	-0.00186604	0.00121496	0.1249	0.242107
ILMN_1779010	4280400	MAP3K3	1.18322e-09	-0.0106965	0.00156572	8.39e-12	6.38e-11	1977	--	-0.0120776	0.00194976	8.64516e-10	2.10015e-08	-0.00818868	0.00262733	0.00188373	0.0103573
ILMN_1783156	4010433		1.21669e-09	0.0163494	0.00249913	6.07e-11	6.57e-11	1977	++	0.014372	0.00340993	2.7349e-05	0.000205326	0.018644	0.00367336	4.65049e-07	1.07457e-05
ILMN_1682494	6760730	RSRC1	1.22602e-09	0.00807639	0.00124846	9.86e-11	6.63e-11	1977	++	0.00689538	0.00158516	1.50631e-05	0.000122052	0.0100058	0.0020261	9.30077e-07	1.98738e-05
ILMN_1794399	5820338	SNRK	1.23348e-09	-0.010187	0.00156625	7.82e-11	6.68e-11	1977	--	-0.0134505	0.00230376	7.18887e-09	1.36696e-07	-0.00738201	0.00213578	0.000571805	0.00403675
ILMN_1755649	6860082	SLC16A5	1.25567e-09	-0.00978097	0.00140483	3.35e-12	6.81e-11	1977	--	-0.0136628	0.00181826	1.30327e-13	8.00635e-12	-0.00403181	0.00221279	0.0687625	0.156482
ILMN_2150258	7050300	ZFP36L2	1.29621e-09	-0.0125653	0.00192241	6.31e-11	7.04e-11	1977	--	-0.0116201	0.00234066	8.14122e-07	9.26345e-06	-0.0145242	0.0033698	1.80192e-05	0.000247846
ILMN_1690970	4200369		1.33112e-09	0.00790909	0.00124113	1.86e-10	7.24e-11	1977	++	0.0066799	0.00147575	6.74587e-06	6.01107e-05	0.0108796	0.00229411	2.4361e-06	4.58447e-05
ILMN_2374076	2680164	NRDE2	1.33463e-09	-0.00796355	0.00122448	7.84e-11	7.27e-11	1977	--	-0.00700543	0.00161491	1.58921e-05	0.000127716	-0.00925938	0.00187807	9.68975e-07	2.06016e-05
ILMN_2378868	6380445	SRSF5	1.33463e-09	-0.00845151	0.00127807	3.77e-11	7.28e-11	1977	--	-0.00814383	0.00153553	1.4078e-07	1.95012e-06	-0.00914531	0.00230581	7.85219e-05	0.000836127
ILMN_1802808	7320707		1.34553e-09	0.0128556	0.00193732	3.23e-11	7.35e-11	1977	++	0.0148217	0.00259113	1.41871e-08	2.53897e-07	0.0103634	0.00291735	0.000400612	0.00305067
ILMN_1803560	3060092	LAT2	1.35092e-09	-0.0114196	0.00171371	2.67e-11	7.39e-11	1977	--	-0.0143942	0.00231325	7.28115e-10	1.82072e-08	-0.00780133	0.00255128	0.00229214	0.0120432
ILMN_1757172	1300619		1.35812e-09	0.00773355	0.00121695	2.09e-10	7.44e-11	1977	++	0.00578581	0.00154653	0.000193969	0.00112661	0.0109006	0.00197207	4.19768e-08	1.28937e-06
ILMN_2236800	3520041	SON	1.35983e-09	-0.00712503	0.00109023	6.35e-11	7.46e-11	1977	--	-0.0065865	0.00149295	1.14075e-05	9.51313e-05	-0.00774031	0.00159581	1.43946e-06	2.93825e-05
ILMN_1664644	2000307	ATG16L2	1.39976e-09	-0.0117085	0.00177266	3.97e-11	7.69e-11	1977	--	-0.0114284	0.00216801	1.67042e-07	2.28529e-06	-0.0122734	0.00307902	7.23093e-05	0.000782277
ILMN_2058782	3990170	IFI27	1.47047e-09	0.0382409	0.00595462	1.34e-10	8.09e-11	1977	++	0.0255934	0.00797857	0.00138167	0.00595244	0.0541433	0.00894654	2.05879e-09	8.76908e-08
ILMN_1767509	5820768	DEF8	1.47383e-09	-0.00939487	0.00141505	3.15e-11	8.12e-11	1977	--	-0.0140595	0.00196104	1.49597e-12	7.2134e-11	-0.0043278	0.00204389	0.0344828	0.0945336
ILMN_1791483	1770114	PDE4D	1.49711e-09	-0.00984989	0.00152518	1.06e-10	8.26e-11	1977	--	-0.00879286	0.00185054	2.32524e-06	2.36937e-05	-0.0120886	0.00269312	8.04511e-06	0.0001285
ILMN_1662174	1500112	ORMDL3	1.65064e-09	0.0106458	0.00161984	4.96e-11	9.12e-11	1977	++	0.0105843	0.00203687	2.47944e-07	3.20347e-06	0.0107515	0.00267183	6.17662e-05	0.000683925
ILMN_1763260	6220543	HIF1A	1.65554e-09	-0.0114683	0.0017703	9.28e-11	9.16e-11	1977	--	-0.010487	0.0022199	2.65398e-06	2.65356e-05	-0.0131825	0.00293405	7.8908e-06	0.000126193
ILMN_1726359	2640114	NECAP1	1.66403e-09	-0.00736154	0.00111521	4.08e-11	9.22e-11	1977	--	-0.00937846	0.00152376	1.10021e-09	2.61796e-08	-0.00503494	0.00163657	0.00215433	0.0114652
ILMN_1676891	3930452	CDK19	1.67069e-09	-0.00903065	0.0013634	3.5e-11	9.27e-11	1977	--	-0.0125783	0.00187206	3.12253e-11	1.09467e-09	-0.00502363	0.00198957	0.0117326	0.0416673
ILMN_2202940	2260600	CHPT1	1.69893e-09	0.0159978	0.00244788	6.35e-11	9.44e-11	1977	++	0.016814	0.00332279	5.01231e-07	6.07659e-06	0.0150291	0.00361993	3.59602e-05	0.000436787
ILMN_1766551	2340743	CPA3	1.74147e-09	-0.0145479	0.00220573	4.24e-11	9.69e-11	1977	--	-0.0141578	0.00263628	9.84643e-08	1.4121e-06	-0.0154584	0.00402737	0.000132081	0.00126802
ILMN_2072603	430196	MRPL14	1.75989e-09	0.00988047	0.00149158	3.49e-11	9.82e-11	1977	++	0.0108592	0.0019274	2.30764e-08	3.86931e-07	0.00841912	0.00235514	0.000368178	0.00285299
ILMN_1656415	4920593	CDKN2C	1.75989e-09	0.00922854	0.00139578	3.8e-11	9.82e-11	1977	++	0.010021	0.00180445	3.61936e-08	5.75735e-07	0.0080481	0.00220234	0.000271984	0.00225064
ILMN_1782419	1580025	GNG11	1.82543e-09	0.0163775	0.00250482	6.22e-11	1.02e-10	1977	++	0.0172658	0.00334892	3.06574e-07	3.9018e-06	0.0152497	0.00377369	5.75187e-05	0.000648697
ILMN_1763144	4200692	NEU1	1.85602e-09	-0.00811456	0.00120037	1.38e-11	1.04e-10	1977	--	-0.0110005	0.00158088	6.34173e-12	2.631e-10	-0.00418542	0.00184462	0.0234929	0.0706426
ILMN_1786039	650709	RNF34	1.85602e-09	-0.00576233	0.000886118	7.88e-11	1.04e-10	1977	--	-0.00616909	0.00124226	8.07834e-07	9.2083e-06	-0.00534098	0.00126435	2.62786e-05	0.000339522
ILMN_1753648	4880204	TRIM51	2.01383e-09	-0.012214	0.00189806	1.23e-10	1.13e-10	1977	--	-0.0110756	0.00221895	7.10966e-07	8.21404e-06	-0.0153184	0.00366426	3.17775e-05	0.000395378
ILMN_1867588	4200301	USP15	2.026e-09	-0.00773888	0.00123698	3.94e-10	1.14e-10	1977	--	-0.00639864	0.00145915	1.28598e-05	0.000105741	-0.0111626	0.00233215	1.96858e-06	3.77696e-05
ILMN_1850816	5310670		2.026e-09	-0.00872045	0.0012628	5e-12	1.14e-10	1977	--	-0.0103431	0.00154833	4.02413e-11	1.36033e-09	-0.00549677	0.00218237	0.011942	0.0422465
ILMN_1688138	7550349	ZNF713	2.04093e-09	0.00753939	0.00118587	2.05e-10	1.15e-10	1977	++	0.00631365	0.00149017	2.48361e-05	0.000187896	0.00965613	0.00195827	9.65678e-07	2.05657e-05
ILMN_1799082	2680129	ZNF609	2.10899e-09	-0.00728974	0.00110335	3.92e-11	1.19e-10	1977	--	-0.00848542	0.00144964	6.59032e-09	1.26633e-07	-0.00564325	0.0017011	0.000943086	0.00597755
ILMN_2307883	4760112	ATP5J2	2.15916e-09	0.00894264	0.00136582	5.85e-11	1.22e-10	1977	++	0.00993415	0.00181441	5.57397e-08	8.51965e-07	0.00764616	0.00207477	0.000241365	0.00204656
ILMN_1731745	6860278	NINJ2	2.17385e-09	0.0172815	0.0026816	1.16e-10	1.23e-10	1977	++	0.0155508	0.0036059	1.77903e-05	0.000140064	0.0194231	0.00401109	1.49765e-06	3.03279e-05
ILMN_1723706	6380112	GRAMD4	2.1885e-09	-0.00771718	0.00117077	4.35e-11	1.24e-10	1977	--	-0.00867827	0.00152499	1.67698e-08	2.94347e-07	-0.00633757	0.00182711	0.000546609	0.00389113
ILMN_1771815	4180673	RTFDC1	2.22073e-09	-0.00778332	0.00112966	5.58e-12	1.26e-10	1977	--	-0.0125935	0.00149802	1.49759e-16	1.93295e-14	-0.0014414	0.00172007	0.402248	0.552739
ILMN_1660186	1500647	SYF2	2.2322e-09	-0.0109892	0.00174356	2.92e-10	1.27e-10	1977	--	-0.00937564	0.00206718	6.46937e-06	5.79703e-05	-0.0149667	0.00324558	4.54658e-06	7.84024e-05
ILMN_1786684	6770717	MTRF1L	2.2322e-09	0.00836179	0.00132956	3.19e-10	1.27e-10	1977	++	0.00525217	0.00175075	0.00276948	0.0106688	0.0125987	0.00204359	1.0413e-09	4.7691e-08
ILMN_1726308	4050195	ST13P4	2.24668e-09	0.0124576	0.00184472	1.45e-11	1.28e-10	1977	++	0.0148722	0.00233023	2.70392e-10	7.36689e-09	0.0084038	0.00301927	0.00548631	0.0235012
ILMN_1665280	1300497	SPCS1	2.25494e-09	-0.00755756	0.00114637	4.32e-11	1.29e-10	1977	--	-0.00828398	0.0014713	2.35649e-08	3.94126e-07	-0.00643519	0.00182884	0.000454193	0.00333929
ILMN_1781468	3930390	SMAP2	2.25494e-09	-0.0128837	0.00193224	2.6e-11	1.29e-10	1977	--	-0.018135	0.00259448	5.12669e-12	2.16201e-10	-0.00634357	0.00289542	0.028702	0.0823427
ILMN_1663685	7200274	DGCR6/LOC102724770	2.25494e-09	0.0081975	0.00127457	1.26e-10	1.29e-10	1977	++	0.00753759	0.00160005	2.82817e-06	2.78846e-05	0.00934331	0.00210838	1.04478e-05	0.000158743
ILMN_1807529	2650035	PADI4	2.26313e-09	-0.0149865	0.00230738	8.3e-11	1.3e-10	1977	--	-0.0211046	0.00324546	1.2625e-10	3.69159e-09	-0.00873334	0.00328109	0.00790568	0.0308078
ILMN_1702691	3360681	TNFAIP3	2.26313e-09	-0.00840233	0.00129337	8.22e-11	1.3e-10	1977	--	-0.00867893	0.00171603	5.08009e-07	6.15293e-06	-0.00803855	0.00196795	4.78505e-05	0.000557369
ILMN_1680109	4120707	COL4A3BP	2.26313e-09	-0.00858378	0.00143225	2.06e-09	1.3e-10	1977	--	-0.00628177	0.0016691	0.000177608	0.00104392	-0.0150123	0.00278924	9.27348e-08	2.61006e-06
ILMN_2278636	6940402	CUX1	2.27744e-09	-0.0103317	0.00157259	5.04e-11	1.31e-10	1977	--	-0.0114004	0.00204526	3.22835e-08	5.20858e-07	-0.00878619	0.00245955	0.000371682	0.00287143
ILMN_1775380	270068	SMOX	2.36115e-09	0.0198875	0.00314968	2.72e-10	1.36e-10	1977	++	0.0121623	0.00420477	0.0039077	0.0141292	0.029764	0.00475432	5.80806e-10	2.79005e-08
ILMN_2386179	4760300	ZMYND8	2.40996e-09	-0.00754914	0.001167	9.88e-11	1.39e-10	1977	--	-0.00759108	0.00155405	1.21183e-06	1.31673e-05	-0.00749492	0.0017672	2.44165e-05	0.000320982
ILMN_1808202	150020	R3HDM4	2.42401e-09	0.0129627	0.00207969	4.58e-10	1.4e-10	1977	++	0.010107	0.00256669	8.81509e-05	0.000572821	0.018421	0.00354856	2.55713e-07	6.53499e-06
ILMN_1775268	6290475	HECW2	2.4726e-09	-0.00827644	0.00127101	7.43e-11	1.43e-10	1977	--	-0.00826376	0.00159227	2.56417e-07	3.2996e-06	-0.00829872	0.00211013	9.00745e-05	0.000926245
ILMN_1697267	130551	PRKCZ	2.48653e-09	-0.00854769	0.00130155	5.12e-11	1.44e-10	1977	--	-0.0091103	0.00165236	4.51424e-08	7.05171e-07	-0.00762795	0.00211268	0.000321537	0.00256147
ILMN_1865069	730746		2.60388e-09	0.0101909	0.00166202	8.7e-10	1.51e-10	1977	++	0.0070077	0.00206741	0.00072824	0.00349022	0.0160069	0.0027945	1.36352e-08	4.74665e-07
ILMN_1778321	6180465	SLC2A6	2.63482e-09	0.00978499	0.00149102	5.29e-11	1.53e-10	1977	++	0.0107224	0.00191614	2.85962e-08	4.67864e-07	0.0083462	0.00237389	0.000459114	0.00336349
ILMN_2209578	770424	AGAP6 (includes others)	2.71361e-09	-0.00948493	0.00146798	1.04e-10	1.58e-10	1977	--	-0.0101606	0.00199423	4.19334e-07	5.14722e-06	-0.00868574	0.00216883	6.69177e-05	0.00073334
ILMN_1884723	780682		2.71361e-09	0.00938096	0.00150019	4.02e-10	1.58e-10	1977	++	0.00698509	0.00191842	0.00028594	0.00156611	0.0131522	0.00240689	5.93593e-08	1.74761e-06
ILMN_1811823	1500470	MED25	2.74427e-09	0.0136701	0.00216418	2.68e-10	1.6e-10	1977	++	0.00957524	0.00288379	0.000932621	0.00431152	0.01895	0.00327456	9.72736e-09	3.55132e-07
ILMN_1730628	2640068	RNASE2	2.91188e-09	0.0204121	0.00317893	1.35e-10	1.7e-10	1977	++	0.023212	0.00450675	3.14864e-07	3.99537e-06	0.0176395	0.00448471	8.99103e-05	0.000926245
ILMN_1747546	2510358	TSPAN1	3.02772e-09	0.00828203	0.00135422	9.61e-10	1.77e-10	1977	++	0.00546016	0.00170307	0.00138979	0.00598341	0.0131343	0.00223324	5.6373e-09	2.19614e-07
ILMN_2336982	830553	NPTN	3.34825e-09	-0.0101896	0.00153698	3.37e-11	1.96e-10	1977	--	-0.0120513	0.00196186	1.18366e-09	2.79055e-08	-0.00723134	0.00247309	0.00353773	0.0168865
ILMN_1773388	2850286	KIAA0226L	3.51438e-09	-0.0127032	0.00193508	5.21e-11	2.06e-10	1977	--	-0.0151253	0.00251904	2.71533e-09	5.70666e-08	-0.00921625	0.00302248	0.00235791	0.0123229
ILMN_1789351	6330441	SUV39H2	3.6971e-09	0.00823271	0.00131966	4.42e-10	2.17e-10	1977	++	0.00519023	0.00175557	0.0031879	0.0119527	0.0121853	0.00200099	1.64185e-09	7.11172e-08
ILMN_1797384	1470632	UROS	3.72621e-09	0.00950661	0.00144941	5.42e-11	2.19e-10	1977	++	0.0106583	0.00184186	9.69402e-09	1.79522e-07	0.00763347	0.00234895	0.00119576	0.00721751
ILMN_1790807	6560441	XPC	3.78922e-09	-0.00728809	0.00112489	9.24e-11	2.23e-10	1977	--	-0.00846661	0.00149509	1.96217e-08	3.36997e-07	-0.00575057	0.0017077	0.000789192	0.0051794
ILMN_1755990	5490270	ATP6AP1L	3.86904e-09	0.00640345	0.00106839	2.05e-09	2.28e-10	1977	++	0.00372858	0.00133933	0.00547581	0.0188243	0.0110836	0.00177161	5.9591e-10	2.85188e-08
ILMN_1667043	5270110	EIF4A3	3.88085e-09	-0.0060303	0.000946938	1.91e-10	2.29e-10	1977	--	-0.00822189	0.00135047	1.64552e-09	3.70462e-08	-0.00391051	0.00132816	0.00331565	0.0160726
ILMN_1753862	6860379	SRP54	3.90439e-09	-0.00622471	0.000970334	1.41e-10	2.31e-10	1977	--	-0.00669852	0.00130291	3.30434e-07	4.16811e-06	-0.00563464	0.001454	0.000113832	0.0011206
ILMN_1725791	730221	PTPLA	3.90439e-09	0.00775864	0.00133507	6.19e-09	2.31e-10	1977	++	0.004124	0.0016306	0.0115928	0.0345782	0.0151502	0.00232534	1.17573e-10	6.47566e-09
ILMN_1688231	3310091	TREM1	3.91611e-09	-0.00941773	0.00145347	9.2e-11	2.32e-10	1977	--	-0.00942445	0.00177028	1.26453e-07	1.76785e-06	-0.00940385	0.00254607	0.000233846	0.00199715
ILMN_2362902	5810176	RASSF5	3.96152e-09	-0.00719154	0.00109853	5.89e-11	2.35e-10	1977	--	-0.00959044	0.00146911	1.07464e-10	3.231e-09	-0.00414914	0.00165446	0.012313	0.0433191
ILMN_1779324	3420612	GZMA	4.05731e-09	0.0181726	0.00279107	7.47e-11	2.41e-10	1977	++	0.0278064	0.00383729	8.751e-13	4.47281e-11	0.00735063	0.00406704	0.0710222	0.160226
ILMN_1708348	780725	ADAM8	4.10241e-09	-0.0115016	0.00169569	1.18e-11	2.44e-10	1977	--	-0.0153093	0.0021575	2.48591e-12	1.13043e-10	-0.00534888	0.00274257	0.0514323	0.127094
ILMN_1915076	520747		4.20903e-09	-0.00798101	0.00124172	1.3e-10	2.51e-10	1977	--	-0.00842246	0.00161784	2.3574e-07	3.07063e-06	-0.00734816	0.00193708	0.000157987	0.00146017
ILMN_1709101	650050	AKAP13	4.20903e-09	-0.00815159	0.00134612	1.4e-09	2.51e-10	1977	--	-0.00552018	0.00167961	0.00105061	0.00475731	-0.0128771	0.0022508	1.4181e-08	4.91069e-07
ILMN_1758412	7320181	COPS7A	4.2705e-09	-0.00670671	0.00103861	1.07e-10	2.55e-10	1977	--	-0.00773962	0.00137768	2.52817e-08	4.20091e-07	-0.00534677	0.0015808	0.000748155	0.00499213
ILMN_1651964	7610050	ABCC5	4.38198e-09	-0.00932765	0.00143773	8.71e-11	2.62e-10	1977	--	-0.0111341	0.00189841	6.16446e-09	1.19529e-07	-0.00689801	0.00220164	0.00178263	0.00991014
ILMN_1711087	6590240	EPPK1	4.44307e-09	0.0113685	0.00178738	2.01e-10	2.66e-10	1977	++	0.0111735	0.00236228	2.5799e-06	2.58963e-05	0.0116295	0.00273368	2.30623e-05	0.000305648
ILMN_1745778	3310632	SLC45A4	4.65413e-09	-0.0141301	0.00214802	4.76e-11	2.79e-10	1977	--	-0.0186113	0.00282361	7.15903e-11	2.24762e-09	-0.00797424	0.00330942	0.0161614	0.0533894
ILMN_1674236	7200608	HSPB1	4.73136e-09	0.0120425	0.00189582	2.12e-10	2.84e-10	1977	++	0.0133163	0.00264833	5.90042e-07	6.97462e-06	0.0107037	0.00271511	8.66424e-05	0.000900827
ILMN_1715931	1850193	ISCA1	4.80839e-09	0.00807575	0.00128878	3.7e-10	2.89e-10	1977	++	0.00674468	0.00169703	7.58061e-05	0.000500078	0.00988951	0.00198097	7.0994e-07	1.5722e-05
ILMN_1781565	1070156	MESDC1	4.8686e-09	-0.00756105	0.00118841	1.99e-10	2.93e-10	1977	--	-0.00765647	0.00156728	1.2089e-06	1.31466e-05	-0.00743198	0.00182285	4.94159e-05	0.000572991
ILMN_1760320	2710114	GNB1	4.91206e-09	-0.00617755	0.000963873	1.46e-10	2.96e-10	1977	--	-0.00773325	0.00131742	5.98654e-09	1.16255e-07	-0.00438555	0.00141393	0.00198121	0.0107773
ILMN_1765649	150397	IRF3	4.91589e-09	0.00891457	0.00141589	3.05e-10	2.97e-10	1977	++	0.00805817	0.0018488	1.44925e-05	0.000117877	0.0101293	0.00220189	4.79096e-06	8.15166e-05
ILMN_1808196	6770730	GSTO1	4.91589e-09	0.00788651	0.00123778	1.87e-10	2.97e-10	1977	++	0.00822362	0.00164334	6.66236e-07	7.77458e-06	0.00744446	0.00188178	8.18641e-05	0.00086591
ILMN_1909197	1780364		4.92606e-09	0.00811406	0.00133777	1.32e-09	2.98e-10	1977	++	0.00511796	0.00170887	0.00281505	0.0108085	0.0128564	0.00214995	3.1594e-09	1.30229e-07
ILMN_1707434	830639		5.00224e-09	0.0176567	0.00263972	2.25e-11	3.03e-10	1977	++	0.0213641	0.00329456	1.41714e-10	4.09688e-09	0.0110089	0.00441165	0.0127501	0.0445259
ILMN_1749521	7380152	SLC35E3	5.02876e-09	-0.0081269	0.0012701	1.57e-10	3.05e-10	1977	--	-0.00876367	0.00167026	1.90153e-07	2.54693e-06	-0.0072539	0.00195569	0.000220052	0.00190116
ILMN_1716578	4180019	PTPN6	5.07168e-09	0.00786473	0.00125886	4.17e-10	3.08e-10	1977	++	0.00679085	0.00160706	2.60845e-05	0.000196642	0.0095701	0.00202519	2.64201e-06	4.90691e-05
ILMN_1763265	3940148	CHMP1B	5.13093e-09	-0.00960131	0.00144102	2.69e-11	3.12e-10	1977	--	-0.0126423	0.00185355	1.59695e-11	5.9666e-10	-0.00495511	0.00229111	0.0308093	0.0868287
ILMN_2371280	6270114	CSF3R	5.28858e-09	-0.010844	0.00168773	1.32e-10	3.22e-10	1977	--	-0.0137327	0.00228444	2.60474e-09	5.51964e-08	-0.00737259	0.00250431	0.00331944	0.0160788
ILMN_1787949	3360608	RPS15A	5.32417e-09	0.0166666	0.00284359	4.6e-09	3.25e-10	1977	++	0.0297149	0.00496305	3.00667e-09	6.2572e-08	0.0102899	0.00346953	0.00309477	0.015233
ILMN_1745737	4780102	DIS3L2	5.32417e-09	0.00847838	0.00137042	6.14e-10	3.25e-10	1977	++	0.00599452	0.00180716	0.000943528	0.00435721	0.0118398	0.00210229	2.34844e-08	7.73411e-07
ILMN_2139100	160731	SHISA5	5.51368e-09	-0.0102283	0.0016133	2.3e-10	3.37e-10	1977	--	-0.0107901	0.00218249	9.02448e-07	1.0151e-05	-0.00955148	0.00239544	7.19432e-05	0.000779059
ILMN_1793934	1440278	PISD	5.62101e-09	-0.0112678	0.00175739	1.44e-10	3.44e-10	1977	--	-0.0138547	0.00236744	6.6392e-09	1.2719e-07	-0.00809271	0.0026228	0.0020908	0.0112348
ILMN_1679195	4760537	C20orf24	5.67911e-09	-0.00740096	0.00117246	2.75e-10	3.48e-10	1977	--	-0.0110391	0.00166831	6.06795e-11	1.95006e-09	-0.00385052	0.00164808	0.0196796	0.0618308
ILMN_1731275	3840519	DPEP3	5.72076e-09	-0.0113356	0.00172277	4.71e-11	3.51e-10	1977	--	-0.0144892	0.00222753	1.24817e-10	3.66646e-09	-0.00664162	0.00271764	0.0147111	0.0496639
ILMN_1651987	1340400	CCDC167	5.8437e-09	0.0102876	0.00157995	7.45e-11	3.59e-10	1977	++	0.0110734	0.00194399	1.62551e-08	2.86494e-07	0.00875871	0.00271175	0.00128082	0.00763001
ILMN_1693650	4120689	FES	5.86878e-09	-0.0108102	0.0016927	1.7e-10	3.61e-10	1977	--	-0.0114141	0.00218001	2.01573e-07	2.68302e-06	-0.00989326	0.00268616	0.000243476	0.00206172
ILMN_2388507	2470619	AKT1	5.89379e-09	-0.00898027	0.00133809	1.93e-11	3.63e-10	1977	--	-0.0134338	0.0017496	3.94317e-14	2.75332e-12	-0.00270454	0.00207691	0.193166	0.330691
ILMN_1764964	2570291	IFNGR2	6.03225e-09	-0.00858644	0.00135262	2.18e-10	3.72e-10	1977	--	-0.0130198	0.00189999	1.29062e-11	4.9524e-10	-0.00403048	0.00192607	0.0366509	0.0987612
ILMN_1791396	1010364	DGCR6/LOC102724770	6.13797e-09	0.00821117	0.00131617	4.41e-10	3.79e-10	1977	++	0.00736249	0.0016524	9.34267e-06	7.97466e-05	0.00968409	0.00217687	9.66551e-06	0.000148802
ILMN_1796397	4260156	CISD2	6.17873e-09	0.00914111	0.00149683	1.02e-09	3.82e-10	1977	++	0.00583124	0.0019583	0.00297666	0.0113128	0.0137921	0.00232138	3.96533e-09	1.58341e-07
ILMN_1752579	1660215	ATP6V0A1	6.30015e-09	-0.00983001	0.00155048	2.3e-10	3.9e-10	1977	--	-0.0120992	0.00213845	2.01831e-08	3.45248e-07	-0.00731495	0.00225133	0.00119811	0.00722676
ILMN_1677262	730379		6.35673e-09	0.0220143	0.00325224	1.3e-11	3.94e-10	1977	++	0.0261271	0.00394002	5.532e-11	1.79867e-09	0.0132202	0.00576132	0.021971	0.0671479
ILMN_1760683	6420767	SRSF9	6.38094e-09	-0.00584076	0.00092769	3.05e-10	3.96e-10	1977	--	-0.00590774	0.00126885	3.67482e-06	3.52529e-05	-0.00576383	0.00135977	2.46628e-05	0.00032329
ILMN_2300186	6220086	DYNLL1	6.51775e-09	0.00779889	0.00124223	3.43e-10	4.05e-10	1977	++	0.00922684	0.00177324	2.39e-07	3.10045e-06	0.00642277	0.00174076	0.00023734	0.00201779
ILMN_1766024	6420324	PDCD10	6.52562e-09	0.0144512	0.00218085	3.44e-11	4.06e-10	1977	++	0.0192989	0.00281098	1.18376e-11	4.6116e-10	0.00712125	0.00345651	0.0396478	0.105064
ILMN_1667840	4880184	CMTM3	6.59769e-09	0.00745997	0.00123346	1.47e-09	4.11e-10	1977	++	0.00556494	0.00153515	0.000304044	0.00164901	0.0109117	0.00207187	1.71961e-07	4.56822e-06
ILMN_1687384	5090215	IFI6	6.63751e-09	0.0143378	0.0022736	2.86e-10	4.14e-10	1977	++	0.014681	0.0030299	1.47152e-06	1.56432e-05	0.0138956	0.00343965	5.78141e-05	0.000650307
ILMN_1673111	5890497	TSEN34	6.74128e-09	-0.0103536	0.00152627	1.17e-11	4.21e-10	1977	--	-0.0150777	0.00195831	3.37548e-14	2.41645e-12	-0.00304367	0.002436	0.211807	0.352341
ILMN_1695414	2630673	ASF1B	6.86078e-09	-0.00972374	0.00151828	1.51e-10	4.29e-10	1977	--	-0.0110018	0.00197234	3.15697e-08	5.1063e-07	-0.00786483	0.00237863	0.000980294	0.0061675
ILMN_1686805	6550196	CRK	6.88415e-09	-0.00816701	0.00130258	3.61e-10	4.31e-10	1977	--	-0.0077663	0.00168116	4.3647e-06	4.09487e-05	-0.0087689	0.0020604	2.28842e-05	0.000304916
ILMN_1760922	2810327	GIT2	6.90746e-09	-0.00789334	0.00127928	6.82e-10	4.33e-10	1977	--	-0.00647195	0.00165011	9.39723e-05	0.000604791	-0.0100347	0.00202536	8.58185e-07	1.85548e-05
ILMN_1755711	5310181	CTC1	6.94664e-09	-0.00968753	0.00154235	3.36e-10	4.36e-10	1977	--	-0.00906111	0.0018407	1.00359e-06	1.11609e-05	-0.0111639	0.00282584	8.37159e-05	0.000879577
ILMN_1770660	3450484		7.12895e-09	0.00636331	0.00102273	4.91e-10	4.48e-10	1977	++	0.00546178	0.00136696	6.94429e-05	0.000463364	0.00750968	0.00154144	1.29499e-06	2.66463e-05
ILMN_2255579	1500600	RAB37	7.22235e-09	-0.00877758	0.00137505	1.73e-10	4.55e-10	1977	--	-0.0120368	0.00187663	2.21502e-10	6.12632e-09	-0.00499925	0.00202057	0.013528	0.046556
ILMN_1726289	7570477	KIAA1551	7.22235e-09	-0.010553	0.00167234	2.78e-10	4.55e-10	1977	--	-0.0121487	0.00228574	1.3248e-07	1.84807e-06	-0.00871495	0.00245322	0.000400432	0.00305067
ILMN_1726704	1850176	RSC1A1	7.30851e-09	0.00752748	0.00123412	1.06e-09	4.61e-10	1977	++	0.00581331	0.00156806	0.000221386	0.00126855	0.0103175	0.0020005	3.04724e-07	7.488e-06
ILMN_1738749	4200475	MAST3	7.48946e-09	-0.0103169	0.00162148	1.98e-10	4.73e-10	1977	--	-0.0141855	0.00222334	2.73846e-10	7.42853e-09	-0.00592138	0.00236992	0.0126384	0.0442205
ILMN_1798659	2000504	CCDC28A	7.51182e-09	-0.00636293	0.00101239	3.28e-10	4.75e-10	1977	--	-0.0090207	0.00142721	3.97566e-10	1.02836e-08	-0.00367121	0.00143629	0.0107421	0.0390061
ILMN_1814971	7100386	TCF25	7.64469e-09	-0.00840883	0.00135194	4.98e-10	4.84e-10	1977	--	-0.00769375	0.00169654	6.48479e-06	5.80678e-05	-0.00965296	0.00223779	1.77423e-05	0.000244564
ILMN_1738759	3840689	PIGT	7.69835e-09	-0.00716785	0.00113461	2.66e-10	4.88e-10	1977	--	-0.00845925	0.00154231	5.28668e-08	8.0999e-07	-0.0056446	0.00167505	0.000782488	0.00516192
ILMN_1658957	2650376	WASH7P	7.90944e-09	0.0139514	0.00231951	1.8e-09	5.02e-10	1977	++	0.00947919	0.0029548	0.00138029	0.00595053	0.0211323	0.00374417	2.19289e-08	7.33527e-07
ILMN_1807710	7000475	HINT1	8.12001e-09	0.0209328	0.00327037	1.55e-10	5.16e-10	1977	++	0.0292136	0.00442863	6.92312e-11	2.18429e-09	0.011001	0.00485004	0.023539	0.0707149
ILMN_1808110	6560148	TCEB3	8.23576e-09	0.00734464	0.00119216	7.24e-10	5.24e-10	1977	++	0.00581276	0.00158076	0.000248816	0.00140263	0.00936509	0.00181542	3.02863e-07	7.45661e-06
ILMN_1684402	7550022	STXBP5	8.25704e-09	-0.00970219	0.00149785	9.33e-11	5.26e-10	1977	--	-0.0118622	0.00192853	1.12682e-09	2.66639e-08	-0.00641824	0.00237794	0.00707681	0.0284542
ILMN_1831646	2360168		8.40369e-09	0.00869103	0.00141385	7.89e-10	5.36e-10	1977	++	0.00708051	0.00184422	0.000131417	0.000804234	0.010987	0.00220198	7.1945e-07	1.58325e-05
ILMN_1803945	780600	HCP5	8.50301e-09	-0.00770427	0.00123464	4.37e-10	5.43e-10	1977	--	-0.00854621	0.00174421	1.12479e-06	1.22633e-05	-0.00685878	0.00174789	9.33574e-05	0.000955101
ILMN_1652955	4050377		8.66464e-09	0.0239707	0.0037373	1.42e-10	5.54e-10	1977	++	0.0321509	0.00499476	1.91734e-10	5.37275e-09	0.013565	0.00563335	0.0162307	0.0535769
ILMN_1716154	2190619	FAXDC2	8.68529e-09	0.00786943	0.00137564	1.06e-08	5.56e-10	1977	++	0.00488752	0.00165362	0.00319596	0.0119654	0.0145707	0.00247896	5.75335e-09	2.22777e-07
ILMN_1691959	3610068	AKAP2	8.69029e-09	0.00697581	0.00114668	1.18e-09	5.57e-10	1977	++	0.00492348	0.00149978	0.00106469	0.00480898	0.00986353	0.00177903	3.8248e-08	1.18913e-06
ILMN_1697925	6250241	APOBR	8.77319e-09	-0.00949362	0.00150925	3.17e-10	5.63e-10	1977	--	-0.00926878	0.00184758	6.25428e-07	7.35209e-06	-0.00994456	0.00261656	0.000153532	0.00143095
ILMN_1734543	2340673	PTPRE	8.87145e-09	-0.00850587	0.00134127	2.27e-10	5.7e-10	1977	--	-0.0111141	0.00181973	1.46416e-09	3.35288e-08	-0.00540332	0.00198468	0.00659742	0.0270719
ILMN_1797933	6660270	MRPL17	8.92284e-09	0.00777119	0.00124944	4.98e-10	5.74e-10	1977	++	0.00735268	0.00162184	6.52788e-06	5.84126e-05	0.0083822	0.00195965	2.08234e-05	0.000281866
ILMN_2148847	5690202	AKIRIN2	9.2691e-09	-0.00879885	0.00132705	3.35e-11	5.97e-10	1977	--	-0.0122385	0.00170721	1.50308e-12	7.22042e-11	-0.0035475	0.00210943	0.0929494	0.194674
ILMN_1666471	4210041	UQCRQ	9.27335e-09	0.0171724	0.00271779	2.64e-10	5.98e-10	1977	++	0.0202074	0.00362833	3.31436e-08	5.30048e-07	0.0132928	0.00410223	0.00123519	0.00741001
ILMN_1770732	1030551	COPS3	9.37053e-09	0.00707282	0.00113139	4.07e-10	6.05e-10	1977	++	0.00802661	0.00155699	3.07262e-07	3.90666e-06	0.00600579	0.00164683	0.000279879	0.00230432
ILMN_1681283	4900010	HIF1A	9.49842e-09	-0.00919558	0.00147251	4.24e-10	6.14e-10	1977	--	-0.00898206	0.0018657	1.71351e-06	1.79016e-05	-0.00954833	0.00239798	7.36135e-05	0.000794454
ILMN_1780132	3840491	PELI2	9.70325e-09	-0.00948433	0.00150227	2.73e-10	6.28e-10	1977	--	-0.0134787	0.00206974	1.18881e-10	3.51633e-09	-0.0050371	0.00218393	0.0213007	0.0656488
ILMN_1775762	1090167	GNAI2	9.81499e-09	-0.00824633	0.00127634	1.04e-10	6.36e-10	1977	--	-0.0108954	0.0016716	1.14642e-10	3.41466e-09	-0.00454276	0.00197651	0.0217572	0.0666909
ILMN_1800573	2690338	RPS21	1.02347e-08	0.012562	0.00193683	8.82e-11	6.64e-10	1977	++	0.0146209	0.00242014	2.17857e-09	4.70232e-08	0.00889419	0.00323018	0.00600944	0.0252379
ILMN_1805216	2370593	GPC6	1.04225e-08	0.00829514	0.0014365	7.72e-09	6.77e-10	1977	++	0.00498799	0.00176886	0.0049022	0.0171104	0.0147012	0.00246185	3.31742e-09	1.35167e-07
ILMN_1728478	6280332	CXCL16	1.05484e-08	-0.0124173	0.00194235	1.63e-10	6.86e-10	1977	--	-0.0171678	0.00260085	6.73237e-11	2.13464e-09	-0.00642643	0.00292069	0.0280251	0.08076
ILMN_1870646	2630674		1.09965e-08	-0.00806571	0.00129313	4.45e-10	7.16e-10	1977	--	-0.00792026	0.00161574	1.1126e-06	1.21407e-05	-0.00832489	0.00215684	0.000121176	0.00117659
ILMN_2375484	4830382	CPEB2	1.11213e-08	-0.0113881	0.00184006	6.06e-10	7.25e-10	1977	--	-0.0108914	0.00239209	5.9614e-06	5.42169e-05	-0.0121079	0.00287971	2.8634e-05	0.000361904
ILMN_2227495	3450750	ZNF549	1.11846e-08	-0.00936489	0.00156322	2.09e-09	7.3e-10	1977	--	-0.00725755	0.00194497	0.000201495	0.0011682	-0.01321	0.00262725	5.92183e-07	1.33455e-05
ILMN_2331266	4230403	NUMB	1.12477e-08	-0.010042	0.00161008	4.46e-10	7.35e-10	1977	--	-0.0127405	0.0022298	1.4713e-08	2.61841e-07	-0.00710229	0.00232732	0.0023388	0.012238
ILMN_2041236	2850291	RAP1GAP2	1.15399e-08	-0.00989015	0.00159399	5.48e-10	7.55e-10	1977	--	-0.00975861	0.00206936	2.76236e-06	2.74554e-05	-0.0100821	0.00249959	5.93699e-05	0.000664299
ILMN_1901666	7380072		1.18467e-08	0.00756767	0.00133848	1.57e-08	7.76e-10	1977	++	0.00354348	0.00166098	0.0331459	0.0808124	0.0150207	0.00226043	5.10201e-11	3.08974e-09
ILMN_1691559	3130059	ELF2	1.19851e-08	-0.00844041	0.00136537	6.34e-10	7.86e-10	1977	--	-0.00863787	0.00191177	7.00666e-06	6.21744e-05	-0.00823484	0.00195066	2.65935e-05	0.000342207
ILMN_1784884	2470017	LILRB3	1.22906e-08	-0.0110288	0.00172739	1.72e-10	8.07e-10	1977	--	-0.0162423	0.00232724	5.50957e-12	2.30069e-10	-0.00463275	0.00257772	0.0726172	0.162707
ILMN_1801928	4180343	YWHAZ	1.23521e-08	-0.00738864	0.0011908	5.48e-10	8.12e-10	1977	--	-0.0089521	0.00165443	7.90562e-08	1.16784e-06	-0.00570797	0.00171532	0.000909488	0.00581072
ILMN_1808047	1500524	PHC2	1.24741e-08	-0.0135822	0.00210053	1.01e-10	8.21e-10	1977	--	-0.0157617	0.00261121	2.2473e-09	4.82621e-08	-0.00958561	0.00353596	0.00683139	0.0277645
ILMN_1723625	6400386	MAP4K2	1.25959e-08	-0.00651319	0.00105063	5.67e-10	8.3e-10	1977	--	-0.00788498	0.00146129	8.57818e-08	1.24843e-06	-0.00504529	0.00151161	0.000877605	0.00564086
ILMN_2207533	1580187	RPS17	1.29144e-08	0.0176739	0.00292324	1.48e-09	8.52e-10	1977	++	0.0260396	0.00438137	3.89799e-09	7.88109e-08	0.0109621	0.00392445	0.00532245	0.0229764
ILMN_2379469	4390136	EIF3B	1.31565e-08	0.00766816	0.00123116	4.71e-10	8.69e-10	1977	++	0.00906563	0.00166988	7.17353e-08	1.07083e-06	0.00600388	0.00182234	0.0010221	0.00636757
ILMN_1750144	6960170	CCDC174	1.33678e-08	-0.00618154	0.000987427	3.84e-10	8.84e-10	1977	--	-0.00747493	0.00132402	2.16324e-08	3.65634e-07	-0.00456068	0.00148219	0.00215098	0.0114522
ILMN_1704730	6100615	CD93	1.37284e-08	-0.0118545	0.00192339	7.12e-10	9.1e-10	1977	--	-0.0136399	0.00270542	5.50803e-07	6.57772e-06	-0.0100298	0.00273499	0.00025883	0.0021659
ILMN_1826591	630239		1.37284e-08	0.00783856	0.00133957	4.87e-09	9.1e-10	1977	++	0.00501306	0.00168562	0.00301227	0.0114182	0.0126819	0.0022069	1.22723e-08	4.34393e-07
ILMN_1671837	3930022		1.37574e-08	0.0126056	0.00205464	8.51e-10	9.13e-10	1977	++	0.0117443	0.00264052	9.68708e-06	8.21377e-05	0.0139275	0.00327113	2.27062e-05	0.000303176
ILMN_2125374	6380608	CMAS	1.38315e-08	0.00741437	0.0011952	5.52e-10	9.19e-10	1977	++	0.00803097	0.00159584	5.77367e-07	6.8565e-06	0.00662668	0.00180371	0.000252229	0.00212318
ILMN_2368292	5820528	TSEN34	1.39055e-08	-0.00959958	0.00148886	1.14e-10	9.25e-10	1977	--	-0.0140873	0.00197204	1.78953e-12	8.40752e-11	-0.00365061	0.00227051	0.108203	0.217633
ILMN_2402930	840296	H3F3AP4	1.39492e-08	-0.00543772	0.000894075	1.19e-09	9.29e-10	1977	--	-0.00809864	0.00130665	8.45691e-10	2.06226e-08	-0.00309505	0.00122602	0.0117496	0.0417162
ILMN_1701514	7510719	TRAF3IP2	1.40078e-08	-0.00881987	0.00130969	1.65e-11	9.34e-10	1977	--	-0.0107448	0.00157588	1.62101e-11	6.02129e-10	-0.00452119	0.00235493	0.0551717	0.133722
ILMN_1761242	3360093	COMMD1	1.40663e-08	0.00683738	0.00111861	9.81e-10	9.39e-10	1977	++	0.0057742	0.00151595	0.000148356	0.000892088	0.00810822	0.00165739	1.17126e-06	2.4415e-05
ILMN_2368068	3450707	TCF20	1.40947e-08	-0.00689514	0.00110791	4.86e-10	9.42e-10	1977	--	-0.0070657	0.00140512	5.88917e-07	6.96776e-06	-0.00661484	0.0018013	0.000253842	0.00213254
ILMN_1780825	4570670	RRAS	1.43771e-08	0.00930461	0.00152451	1.04e-09	9.62e-10	1977	++	0.00812744	0.00202765	6.58618e-05	0.000442705	0.0108354	0.00231223	3.19095e-06	5.76984e-05
ILMN_1681927	6110360	HDGFRP2	1.44797e-08	0.00797847	0.00131547	1.32e-09	9.7e-10	1977	++	0.00565223	0.00177594	0.00150582	0.00640312	0.0108064	0.00195808	4.40284e-08	1.34271e-06
ILMN_1759326	5090300	P2RX7	1.45333e-08	0.00884561	0.00137457	1.23e-10	9.75e-10	1977	++	0.0119795	0.00179248	3.94555e-11	1.34086e-09	0.00437186	0.00214166	0.0414936	0.108872
ILMN_1767960	5870431	NSUN7	1.45333e-08	-0.0103216	0.00162123	1.93e-10	9.76e-10	1977	--	-0.0111429	0.00198426	2.55947e-08	4.2474e-07	-0.00867244	0.00281182	0.00209949	0.0112625
ILMN_2074748	6840468	HAL	1.45333e-08	-0.0130207	0.00206336	2.78e-10	9.77e-10	1977	--	-0.0144617	0.00261443	4.08834e-08	6.44949e-07	-0.0106407	0.00335992	0.0015896	0.00905164
ILMN_1797342	5270435	FNBP1	1.51553e-08	-0.00714616	0.001151	5.34e-10	1.02e-09	1977	--	-0.00891757	0.00157228	1.86687e-08	3.23675e-07	-0.0051006	0.00168957	0.00260503	0.0133255
ILMN_1655114	5860431	ABR	1.52861e-08	-0.00570158	0.000910252	3.76e-10	1.03e-09	1977	--	-0.00621854	0.0011617	1.08125e-07	1.53342e-06	-0.00487943	0.00146501	0.00089983	0.00576054
ILMN_2386354	430025	CSNK2A1	1.57131e-08	0.0106535	0.00174072	9.35e-10	1.06e-09	1977	++	0.00994203	0.00238109	3.24311e-05	0.000237345	0.0114704	0.0025512	7.7776e-06	0.000124852
ILMN_1695356	4280348	RNF166	1.58063e-08	-0.00799044	0.00128889	5.66e-10	1.07e-09	1977	--	-0.00813601	0.0016305	7.16313e-07	8.26834e-06	-0.00774795	0.00210436	0.000244607	0.00206973
ILMN_1812403	6450138	BCAP31	1.58063e-08	-0.00674022	0.00110198	9.57e-10	1.07e-09	1977	--	-0.00757762	0.00159129	2.21106e-06	2.26204e-05	-0.0059686	0.00152752	9.99273e-05	0.00101178
ILMN_1711516	7050131	ATP6V1A	1.58063e-08	-0.00938025	0.00148807	2.91e-10	1.07e-09	1977	--	-0.0131281	0.00200368	9.21939e-11	2.80489e-09	-0.00477061	0.00222214	0.0320581	0.0894602
ILMN_2155480	3780408	RAB43	1.59356e-08	-0.00707899	0.00111499	2.17e-10	1.08e-09	1977	--	-0.0100348	0.00148876	2.71295e-11	9.65629e-10	-0.00330319	0.00168264	0.049926	0.1246
ILMN_2205882	2360563	NSUN7	1.63594e-08	-0.0106423	0.00164583	1.01e-10	1.11e-09	1977	--	-0.0120209	0.00199726	2.4941e-09	5.3116e-08	-0.00772545	0.00290516	0.00796424	0.0309888
ILMN_1654851	5080494	FAM134A	1.64877e-08	0.0102083	0.00168211	1.29e-09	1.12e-09	1977	++	0.00883983	0.00221618	7.14338e-05	0.000475655	0.0120681	0.00258357	3.42832e-06	6.14405e-05
ILMN_1790249	1110551	F8A1 (includes others)	1.7204e-08	0.00873517	0.00154336	1.52e-08	1.17e-09	1977	++	0.0062638	0.00180784	0.000553936	0.00275631	0.0153771	0.00296373	2.59306e-07	6.58731e-06
ILMN_1745788	5550373	CX3CR1	1.77717e-08	0.0105279	0.00167537	3.3e-10	1.21e-09	1977	++	0.0124592	0.00216875	1.23219e-08	2.24607e-07	0.00766972	0.00263836	0.00373396	0.0175801
ILMN_1701293	540491	COX7A2	1.7898e-08	0.0130247	0.00211889	7.9e-10	1.22e-09	1977	++	0.0152836	0.00291452	1.93107e-07	2.57839e-06	0.0104922	0.00308595	0.00070198	0.00475857
ILMN_2387680	3370041	VNN3	1.81706e-08	-0.0106766	0.00164721	9.07e-11	1.24e-09	1977	--	-0.0120916	0.00198717	1.6791e-09	3.77075e-08	-0.00756915	0.00294478	0.0103109	0.037849
ILMN_1761804	1820044	ALDH9A1	1.85888e-08	-0.00705519	0.00114854	8.11e-10	1.27e-09	1977	--	-0.00996266	0.0016089	8.76074e-10	2.12419e-08	-0.00403381	0.00164011	0.0140914	0.0479792
ILMN_1893909	610239	IKZF2	1.88169e-08	0.00753485	0.00127536	3.46e-09	1.29e-09	1977	++	0.00548536	0.00162628	0.00077323	0.00367435	0.0108086	0.0020554	1.79358e-07	4.74501e-06
ILMN_1692199	6580332	RNF103	1.88169e-08	-0.00745849	0.00120831	6.72e-10	1.29e-09	1977	--	-0.00811923	0.0015873	3.78084e-07	4.68136e-06	-0.00654797	0.00186332	0.000461998	0.00337724
ILMN_1800638	7400133	CELF2	1.88169e-08	-0.00856937	0.00138303	5.79e-10	1.29e-09	1977	--	-0.00938189	0.0017967	2.17051e-07	2.85337e-06	-0.0073878	0.00216665	0.000677542	0.00462481
ILMN_2107184	2060095	SNRK	1.89412e-08	-0.0103019	0.00169499	1.22e-09	1.3e-09	1977	--	-0.0126988	0.0024399	2.37455e-07	3.08981e-06	-0.00806633	0.00235643	0.000645549	0.00446124
ILMN_2160819	5090424	RPS27	1.93342e-08	0.0141515	0.00248779	1.28e-08	1.33e-09	1977	++	0.0243996	0.00433061	2.30627e-08	3.86931e-07	0.00910356	0.00303935	0.0028136	0.0141266
ILMN_1680782	5310427	PATL1	1.93342e-08	-0.00637084	0.00101702	3.75e-10	1.33e-09	1977	--	-0.00802996	0.00134228	3.09489e-09	6.41989e-08	-0.00413454	0.00155837	0.00810835	0.0313965
ILMN_2213297	2470463	C11orf54	2.00382e-08	-0.00743595	0.00122008	1.1e-09	1.38e-09	1977	--	-0.00743906	0.00165564	7.8664e-06	6.86169e-05	-0.00743225	0.0018049	4.15801e-05	0.000493783
ILMN_1694111	7610184	PNKP	2.08857e-08	-0.00733808	0.00120072	9.88e-10	1.44e-09	1977	--	-0.00877265	0.00166554	1.70838e-07	2.32409e-06	-0.00578569	0.00173259	0.000872527	0.00561387
ILMN_1775937	2370100	DDB1	2.11518e-08	0.00747593	0.00120251	5.07e-10	1.46e-09	1977	++	0.00928989	0.00159854	8.40512e-09	1.57479e-07	0.00511138	0.00182509	0.00520418	0.0226034
ILMN_1774086	380270	CBX3	2.12725e-08	0.0092849	0.00152016	1.01e-09	1.47e-09	1977	++	0.00675566	0.00217922	0.00199108	0.00812064	0.0116821	0.00212159	4.71771e-08	1.42261e-06
ILMN_1748819	6580131	MRPL22	2.1393e-08	0.0102572	0.001581	8.71e-11	1.48e-09	1977	++	0.0117944	0.00190675	9.12247e-10	2.20353e-08	0.00687533	0.00282822	0.0152424	0.0509462
ILMN_1729269	730626	LOC285074	2.15132e-08	0.00874075	0.00143435	1.1e-09	1.49e-09	1977	++	0.00850273	0.00182616	3.67329e-06	3.52529e-05	0.00912406	0.00231745	8.84981e-05	0.000917136
ILMN_1707506	6900288	YTHDC1	2.22101e-08	-0.00745087	0.00121585	8.89e-10	1.54e-09	1977	--	-0.00818067	0.0016202	5.30217e-07	6.36758e-06	-0.00651006	0.00183956	0.000421261	0.00315297
ILMN_1722059	5270731	SAFB	2.24731e-08	-0.00764439	0.00158119	1.33e-06	1.56e-09	1977	--	-0.0229871	0.00311188	3.24593e-13	1.79552e-11	-0.00230459	0.00183583	0.209665	0.349752
ILMN_1789614	2360594	TPT1	2.31413e-08	0.0143635	0.00248841	7.83e-09	1.61e-09	1977	++	0.0249507	0.00391249	2.7917e-10	7.54173e-09	0.00717149	0.00322469	0.0263876	0.0770683
ILMN_2075334	3890349	HIST1H4C	2.31413e-08	0.0148231	0.00241221	7.99e-10	1.61e-09	1977	++	0.018779	0.00328703	1.47712e-08	2.62513e-07	0.0102064	0.00355098	0.00414022	0.018996
ILMN_1782237	6420102	HCAR3	2.36896e-08	0.0111282	0.00191376	6.07e-09	1.65e-09	1977	++	0.00856387	0.00233382	0.000256358	0.0014361	0.016392	0.00334367	1.11328e-06	2.35522e-05
ILMN_2309608	3190563	E2F6	2.438e-08	0.00768968	0.00132414	6.35e-09	1.7e-09	1977	++	0.00478724	0.00170022	0.00496685	0.0173027	0.0121638	0.00211095	1.12141e-08	4.0251e-07
ILMN_1914473	6620154		2.46392e-08	-0.0107085	0.00168088	1.88e-10	1.72e-09	1977	--	-0.0130235	0.00211122	1.01109e-09	2.42851e-08	-0.00670039	0.00277796	0.0160548	0.0530922
ILMN_1719661	1440243	MSRB1	2.56132e-08	-0.0103347	0.00159043	8.14e-11	1.79e-09	1977	--	-0.0155756	0.00206372	1.02556e-13	6.43228e-12	-0.00266958	0.00249577	0.285053	0.435278
ILMN_1789702	6280176	GBE1	2.57275e-08	-0.00755036	0.00121144	4.59e-10	1.8e-09	1977	--	-0.00849739	0.00153022	3.62796e-08	5.75735e-07	-0.0059601	0.00198293	0.00271936	0.0137515
ILMN_1664016	6130725	ARHGEF18	2.61271e-08	-0.00698328	0.00115495	1.48e-09	1.83e-09	1977	--	-0.00716152	0.00160322	8.87093e-06	7.62292e-05	-0.00679097	0.00166524	4.92203e-05	0.000571241
ILMN_1661537	6980255	LEPROT	2.62405e-08	0.0111752	0.0017976	5.08e-10	1.84e-09	1977	++	0.0115481	0.00217005	1.2791e-07	1.78627e-06	0.0103599	0.00320895	0.00128733	0.00766161
ILMN_1772713	1190717	BMS1	2.63537e-08	0.00750419	0.00120216	4.31e-10	1.85e-09	1977	++	0.00864684	0.00152633	1.9379e-08	3.33511e-07	0.00563716	0.00195104	0.00394876	0.0183614
ILMN_1741727	5570139	QPCT	2.64667e-08	-0.0135574	0.0021879	5.77e-10	1.86e-09	1977	--	-0.0191463	0.00296037	1.57986e-10	4.50613e-09	-0.0068302	0.00324789	0.0357319	0.0969594
ILMN_2337241	2370193	RPS15A	2.68636e-08	0.0212694	0.0035075	1.33e-09	1.89e-09	1977	++	0.030667	0.00494014	7.97023e-10	1.96231e-08	0.0117163	0.00498083	0.0188623	0.0598665
ILMN_2345898	5870164	SLA	2.72597e-08	-0.0111527	0.00176372	2.56e-10	1.92e-09	1977	--	-0.0155205	0.00231115	3.19405e-11	1.11209e-09	-0.00506184	0.00272921	0.0639507	0.148656
ILMN_2119692	2810255	CSAD	2.75131e-08	-0.0107087	0.0016962	2.73e-10	1.94e-09	1977	--	-0.0114118	0.0020213	2.16112e-08	3.65634e-07	-0.00903481	0.00311868	0.00385411	0.0180395
ILMN_1657722	6560164	RPS3A	2.80493e-08	0.0218703	0.00356921	8.93e-10	1.98e-09	1977	++	0.0313665	0.00491519	2.71651e-10	7.38544e-09	0.011277	0.00519138	0.0300829	0.0853462
ILMN_1743570	1850139	CEACAM3	2.81597e-08	-0.00834384	0.00146886	1.34e-08	1.99e-09	1977	--	-0.00674076	0.00166551	5.59588e-05	0.000383812	-0.0139554	0.0031161	8.43174e-06	0.000132849
ILMN_2131880	6960025	DPY30	2.88353e-08	0.0107589	0.00175934	9.64e-10	2.04e-09	1977	++	0.011195	0.00222629	5.88888e-07	6.96776e-06	0.0100337	0.00287112	0.000496553	0.00359284
ILMN_1713751	6900209	ADAM19	2.90858e-08	-0.0100714	0.00162213	5.34e-10	2.06e-09	1977	--	-0.0154354	0.002205	4.77927e-12	2.03565e-10	-0.00374414	0.00239482	0.118285	0.23253
ILMN_1806056	4780075	CEACAM8	2.97589e-08	0.0224693	0.00374143	1.91e-09	2.11e-09	1977	++	0.0211856	0.00489371	1.65292e-05	0.000131677	0.0242753	0.00580447	3.15481e-05	0.000393289
ILMN_1676515	3120431	IMPDH1	3.01488e-08	-0.0124189	0.00197671	3.33e-10	2.14e-09	1977	--	-0.0169987	0.00259271	8.96491e-11	2.74052e-09	-0.0060614	0.00305473	0.047514	0.12013
ILMN_2060770	520561	RAI1	3.02563e-08	-0.00621081	0.00109007	1.21e-08	2.15e-09	1977	--	-0.0042292	0.00134621	0.00173161	0.0072191	-0.00998403	0.00185763	9.66261e-08	2.70172e-06
ILMN_1779381	5700364	SEC61A2	3.06447e-08	-0.00631366	0.00109361	7.78e-09	2.18e-09	1977	--	-0.00468258	0.00135545	0.000574996	0.00284889	-0.00935569	0.00185109	5.18553e-07	1.1896e-05
ILMN_1801584	7320288	CXCR4	3.1594e-08	-0.0133275	0.00217318	8.64e-10	2.25e-09	1977	--	-0.01462	0.00278191	1.81799e-07	2.45563e-06	-0.0113039	0.00348096	0.00120569	0.00726026
ILMN_1700679	4830601		3.21203e-08	0.00825068	0.00142439	6.94e-09	2.29e-09	1977	++	0.00550145	0.00183063	0.00272242	0.0105192	0.0124689	0.00226757	4.91655e-08	1.46442e-06
ILMN_1732278	2970577		3.21899e-08	0.00755066	0.00119867	2.99e-10	2.3e-09	1977	++	0.00847497	0.00146417	9.6094e-09	1.78242e-07	0.00567219	0.0020873	0.00669806	0.0273706
ILMN_1707901	670561	DHRS7B	3.21899e-08	-0.00603029	0.00100676	2.1e-09	2.3e-09	1977	--	-0.00566459	0.00132337	2.05138e-05	0.000159444	-0.00653273	0.00155116	2.77803e-05	0.000354269
ILMN_1709440	1980719	CPM	3.23989e-08	0.0078774	0.00136899	8.71e-09	2.32e-09	1977	++	0.00484999	0.00175834	0.0059203	0.0200503	0.0125371	0.00218146	1.22261e-08	4.33959e-07
ILMN_2352574	4780524	ZNF274	3.23989e-08	-0.00678052	0.0011259	1.72e-09	2.32e-09	1977	--	-0.00655252	0.00141492	4.13602e-06	3.90614e-05	-0.00717409	0.00185899	0.000121482	0.00117718
ILMN_1737644	2490202	TMEM219	3.26425e-08	-0.00779799	0.0012789	1.08e-09	2.34e-09	1977	--	-0.00819278	0.00162357	5.38499e-07	6.44282e-06	-0.00715252	0.00207598	0.000595267	0.00416329
ILMN_1864512	2370717	KIRREL3-AS2	3.27462e-08	0.00677089	0.0011962	1.51e-08	2.35e-09	1977	++	0.00405863	0.00150178	0.0070019	0.0229942	0.0114782	0.00197847	8.94619e-09	3.30388e-07
ILMN_1715131	5390246	CCR7	3.2989e-08	-0.0154568	0.00258627	2.28e-09	2.37e-09	1977	--	-0.014313	0.00321914	9.75358e-06	8.25373e-05	-0.0175393	0.00434351	5.82429e-05	0.000654554
ILMN_2108709	3370274	ANKRD11	3.30561e-08	-0.0067616	0.00112492	1.85e-09	2.38e-09	1977	--	-0.0063959	0.00137188	3.5688e-06	3.43389e-05	-0.00751209	0.0019653	0.000140787	0.00133112
ILMN_1698766	6860687	PYCARD	3.30561e-08	-0.00919292	0.001423	1.05e-10	2.38e-09	1977	--	-0.0144452	0.00185783	1.92316e-14	1.4715e-12	-0.0017378	0.00221339	0.432572	0.582078
ILMN_1903326	430097		3.32977e-08	-0.00955555	0.00150346	2.07e-10	2.4e-09	1977	--	-0.0126126	0.00191941	8.15556e-11	2.52329e-09	-0.00470212	0.00241847	0.0521596	0.128444
ILMN_1752046	6560301	SH2B3	3.42317e-08	-0.00771216	0.0012604	9.43e-10	2.47e-09	1977	--	-0.00935578	0.00167093	2.80706e-08	4.61035e-07	-0.00554245	0.00191981	0.00397792	0.0184769
ILMN_1798947	5340451	ANKRD55	3.43331e-08	-0.0126367	0.00207792	1.19e-09	2.48e-09	1977	--	-0.0132935	0.00265005	6.26584e-07	7.35215e-06	-0.0115884	0.00334809	0.00056177	0.0039769
ILMN_2286014	2600273	CATSPER2	3.47108e-08	-0.0116664	0.00204667	1.2e-08	2.51e-09	1977	--	-0.00901084	0.00243981	0.000233812	0.00132962	-0.017973	0.0037599	2.02894e-06	3.88693e-05
ILMN_2234758	5900379	SRP14	3.50877e-08	0.0118278	0.00195364	1.41e-09	2.54e-09	1977	++	0.0129122	0.00258062	6.68592e-07	7.78785e-06	0.010372	0.00299012	0.000546355	0.00389113
ILMN_1665696	1780278	EFNA4	3.52877e-08	0.00800165	0.00135725	3.74e-09	2.56e-09	1977	++	0.00543429	0.00182828	0.00302856	0.0114677	0.0111536	0.00202576	4.72887e-08	1.42261e-06
ILMN_1875887	3390681		3.52877e-08	0.0094313	0.00159428	3.3e-09	2.56e-09	1977	++	0.0078743	0.00209411	0.000179962	0.00105436	0.011578	0.00245888	2.86532e-06	5.25255e-05
ILMN_1663416	2470541		3.60758e-08	0.0219379	0.00362841	1.48e-09	2.62e-09	1977	++	0.0302096	0.00502964	2.68449e-09	5.65114e-08	0.0129616	0.00523949	0.0135413	0.0465763
ILMN_1726434	6380241	UNC45A	3.63121e-08	0.00824799	0.00141923	6.19e-09	2.64e-09	1977	++	0.00646705	0.00178058	0.000296041	0.00161356	0.0113503	0.00235008	1.59283e-06	3.16535e-05
ILMN_1789233	6510528	VPS37C	3.65478e-08	-0.00882096	0.00143021	6.93e-10	2.66e-09	1977	--	-0.0120393	0.0019086	4.29847e-10	1.10293e-08	-0.00469943	0.00215986	0.0298162	0.0848156
ILMN_2152711	4590349	ACVR2A	3.66458e-08	0.00647988	0.00109115	2.88e-09	2.67e-09	1977	++	0.0058716	0.00139511	2.8079e-05	0.000209698	0.00743822	0.00175112	2.37253e-05	0.000312861
ILMN_1654151	5820465	COX6C	3.67436e-08	0.00912721	0.0014914	9.36e-10	2.68e-09	1977	++	0.00978257	0.00187143	2.10784e-07	2.77957e-06	0.00798659	0.00246889	0.00125896	0.00752785
ILMN_1676280	6290086	NSUN3	3.71151e-08	0.00691689	0.00116961	3.34e-09	2.71e-09	1977	++	0.00605703	0.00150151	5.91719e-05	0.000403683	0.0082437	0.00186516	1.10174e-05	0.000165819
ILMN_2114422	7610390	NOD1	3.74858e-08	0.00723752	0.00124661	6.41e-09	2.74e-09	1977	++	0.00606888	0.00148923	4.97538e-05	0.000346083	0.00997354	0.00227866	1.33721e-05	0.000192637
ILMN_2158336	7330259	SH3GLB2	3.78557e-08	0.00980775	0.00164382	2.42e-09	2.77e-09	1977	++	0.0103807	0.00239021	1.55387e-05	0.000125428	0.00929357	0.00226431	4.40279e-05	0.000517086
ILMN_1688953	6110332	ARHGAP19	3.79518e-08	-0.00701691	0.0011669	1.82e-09	2.78e-09	1977	--	-0.00711492	0.00150911	2.77699e-06	2.755e-05	-0.00687118	0.00184021	0.000199761	0.00176281
ILMN_1653828	830168	CHFR	3.80476e-08	-0.00615125	0.00096368	1.74e-10	2.79e-09	1977	--	-0.00855594	0.00123512	7.82838e-12	3.1857e-10	-0.00240958	0.00154068	0.118157	0.232313
ILMN_1794522	1850414	EIF5A	3.84157e-08	0.0128472	0.00212154	1.4e-09	2.82e-09	1977	++	0.0178263	0.00292206	1.52708e-09	3.47208e-08	0.0072966	0.00308522	0.0182296	0.0583512
ILMN_1659895	730332	MSN	3.87831e-08	-0.00861755	0.00141207	1.04e-09	2.85e-09	1977	--	-0.0108295	0.00188223	1.17249e-08	2.14336e-07	-0.00576992	0.00213563	0.00702074	0.0283067
ILMN_1846162	6660440		3.90137e-08	0.0063236	0.00110032	9.08e-09	2.87e-09	1977	++	0.00450592	0.00139023	0.00123125	0.00541952	0.00937152	0.00180024	2.36919e-07	6.10352e-06
ILMN_1894072	3370037	PIK3CG	3.9787e-08	-0.00733818	0.00128698	1.19e-08	2.93e-09	1977	--	-0.00533384	0.00159007	0.000826096	0.00389084	-0.0111453	0.00219145	4.40974e-07	1.02824e-05
ILMN_1660498	3940220	RPS27	3.98804e-08	0.0115413	0.00215657	8.71e-08	2.94e-09	1977	++	0.0235682	0.00389551	2.06783e-09	4.50131e-08	0.0062265	0.0025896	0.0163887	0.0538895
ILMN_1790014	10224	METRNL	4.03801e-08	-0.00958325	0.0015868	1.55e-09	2.98e-09	1977	--	-0.0104554	0.00207783	5.79058e-07	6.8702e-06	-0.0083629	0.00245791	0.000695759	0.00472643
ILMN_1781231	2680639	SLC25A38	4.04299e-08	0.00797259	0.00130882	1.12e-09	2.99e-09	1977	++	0.00879809	0.0016746	1.83278e-07	2.473e-06	0.00667676	0.0020981	0.00150864	0.00865234
ILMN_2113126	3130543	RNASE3	4.04299e-08	0.0229016	0.00386279	3.05e-09	2.99e-09	1977	++	0.0209921	0.00490614	2.06653e-05	0.000160523	0.0260157	0.00626547	3.5888e-05	0.00043674
ILMN_1659845	7570195	KIAA0355	4.07923e-08	-0.00761218	0.00123186	6.43e-10	3.02e-09	1977	--	-0.0089991	0.00156888	1.29617e-08	2.35262e-07	-0.00538246	0.00198925	0.0069368	0.028059
ILMN_1755235	6420189	XPO6	4.1289e-08	-0.0108621	0.00177838	1.01e-09	3.06e-09	1977	--	-0.0141325	0.00237482	3.72495e-09	7.56715e-08	-0.00668677	0.00268335	0.0128742	0.0448858
ILMN_1701457	650563	FAHD1	4.1515e-08	0.00862895	0.00142149	1.28e-09	3.08e-09	1977	++	0.00958677	0.00183859	2.25831e-07	2.95663e-06	0.00720563	0.00224128	0.00134864	0.00795242
ILMN_1657985	1820162		4.20099e-08	0.00533091	0.000942524	1.55e-08	3.12e-09	1977	++	0.00336504	0.0011876	0.00470017	0.0165042	0.00867625	0.00154921	2.80004e-08	8.99702e-07
ILMN_2157510	1450377	BLOC1S1	4.22347e-08	0.0122358	0.00202796	1.6e-09	3.14e-09	1977	++	0.0137425	0.00268208	3.61505e-07	4.50665e-06	0.0102246	0.00309878	0.00100439	0.00627052
ILMN_1751851	6200064	CECR1	4.25933e-08	-0.00993461	0.00179012	2.86e-08	3.17e-09	1977	--	-0.0194669	0.00285794	1.69596e-11	6.24525e-10	-0.0037801	0.00229642	0.100077	0.205214
ILMN_1662932	6350161	LCP1	4.2638e-08	-0.00713852	0.00116166	7.99e-10	3.18e-09	1977	--	-0.0094279	0.00153673	1.24043e-09	2.90781e-08	-0.00408606	0.00177446	0.0215109	0.0661371
ILMN_2048793	6980156	CIAO1	4.2638e-08	-0.00791328	0.00137209	8.05e-09	3.18e-09	1977	--	-0.00639533	0.00167737	0.000146162	0.000880142	-0.0109829	0.00238531	4.69907e-06	8.02736e-05
ILMN_2186806	7330053	HLA-F	4.36649e-08	-0.0129742	0.00218623	2.95e-09	3.26e-09	1977	--	-0.00990234	0.00305535	0.00123189	0.00542049	-0.0161971	0.00312959	2.77451e-07	6.91085e-06
ILMN_1751708	6380315	ITM2B	4.41543e-08	-0.00835878	0.00134332	4.89e-10	3.3e-09	1977	--	-0.0113509	0.00175314	1.51036e-10	4.31755e-09	-0.00410405	0.00209056	0.0499224	0.1246
ILMN_1804327	70181	NAP1L4	4.51774e-08	0.00728568	0.00119725	1.16e-09	3.38e-09	1977	++	0.0102592	0.00162326	3.98625e-10	1.02902e-08	0.00373843	0.00177297	0.0352434	0.0960214
ILMN_1783676	6110095	CCDC15	4.59314e-08	0.00887079	0.00146917	1.56e-09	3.44e-09	1977	++	0.00972112	0.00190191	3.85754e-07	4.76708e-06	0.00761266	0.00231346	0.00103658	0.00642671
ILMN_2165473	6580121	MID1IP1	4.70839e-08	-0.0105158	0.00173067	1.23e-09	3.53e-09	1977	--	-0.011593	0.00220094	1.7071e-07	2.32409e-06	-0.00877082	0.00280134	0.0017958	0.00995986
ILMN_1777759	4760097	FIGNL2	4.73013e-08	-0.00772354	0.00133796	7.8e-09	3.55e-09	1977	--	-0.00612878	0.00167806	0.00027386	0.00151308	-0.0105067	0.00221681	2.4696e-06	4.64067e-05
ILMN_1805228	6660162	LRG1	4.73851e-08	-0.0146345	0.00238277	8.16e-10	3.56e-09	1977	--	-0.017981	0.00308114	7.3016e-09	1.38633e-07	-0.00965528	0.00375834	0.0103503	0.0379609
ILMN_1772131	1740451	IL1R2	4.74687e-08	-0.0151716	0.00248894	1.09e-09	3.57e-09	1977	--	-0.0192058	0.00328917	7.1639e-09	1.36627e-07	-0.00976669	0.00380716	0.0104598	0.0382959
ILMN_1681324	620767	MRPL49	4.75522e-08	-0.00642316	0.00106571	1.67e-09	3.58e-09	1977	--	-0.00753235	0.00141735	1.32904e-07	1.85196e-06	-0.00498037	0.0016165	0.00212282	0.0113401
ILMN_2115490	5310044	NBPF10 (includes others)	4.76355e-08	0.0135714	0.00227553	2.46e-09	3.59e-09	1977	++	0.0137491	0.00296232	3.93932e-06	3.7425e-05	0.0133158	0.00355406	0.000190033	0.00169688
ILMN_1662243	5090040	ING1	4.77187e-08	-0.00680493	0.00114451	2.75e-09	3.6e-09	1977	--	-0.00651205	0.00142175	5.24951e-06	4.8138e-05	-0.00734416	0.00192917	0.000149748	0.00140285
ILMN_1840146	6620022		4.89934e-08	-0.00845415	0.0013807	9.18e-10	3.7e-09	1977	--	-0.0101227	0.0017775	1.63728e-08	2.87774e-07	-0.00591587	0.00219233	0.00709018	0.02849
ILMN_1726222	2450129	FLOT2	4.92072e-08	-0.00872746	0.00145577	2.03e-09	3.72e-09	1977	--	-0.0121984	0.002015	2.0227e-09	4.42568e-08	-0.00493768	0.00210552	0.0192266	0.060781
ILMN_1684180	1500739	TMEM236	4.9817e-08	0.00702414	0.00123965	1.46e-08	3.77e-09	1977	++	0.00448104	0.00157913	0.00463964	0.0163096	0.0111081	0.00200113	3.68811e-08	1.15506e-06
ILMN_1806023	6510367	JUN	5.01616e-08	-0.00851641	0.00140676	1.41e-09	3.8e-09	1977	--	-0.00940086	0.00179727	2.07145e-07	2.73723e-06	-0.00711754	0.0022603	0.00168991	0.00948758
ILMN_1667371	1990753	SLA	5.0901e-08	-0.0124312	0.00199563	4.69e-10	3.86e-09	1977	--	-0.0167364	0.00258115	1.422e-10	4.10165e-09	-0.00603299	0.0031466	0.0554996	0.134313
ILMN_2058795	2640377	CPQ	5.1191e-08	-0.00885665	0.00144435	8.68e-10	3.89e-09	1977	--	-0.0118995	0.00190715	6.56123e-10	1.6569e-08	-0.00476399	0.00221179	0.0314987	0.0882462
ILMN_1652230	6840170		5.1191e-08	0.0158228	0.00266644	2.96e-09	3.89e-09	1977	++	0.0214161	0.00375739	1.59333e-08	2.81598e-07	0.0101482	0.00378459	0.00745747	0.0295203
ILMN_2288483	1850040	CEP19	5.12698e-08	-0.0108282	0.00184173	4.12e-09	3.9e-09	1977	--	-0.00988358	0.00230011	1.9065e-05	0.000149547	-0.0125158	0.00307442	5.07239e-05	0.00058603
ILMN_1701641	20736		5.13484e-08	0.00745124	0.00126876	4.28e-09	3.91e-09	1977	++	0.00644942	0.0016923	0.000147134	0.000885579	0.00873715	0.00191729	5.86474e-06	9.73242e-05
ILMN_1699856	2140735	RALGDS	5.1558e-08	0.00955773	0.00157657	1.34e-09	3.93e-09	1977	++	0.01113	0.00204585	6.74379e-08	1.0126e-06	0.00725885	0.00247385	0.00342424	0.0165039
ILMN_1687805	3840722		5.18452e-08	0.0104393	0.00174982	2.43e-09	3.96e-09	1977	++	0.0118618	0.0023651	6.29749e-07	7.38251e-06	0.00871904	0.0026009	0.000833062	0.00540623
ILMN_1675852	7650528		5.18452e-08	0.0135687	0.00231193	4.38e-09	3.96e-09	1977	++	0.0225661	0.00333657	2.33338e-11	8.37527e-10	0.00525936	0.00320644	0.101284	0.207074
ILMN_1824192	4010246		5.19229e-08	0.00683585	0.00114466	2.34e-09	3.97e-09	1977	++	0.00703464	0.00147026	1.98056e-06	2.04279e-05	0.00652994	0.00182387	0.000360636	0.00280988
ILMN_2305407	5080450	ZBTB16	5.21311e-08	-0.0120417	0.0020247	2.72e-09	3.99e-09	1977	--	-0.012149	0.00262234	4.09982e-06	3.87481e-05	-0.0118835	0.00318597	0.000202886	0.00178225
ILMN_1659913	6330132	ISG20	5.23389e-08	-0.00756184	0.0012928	4.94e-09	4.01e-09	1977	--	-0.0105593	0.0018941	3.21495e-08	5.19351e-07	-0.00494758	0.00176891	0.00526273	0.0227725
ILMN_1800634	2320079	NME4	5.24159e-08	0.0116506	0.00195623	2.59e-09	4.02e-09	1977	++	0.012328	0.00259035	2.24029e-06	2.29011e-05	0.0107514	0.00298436	0.000331415	0.00261732
ILMN_1790953	650754	TBCB	5.24927e-08	0.00701013	0.00118986	3.83e-09	4.03e-09	1977	++	0.0062618	0.00162644	0.000125893	0.000776382	0.00787182	0.00174528	7.28208e-06	0.000117785
ILMN_1661622	2940367	TBC1D7	5.40007e-08	-0.00810071	0.00136788	3.18e-09	4.15e-09	1977	--	-0.00825358	0.00183693	7.86694e-06	6.86169e-05	-0.00791042	0.00204943	0.000121149	0.00117659
ILMN_1665823	160047		5.43357e-08	0.0204361	0.00320321	1.77e-10	4.18e-09	1977	++	0.0274816	0.00402654	1.54956e-11	5.85808e-10	0.00829144	0.0052865	0.117117	0.230802
ILMN_1750748	5910402	KRT16P3	5.45402e-08	0.00723284	0.00123653	4.94e-09	4.2e-09	1977	++	0.00613805	0.00164021	0.000193157	0.00112291	0.00867429	0.00188207	4.60056e-06	7.8836e-05
ILMN_1792473	3800047	AIF1	5.57821e-08	0.0101404	0.00178759	1.41e-08	4.3e-09	1977	++	0.00747903	0.00222746	0.000816769	0.00385544	0.0149559	0.00299621	7.12302e-07	1.57471e-05
ILMN_1744713	610193	PARK7	5.63735e-08	-0.0102664	0.00180789	1.36e-08	4.35e-09	1977	--	-0.00841936	0.00213424	8.56089e-05	0.000558687	-0.0149591	0.00340179	1.21931e-05	0.000179704
ILMN_2303170	2810576	MBNL3	5.64459e-08	0.0131065	0.00222239	3.69e-09	4.36e-09	1977	++	0.0145331	0.00314758	4.41418e-06	4.12917e-05	0.0116884	0.00313832	0.000207315	0.00180975
ILMN_2054297	1820632	PTGS2	5.67767e-08	-0.014002	0.00236967	3.45e-09	4.39e-09	1977	--	-0.0167243	0.00332554	5.87445e-07	6.96324e-06	-0.011194	0.0033775	0.000953575	0.00602312
ILMN_1789059	7320661	GDAP2	5.74945e-08	-0.0071452	0.00116028	7.36e-10	4.45e-09	1977	--	-0.0112177	0.00155771	1.19744e-12	5.90769e-11	-0.00206969	0.00173898	0.234274	0.377402
ILMN_1815782	2850376		5.80232e-08	0.0062859	0.00110176	1.16e-08	4.5e-09	1977	++	0.0040214	0.00143585	0.00520093	0.0179761	0.00952819	0.0017181	3.79464e-08	1.18263e-06
ILMN_1728698	6520075	GDE1	5.80232e-08	0.00923854	0.00157876	4.86e-09	4.5e-09	1977	++	0.00837018	0.00201637	3.60061e-05	0.000261264	0.0106143	0.00253798	3.15457e-05	0.000393289
ILMN_1724407	4390484	TACC3	5.848e-08	-0.0106053	0.00167852	2.65e-10	4.54e-09	1977	--	-0.0141668	0.00212132	4.07396e-11	1.37354e-09	-0.00464179	0.002745	0.091166	0.192045
ILMN_1666924	2490259	PINK1	6.02226e-08	0.00979801	0.00168232	5.74e-09	4.68e-09	1977	++	0.00742881	0.00227529	0.00113312	0.00506434	0.0126553	0.00249871	4.91253e-07	1.13103e-05
ILMN_1730303	5050025	KBTBD7	6.04191e-08	-0.0102134	0.001728	3.41e-09	4.7e-09	1977	--	-0.0101553	0.00223389	6.16041e-06	5.59075e-05	-0.0102999	0.00272661	0.000168245	0.00153779
ILMN_1760109	1450301	SLAMF6	6.10005e-08	0.00893209	0.00152177	4.37e-09	4.75e-09	1977	++	0.00830599	0.00186622	9.55582e-06	8.12404e-05	0.0101745	0.00262892	0.000116168	0.00114096
ILMN_1773125	5550279	ENTPD1	6.22222e-08	-0.0087378	0.00141898	7.38e-10	4.85e-09	1977	--	-0.0114067	0.00183309	7.2743e-10	1.82072e-08	-0.00474752	0.00224142	0.0344269	0.0944396
ILMN_1787808	2690064	CEP63	6.31851e-08	-0.00841713	0.00140395	2.03e-09	4.93e-09	1977	--	-0.0113859	0.00190566	3.23614e-09	6.69116e-08	-0.00489298	0.00207626	0.018644	0.0593157
ILMN_1699022	2510039	ENDOD1	6.36339e-08	0.00790836	0.00134875	4.53e-09	4.97e-09	1977	++	0.00742217	0.00182091	4.95661e-05	0.000345475	0.00849934	0.00200756	2.5226e-05	0.000327579
ILMN_1746836	6450093	PTAFR	6.43377e-08	-0.0111314	0.00188598	3.59e-09	5.03e-09	1977	--	-0.0112816	0.0024718	5.66182e-06	5.17502e-05	-0.010922	0.00291765	0.000192434	0.00170845
ILMN_1698605	2510392	TMEM43	6.504e-08	-0.00804216	0.00134095	2.01e-09	5.09e-09	1977	--	-0.0111246	0.001822	1.48082e-09	3.37892e-08	-0.00439937	0.0019807	0.0265783	0.0775028
ILMN_1687315	7000356	RXRA	6.5741e-08	-0.00997969	0.00157822	2.56e-10	5.15e-09	1977	--	-0.0148133	0.0020365	7.21435e-13	3.79362e-11	-0.00271188	0.00249718	0.277766	0.427266
ILMN_1658706	6420164	ST6GALNAC2	6.58647e-08	-0.00890051	0.00147488	1.59e-09	5.17e-09	1977	--	-0.00955303	0.00182955	2.17315e-07	2.85391e-06	-0.00768941	0.00249251	0.00209441	0.0112494
ILMN_1772370	870324	ARHGEF1	6.58647e-08	-0.00929317	0.0015808	4.13e-09	5.17e-09	1977	--	-0.00891109	0.00199178	8.59239e-06	7.3935e-05	-0.00994348	0.00259849	0.000138407	0.00131297
ILMN_1775327	2030093	PKM	6.59263e-08	-0.00725947	0.00124412	5.38e-09	5.18e-09	1977	--	-0.00663757	0.00150236	1.10838e-05	9.27494e-05	-0.00861666	0.00221941	0.000110587	0.00109711
ILMN_1773154	4280113	NFKBIA	6.6115e-08	-0.0104019	0.00165474	3.25e-10	5.2e-09	1977	--	-0.0139723	0.00209687	4.48748e-11	1.48938e-09	-0.00450788	0.00269412	0.0946117	0.197026
ILMN_2344988	2710767	KMT2E	6.73195e-08	-0.00664769	0.00115277	8.08e-09	5.3e-09	1977	--	-0.00517528	0.00151412	0.000657134	0.00320246	-0.00867813	0.00177803	1.23923e-06	2.55815e-05
ILMN_2142554	3120139	NENF	6.73795e-08	0.00846422	0.00141889	2.44e-09	5.31e-09	1977	++	0.00878293	0.00177792	9.20332e-07	1.03249e-05	0.00790519	0.00235471	0.000818694	0.00532651
ILMN_1670472	6450703	FAF2	6.76259e-08	-0.00539788	0.00090519	2.47e-09	5.34e-09	1977	--	-0.00667532	0.00121706	5.28665e-08	8.0999e-07	-0.00381646	0.00135415	0.00492748	0.0216816
ILMN_2175894	6560672	HNRNPR	6.76259e-08	-0.00832832	0.00141359	3.82e-09	5.34e-09	1977	--	-0.00890305	0.00191295	3.70785e-06	3.54957e-05	-0.00763698	0.00209808	0.000287371	0.00234935
ILMN_1744604	4070392	CYBA	6.79385e-08	-0.00838887	0.00147736	1.36e-08	5.37e-09	1977	--	-0.0122295	0.00234717	2.30447e-07	3.01089e-06	-0.00586899	0.00190122	0.00208083	0.0112
ILMN_1786658	3390093	BOLA3	6.81241e-08	0.00811021	0.00141692	1.04e-08	5.39e-09	1977	++	0.00649595	0.0017919	0.000303855	0.00164869	0.0108037	0.00231463	3.48616e-06	6.22152e-05
ILMN_1742031	4200152	IFRD2	6.8183e-08	0.00762217	0.00129994	4.53e-09	5.4e-09	1977	++	0.00734014	0.00168479	1.46143e-05	0.000118642	0.00803707	0.0020435	9.00039e-05	0.000926245
ILMN_1756355	1710168	NDUFS3	6.96294e-08	0.00842423	0.00137667	9.4e-10	5.52e-09	1977	++	0.0103832	0.00175612	4.66689e-09	9.28871e-08	0.00530093	0.00221738	0.0170139	0.0553404
ILMN_2087646	1050309	HLX	6.99388e-08	-0.0114434	0.00191435	2.26e-09	5.55e-09	1977	--	-0.0159113	0.0026065	1.49175e-09	3.3978e-08	-0.00621059	0.00282079	0.0279248	0.0805469
ILMN_1750961	240653	TM6SF1	6.99957e-08	-0.0106947	0.0017509	1.01e-09	5.56e-09	1977	--	-0.0135634	0.00225803	2.67776e-09	5.64628e-08	-0.00636894	0.00277279	0.0218392	0.066873
ILMN_1812552	1230017	ACER3	7.20649e-08	0.00914061	0.00158933	8.86e-09	5.73e-09	1977	++	0.00756692	0.0020346	0.00021143	0.00121751	0.0116041	0.00254559	5.8254e-06	9.71509e-05
ILMN_1768197	6200128	PTBP3	7.36274e-08	-0.00826098	0.00140227	3.83e-09	5.86e-09	1977	--	-0.0105068	0.00194251	7.9984e-08	1.17605e-06	-0.00581718	0.00202635	0.00418574	0.0191396
ILMN_1670589	6200653		7.36806e-08	0.00741704	0.00135216	4.13e-08	5.87e-09	1977	++	0.00402046	0.00170537	0.0185956	0.0508375	0.0131675	0.00221895	4.1379e-09	1.64205e-07
ILMN_1916642	1500474		7.37337e-08	0.00790937	0.0013809	1.02e-08	5.88e-09	1977	++	0.00640582	0.00176027	0.000288076	0.00157511	0.0103153	0.00222669	4.11531e-06	7.20349e-05
ILMN_2088437	2070168	CX3CR1	7.37867e-08	0.0126984	0.00212593	2.33e-09	5.89e-09	1977	++	0.0191899	0.00291955	8.06079e-11	2.50002e-09	0.00537144	0.00310175	0.0836444	0.180177
ILMN_1676763	4640070	PIPSL	7.43402e-08	0.00808325	0.0013983	7.44e-09	5.94e-09	1977	++	0.00709891	0.00177963	7.13694e-05	0.000475474	0.00967141	0.0022605	2.07286e-05	0.000280881
ILMN_1745103	6860164	CLEC1B	7.47676e-08	0.0139593	0.00240386	6.36e-09	5.98e-09	1977	++	0.0122031	0.00321556	0.000156829	0.000933375	0.0161842	0.00361929	8.70003e-06	0.000136236
ILMN_1828663	7330255		7.61934e-08	0.00790176	0.00137221	8.49e-09	6.1e-09	1977	++	0.00637697	0.00180376	0.000426499	0.00220194	0.00999661	0.00211422	2.60749e-06	4.85693e-05
ILMN_1664608	510739	INPP5A	7.64933e-08	-0.00822654	0.001348	1.04e-09	6.13e-09	1977	--	-0.00947106	0.00167611	2.10323e-08	3.57381e-07	-0.00594746	0.0022682	0.00887888	0.0336248
ILMN_1709348	6510754	ALDH1A1	7.67927e-08	-0.0113391	0.00193306	4.47e-09	6.16e-09	1977	--	-0.0116585	0.00256772	6.32332e-06	5.69146e-05	-0.0109212	0.00293682	0.000211971	0.00184006
ILMN_1746704	940435	TRIM8	7.69669e-08	-0.00826555	0.00135905	1.19e-09	6.18e-09	1977	--	-0.0121801	0.00181284	3.126e-11	1.09467e-09	-0.00324241	0.00205356	0.114686	0.227274
ILMN_1745533	1400259	FAM117A	7.71408e-08	0.00825871	0.00141654	5.54e-09	6.2e-09	1977	++	0.00785426	0.00187117	2.94762e-05	0.000218854	0.00880167	0.00216803	5.31701e-05	0.00060672
ILMN_1698849	4210059	CHRNA2	7.99712e-08	0.00674005	0.00117802	1.06e-08	6.44e-09	1977	++	0.0046463	0.00156916	0.00314131	0.0117919	0.00944404	0.00178323	1.47116e-07	3.97431e-06
ILMN_1664012	5860358	CANT1	7.99712e-08	-0.00874391	0.00141166	5.86e-10	6.44e-09	1977	--	-0.0112573	0.00178442	4.28033e-10	1.10048e-08	-0.00453992	0.00230782	0.0494522	0.123708
ILMN_1668312	3930546	SLC2A9	8.00176e-08	-0.00645398	0.00111107	6.29e-09	6.45e-09	1977	--	-0.00595287	0.00135592	1.25679e-05	0.000103742	-0.00747811	0.00193842	0.000122116	0.0011797
ILMN_1675709	5900445	ARFGAP1	8.04357e-08	-0.00767874	0.00128707	2.43e-09	6.49e-09	1977	--	-0.00824452	0.00161763	4.15772e-07	5.10839e-06	-0.00670263	0.00212475	0.00165802	0.00934141
ILMN_1742450	2650082	TAPBP	8.13483e-08	-0.00928628	0.00157303	3.56e-09	6.57e-09	1977	--	-0.0123541	0.00216149	1.45625e-08	2.59887e-07	-0.00583204	0.00229358	0.0111557	0.0401205
ILMN_1796244	2490066	CD2BP2	8.16407e-08	-0.00612213	0.0010179	1.8e-09	6.6e-09	1977	--	-0.0080321	0.00134584	3.36653e-09	6.9049e-08	-0.00356918	0.00155597	0.0220161	0.0672697
ILMN_2378670	5130110	SNX15	8.21796e-08	0.00567786	0.000984042	7.93e-09	6.65e-09	1977	++	0.00503172	0.00125652	6.69195e-05	0.000449342	0.00670271	0.00158248	2.50162e-05	0.000326526
ILMN_1810782	3450059	SH3KBP1	8.54336e-08	-0.00689768	0.00112932	1.01e-09	6.92e-09	1977	--	-0.00944875	0.00147159	2.12271e-10	5.88374e-09	-0.00324277	0.00176142	0.0659329	0.151635
ILMN_2086077	7550500	JUNB	9.04081e-08	-0.0100192	0.0016471	1.18e-09	7.33e-09	1977	--	-0.0117023	0.00205402	1.61547e-08	2.85117e-07	-0.00698734	0.00275679	0.0114175	0.0407751
ILMN_2358914	5960450	SLC35C2	9.0937e-08	-0.0071275	0.00122658	6.21e-09	7.38e-09	1977	--	-0.00644349	0.00173772	0.000220792	0.00126572	-0.00780669	0.00173159	7.3477e-06	0.000118696
ILMN_2096372	1070477	ALDH1A1	9.14998e-08	-0.0129391	0.00227413	1.27e-08	7.44e-09	1977	--	-0.0105875	0.00288576	0.000256928	0.00143795	-0.0167926	0.00369413	6.18053e-06	0.000101772
ILMN_1774733	1990300	SOCS1	9.14998e-08	-0.00794592	0.00138982	1.08e-08	7.44e-09	1977	--	-0.00678217	0.00175804	0.000122005	0.000755686	-0.00988526	0.00226947	1.4704e-05	0.00020761
ILMN_1704571	6380079	FAM53B	9.41149e-08	-0.00836269	0.00139742	2.17e-09	7.66e-09	1977	--	-0.00916692	0.00174141	1.73627e-07	2.35771e-06	-0.00690817	0.00234192	0.00325795	0.015847
ILMN_1760563	6420253	PRRC2A	9.45155e-08	-0.00859435	0.00148109	6.52e-09	7.7e-09	1977	--	-0.00825603	0.00191335	1.76066e-05	0.000139105	-0.00910014	0.00233946	0.000107305	0.00107037
ILMN_1802646	7400017	EPHB6	9.50379e-08	-0.00827669	0.00139205	2.75e-09	7.75e-09	1977	--	-0.0094895	0.00179538	1.54988e-07	2.13067e-06	-0.00644854	0.00220427	0.00352123	0.0168518
ILMN_1801105	4230626	PRKCD	9.61719e-08	-0.00869488	0.00146637	3.04e-09	7.85e-09	1977	--	-0.0127398	0.00200341	3.12643e-10	8.37517e-09	-0.00402731	0.00215208	0.0616023	0.144591
ILMN_2094776	450554	CCNL1	9.62022e-08	-0.00753692	0.00130021	6.76e-09	7.86e-09	1977	--	-0.00707818	0.00159683	1.03751e-05	8.72188e-05	-0.00843941	0.00223973	0.000174675	0.00158224
ILMN_1664610	6660433		9.70883e-08	0.021142	0.00351474	1.8e-09	7.94e-09	1977	++	0.0296171	0.00466894	3.44716e-10	9.11962e-09	0.0100578	0.00533947	0.0599145	0.141592
ILMN_1731064	6220180	ADCK3	9.90723e-08	-0.00770989	0.0013286	6.51e-09	8.11e-09	1977	--	-0.00943541	0.00186928	5.3447e-07	6.41263e-06	-0.00594828	0.00188873	0.00168745	0.00948209
ILMN_1754529	6280360	SPG7	9.90997e-08	-0.00811358	0.00128582	2.79e-10	8.12e-09	1977	--	-0.0101988	0.00157077	1.34483e-10	3.92336e-09	-0.00387822	0.00223862	0.0835242	0.180009
ILMN_1763264	6420296	MRPL2	9.9127e-08	-0.00721018	0.0012606	1.07e-08	8.13e-09	1977	--	-0.00529772	0.0016992	0.00187612	0.00772327	-0.00955132	0.00188001	4.53317e-07	1.05127e-05
ILMN_1721106	130020	C14orf159	9.98852e-08	-0.0084323	0.00142362	3.16e-09	8.2e-09	1977	--	-0.0100266	0.001869	1.01523e-07	1.45108e-06	-0.00622898	0.00219719	0.00468013	0.020859
ILMN_1672564	6060736	FMO6P	1.00451e-07	0.00766605	0.00138667	3.23e-08	8.26e-09	1977	++	0.00503329	0.00175189	0.00415419	0.0148982	0.0120825	0.00226901	1.2607e-07	3.42751e-06
ILMN_1777895	4200523	LRRC37B	1.00451e-07	-0.00821796	0.00136719	1.85e-09	8.27e-09	1977	--	-0.00901003	0.00168033	1.02956e-07	1.46827e-06	-0.00666651	0.00235169	0.00468317	0.0208595
ILMN_2081335	5090687	COA1	1.00451e-07	-0.00765717	0.00131701	6.1e-09	8.27e-09	1977	--	-0.00737528	0.0016313	6.91491e-06	6.14455e-05	-0.00818482	0.00223187	0.000258796	0.0021659
ILMN_2190084	5910128	VAMP8	1.00719e-07	0.0097359	0.0016708	5.64e-09	8.3e-09	1977	++	0.0106409	0.00225358	2.68384e-06	2.67922e-05	0.0086313	0.00248977	0.000550497	0.0039163
ILMN_1745329	7570711	PRR14	1.01351e-07	-0.00809729	0.00127785	2.35e-10	8.36e-09	1977	--	-0.0114804	0.00160929	1.91376e-12	8.89235e-11	-0.00232439	0.00210221	0.269142	0.417721
ILMN_1749218	4810440	TOPORS	1.01861e-07	-0.00803622	0.00138095	5.91e-09	8.41e-09	1977	--	-0.00824873	0.0018159	6.26168e-06	5.65454e-05	-0.00774478	0.00212661	0.000285332	0.00233566
ILMN_1653514	4560646	RBBP4	1.01885e-07	0.00928978	0.0016761	2.98e-08	8.42e-09	1977	++	0.00495826	0.00218088	0.023214	0.0607347	0.0155399	0.00261973	4.19206e-09	1.6584e-07
ILMN_1883491	6860520		1.03481e-07	0.00773857	0.00142277	5.36e-08	8.56e-09	1977	++	0.00485045	0.00176637	0.00614488	0.0206521	0.0130737	0.00240076	6.57538e-08	1.90955e-06
ILMN_1712678	5570678	RPS27L	1.05437e-07	0.0174536	0.00280762	5.08e-10	8.73e-09	1977	++	0.0194361	0.00330429	5.57927e-09	1.09176e-07	0.0123055	0.00532472	0.0210452	0.0649713
ILMN_1715113	3170519	HARS2	1.0594e-07	-0.00556101	0.000958935	6.67e-09	8.78e-09	1977	--	-0.00640164	0.00133179	1.77783e-06	1.85143e-05	-0.00465597	0.00138187	0.000783846	0.00516288
ILMN_1712423	2640678	INPP5K	1.07287e-07	0.00565269	0.00100643	1.95e-08	8.9e-09	1977	++	0.00473264	0.00120903	9.69888e-05	0.000621838	0.00772887	0.00181621	2.29269e-05	0.000305166
ILMN_1734602	7570551	SRRM2	1.07908e-07	-0.00817816	0.00141897	8.24e-09	8.96e-09	1977	--	-0.00769643	0.0018281	2.79122e-05	0.000208574	-0.00890826	0.00225058	8.11513e-05	0.000859827
ILMN_1672884	3940215	MTFMT	1.08408e-07	-0.00746689	0.00126569	3.65e-09	9.01e-09	1977	--	-0.00861091	0.00164964	2.19187e-07	2.87554e-06	-0.00582962	0.00197348	0.00321448	0.0156774
ILMN_1769277	2120040		1.08908e-07	0.021103	0.00372057	1.41e-08	9.06e-09	1977	++	0.0329806	0.00549424	2.74173e-09	5.74325e-08	0.0110432	0.00505635	0.0292045	0.0834835
ILMN_1782621	6960181	RPS12	1.09766e-07	0.00515298	0.000898312	9.68e-09	9.14e-09	1977	++	0.0031713	0.00124437	0.0109721	0.0330507	0.00730961	0.00129814	2.36195e-08	7.7586e-07
ILMN_1702519	4150291		1.12422e-07	-0.00667946	0.00114091	4.78e-09	9.37e-09	1977	--	-0.00651374	0.00135743	1.85037e-06	1.9189e-05	-0.00707825	0.00210568	0.000806145	0.00526094
ILMN_1893026	1070056		1.12677e-07	0.00629098	0.00110997	1.45e-08	9.4e-09	1977	++	0.0050835	0.00143743	0.000424678	0.00219343	0.00807439	0.00174691	4.32362e-06	7.50641e-05
ILMN_1693311	650519	TMBIM6	1.15804e-07	-0.00634525	0.00110771	1.01e-08	9.67e-09	1977	--	-0.00847911	0.00160314	1.5208e-07	2.09405e-06	-0.00439573	0.00153232	0.00421346	0.0192215
ILMN_1846406	620270		1.16892e-07	0.00484234	0.000847596	1.11e-08	9.77e-09	1977	++	0.00418182	0.00112356	0.000209106	0.00120521	0.00571471	0.00129122	1.07221e-05	0.000161947
ILMN_1735052	1740373	ULK1	1.18337e-07	-0.0090515	0.00147536	8.51e-10	9.9e-09	1977	--	-0.0143513	0.00194588	3.52746e-13	1.92623e-11	-0.00188539	0.00226272	0.404917	0.555212
ILMN_1694742	5290289	RPS29	1.18465e-07	0.0107543	0.00195651	3.87e-08	9.92e-09	1977	++	0.0167357	0.00324601	3.06344e-07	3.9018e-06	0.00734138	0.00245196	0.0028241	0.0141675
ILMN_1692754	6280672	VMP1	1.18832e-07	-0.00956628	0.00163278	4.66e-09	9.96e-09	1977	--	-0.0128793	0.00222464	9.54642e-09	1.77561e-07	-0.00569759	0.00240399	0.0179843	0.057754
ILMN_1681543	7570192	RHBDD1	1.2039e-07	0.00569607	0.000993145	9.73e-09	1.01e-08	1977	++	0.0052956	0.00127075	3.3587e-05	0.000245383	0.00632457	0.00159195	7.63949e-05	0.000819625
ILMN_1802162	540703	RFESD	1.22659e-07	0.00571934	0.00107172	9.47e-08	1.03e-08	1977	++	0.00272128	0.00134975	0.0440627	0.101484	0.010834	0.00176296	1.17305e-09	5.27791e-08
ILMN_1757702	4220307		1.24925e-07	0.0171159	0.00277556	6.98e-10	1.05e-08	1977	++	0.0254706	0.00359561	2.70026e-12	1.21922e-10	0.0047969	0.00436611	0.272192	0.421125
ILMN_1749834	1510017	SMIM1	1.27186e-07	0.0365718	0.00640423	1.13e-08	1.07e-08	1977	++	0.0263134	0.00883834	0.00298164	0.0113189	0.0479119	0.00929263	3.07169e-07	7.53359e-06
ILMN_1718633	540403	LRP5L	1.29322e-07	-0.00819224	0.00142773	9.58e-09	1.09e-08	1977	--	-0.00777576	0.00181483	2.01422e-05	0.000157033	-0.00886857	0.00231273	0.000134026	0.00128091
ILMN_1779633	990184	PSMD6	1.29322e-07	-0.00781484	0.00135525	8.1e-09	1.09e-08	1977	--	-0.00747124	0.00165654	7.27372e-06	6.41476e-05	-0.00851031	0.00235676	0.00032097	0.00256014
ILMN_1820226	5720242		1.32758e-07	0.00606382	0.0011445	1.17e-07	1.12e-08	1977	++	0.00303968	0.00142729	0.0334504	0.0813221	0.0115104	0.00191547	2.65512e-09	1.10873e-07
ILMN_2155719	1510681	NBPF10 (includes others)	1.38557e-07	0.0128655	0.002186	3.97e-09	1.17e-08	1977	++	0.0157766	0.00286738	4.80709e-08	7.43644e-07	0.00882535	0.00337793	0.00912634	0.0343798
ILMN_1684943	270338	TRAT1	1.39482e-07	0.0118473	0.00198993	2.62e-09	1.18e-08	1977	++	0.0135364	0.00248941	6.84279e-08	1.02506e-06	0.00885792	0.00331182	0.00760971	0.0299283
ILMN_1661492	4850646	ARRDC1	1.39482e-07	-0.00693494	0.00116189	2.39e-09	1.18e-08	1977	--	-0.00808013	0.00145866	3.91249e-08	6.19501e-07	-0.00494707	0.00192181	0.0101986	0.0375338
ILMN_1798076	4670689	HOXD3	1.44077e-07	0.00666244	0.001263	1.33e-07	1.22e-08	1977	++	0.00267647	0.00159704	0.094083	0.181135	0.0133177	0.00206363	1.74018e-10	9.0759e-09
ILMN_1813148	2710711	TOM1	1.45124e-07	-0.0058945	0.00101653	6.68e-09	1.23e-08	1977	--	-0.00597113	0.0012669	2.79659e-06	2.768e-05	-0.00575599	0.00170325	0.000755984	0.005026
ILMN_2052208	4880673	GADD45A	1.46169e-07	0.00778061	0.00139477	2.43e-08	1.24e-08	1977	++	0.00603403	0.0017804	0.000729441	0.003491	0.0105556	0.00224415	2.93527e-06	5.35813e-05
ILMN_2116877	6770131	OLFM4	1.47212e-07	0.0237545	0.00423585	2.05e-08	1.25e-08	1977	++	0.0196794	0.00535869	0.000253433	0.00142471	0.0305413	0.00691556	1.11941e-05	0.000168083
ILMN_1756999	4280669	RBL2	1.54136e-07	-0.0065259	0.00114268	1.12e-08	1.31e-08	1977	--	-0.00644503	0.0015729	4.52568e-05	0.000317917	-0.00661628	0.00166283	7.45006e-05	0.000802128
ILMN_2081645	6420341	RSPO2	1.56345e-07	0.00803912	0.0014553	3.31e-08	1.33e-08	1977	++	0.0058974	0.00184753	0.00145831	0.0062301	0.0115405	0.00236226	1.21138e-06	2.51282e-05
ILMN_1722900	1450670	EIF4A1	1.57232e-07	-0.00673562	0.00118575	1.34e-08	1.34e-08	1977	--	-0.00570992	0.00162492	0.000461922	0.00235439	-0.00790395	0.00173422	5.84821e-06	9.71761e-05
ILMN_2194627	3290717	GMCL1	1.57232e-07	-0.00785512	0.00136657	9.03e-09	1.34e-08	1977	--	-0.00787869	0.00174243	6.89675e-06	6.13268e-05	-0.00781744	0.00220275	0.000405739	0.0030787
ILMN_1774083	2600184	TRIAP1	1.5826e-07	0.00625354	0.00110122	1.36e-08	1.35e-08	1977	++	0.00545053	0.00149951	0.000292788	0.00159814	0.00719365	0.00162248	1.03433e-05	0.000157342
ILMN_1704793	3140202	MYPOP	1.60457e-07	-0.00581867	0.00102812	1.52e-08	1.37e-08	1977	--	-0.00722453	0.00151502	2.14056e-06	2.1952e-05	-0.00461857	0.00139977	0.00100452	0.00627052
ILMN_1802380	10008	RERE	1.61185e-07	-0.00901159	0.00144939	5.05e-10	1.38e-08	1977	--	-0.0144056	0.00187824	4.19839e-14	2.89984e-12	-0.00107133	0.00227885	0.638379	0.753274
ILMN_1768505	1260341	IL13RA1	1.61185e-07	-0.00952024	0.00164048	6.5e-09	1.38e-08	1977	--	-0.0115107	0.00218789	1.76386e-07	2.38989e-06	-0.00696417	0.00247932	0.00507311	0.0221888
ILMN_1752559	1990273	FBRS	1.61185e-07	-0.00583368	0.0010291	1.44e-08	1.38e-08	1977	--	-0.00526511	0.00135524	0.000109307	0.000688379	-0.006608	0.00158154	3.2094e-05	0.000398153
ILMN_1797298	730020	ARMC7	1.62205e-07	-0.00637063	0.00106552	2.25e-09	1.39e-08	1977	--	-0.00713096	0.00129984	5.2509e-08	8.06442e-07	-0.00481312	0.00186039	0.0098249	0.0364351
ILMN_1762103	2650110	WDR48	1.63223e-07	0.00792798	0.00141089	1.92e-08	1.4e-08	1977	++	0.00616537	0.0018748	0.00104343	0.00473806	0.0102299	0.00214249	2.08302e-06	3.96675e-05
ILMN_1681296	730554	ICAM4	1.66568e-07	0.00834728	0.00156715	1e-07	1.43e-08	1977	++	0.00639342	0.00181357	0.000442811	0.00227239	0.0141073	0.00311386	6.63431e-06	0.000108545
ILMN_1704253	7320110	C6orf106	1.6758e-07	-0.00676139	0.00117116	7.78e-09	1.44e-08	1977	--	-0.00777625	0.00155904	7.23769e-07	8.34686e-06	-0.00544696	0.00177429	0.00220198	0.0116477
ILMN_1903345	1430255		1.69599e-07	0.007749	0.00143036	6.04e-08	1.46e-08	1977	++	0.00462305	0.00182326	0.0113824	0.0340697	0.012752	0.00230659	4.17481e-08	1.28544e-06
ILMN_1654542	4860379	FAM172A	1.69599e-07	0.0057074	0.00100826	1.51e-08	1.46e-08	1977	++	0.00836533	0.00145119	1.10149e-08	2.02225e-07	0.00322708	0.00140186	0.0215513	0.0662295
ILMN_1768598	4150184	LAIR1	1.74087e-07	0.00739377	0.00138021	8.46e-08	1.5e-08	1977	++	0.00506797	0.00168564	0.00271052	0.0104796	0.0121253	0.00240426	5.48108e-07	1.25024e-05
ILMN_1784352	7400050	CCM2	1.76248e-07	-0.00679767	0.00111089	9.41e-10	1.52e-08	1977	--	-0.00965798	0.00142014	1.82203e-11	6.67104e-10	-0.00228809	0.00178317	0.19975	0.338143
ILMN_1706261	1440348	SLCO3A1	1.77247e-07	-0.0105441	0.0017468	1.58e-09	1.53e-08	1977	--	-0.0150344	0.00226457	5.26167e-11	1.71953e-09	-0.00394737	0.00274481	0.15073	0.277285
ILMN_1802753	160309	TSSC4	1.78083e-07	0.00718262	0.00134016	8.34e-08	1.54e-08	1977	++	0.00458495	0.0016662	0.00603905	0.0203768	0.0119422	0.00225539	1.47949e-07	3.98837e-06
ILMN_2218450	6590196	LSM1	1.78083e-07	0.0100013	0.0017275	7.06e-09	1.54e-08	1977	++	0.0106826	0.00219256	1.28914e-06	1.39244e-05	0.00888589	0.00280523	0.00158609	0.0090397
ILMN_1775823	2490605	POFUT2	1.80232e-07	-0.00681346	0.00117752	7.2e-09	1.56e-08	1977	--	-0.00941002	0.00160669	6.46551e-09	1.24798e-07	-0.00380044	0.00173075	0.0283451	0.0814285
ILMN_1674941	7040674	ANO6	1.81224e-07	0.00683456	0.00119797	1.16e-08	1.57e-08	1977	++	0.00729379	0.00162132	7.66916e-06	6.71209e-05	0.00628239	0.00177784	0.000429515	0.00319461
ILMN_1777565	3940477	TAP2	1.89133e-07	-0.00923012	0.00161866	1.18e-08	1.64e-08	1977	--	-0.00937671	0.00211189	1.00352e-05	8.45843e-05	-0.00902139	0.00252009	0.000361293	0.00281204
ILMN_1775243	2340326		1.93397e-07	0.0150617	0.0025821	5.44e-09	1.68e-08	1977	++	0.0187413	0.00338598	4.01002e-08	6.33374e-07	0.00994816	0.00399156	0.0128617	0.0448543
ILMN_1701696	5670445		1.93397e-07	0.0108157	0.00187978	8.73e-09	1.68e-08	1977	++	0.0129707	0.00251963	3.19223e-07	4.04265e-06	0.00811055	0.00282298	0.00415604	0.0190444
ILMN_1658121	6580750	CFP	1.97823e-07	-0.00919356	0.00158743	6.98e-09	1.72e-08	1977	--	-0.00996191	0.00200823	8.30314e-07	9.39748e-06	-0.00791393	0.00259166	0.00232412	0.0121761
ILMN_1728535	6330309	COPZ1	1.98794e-07	0.00702554	0.00122688	1.03e-08	1.73e-08	1977	++	0.00705019	0.00153137	4.70132e-06	4.3658e-05	0.00698135	0.00205009	0.000688389	0.00468883
ILMN_2243308	4570240	ACVR1B	1.99764e-07	-0.00775144	0.0012559	6.74e-10	1.74e-08	1977	--	-0.010363	0.00156248	5.48995e-11	1.78956e-09	-0.00298415	0.00211107	0.157815	0.285753
ILMN_1777342	3780139	PREX1	2.00732e-07	-0.0100269	0.00176286	1.29e-08	1.75e-08	1977	--	-0.0107095	0.00238029	7.64878e-06	6.70344e-05	-0.00919763	0.00262356	0.00047656	0.00346782
ILMN_1805807	4490475	SLC30A3	2.02662e-07	0.00620115	0.00116642	1.06e-07	1.77e-08	1977	++	0.00342323	0.00147221	0.0202665	0.0544845	0.0108851	0.0019117	1.65438e-08	5.66746e-07
ILMN_1744835	6250576	MRPL21	2.02662e-07	0.00896097	0.00152256	3.97e-09	1.77e-08	1977	++	0.0109732	0.00195081	2.42917e-08	4.04693e-07	0.00582491	0.00243536	0.0169594	0.0552262
ILMN_1682783	5420427	TUG1	2.04768e-07	-0.00615683	0.00108464	1.38e-08	1.79e-08	1977	--	-0.00611721	0.00141097	1.60713e-05	0.000128671	-0.00621406	0.00169582	0.00026172	0.00218579
ILMN_2130078	7400224	CDKN2AIPNL	2.08014e-07	-0.0101031	0.00194778	2.14e-07	1.82e-08	1977	--	-0.00679437	0.00230044	0.00321793	0.012023	-0.018482	0.00366076	5.33277e-07	1.22118e-05
ILMN_1719224	7100632	LRRC75A-AS1	2.13538e-07	0.0113026	0.00204743	3.38e-08	1.87e-08	1977	++	0.0179723	0.00305417	5.50092e-09	1.07974e-07	0.00585884	0.00275924	0.0339828	0.0935441
ILMN_1733221	6280082	SEMA4D	2.14488e-07	-0.0103327	0.00173065	2.37e-09	1.88e-08	1977	--	-0.0142613	0.00223884	2.92105e-10	7.85792e-09	-0.00449981	0.00272802	0.0993808	0.204064
ILMN_1832879	2060608		2.20939e-07	-0.012509	0.0020773	1.73e-09	1.94e-08	1977	--	-0.0158431	0.00259741	1.53653e-09	3.48736e-08	-0.00659159	0.00346033	0.0570951	0.136878
ILMN_1659753	3890563	LAMP2	2.20939e-07	-0.0106863	0.00182676	4.92e-09	1.94e-08	1977	--	-0.0133043	0.00236486	2.41733e-08	4.03246e-07	-0.00681281	0.00287649	0.0180627	0.0579331
ILMN_1712959	6960687	DUSP2	2.26431e-07	-0.00738085	0.001411	1.69e-07	1.99e-08	1977	--	-0.00450593	0.00172666	0.00920441	0.0287073	-0.0131599	0.00244805	9.60806e-08	2.69423e-06
ILMN_1677511	2260477	PTGS2	2.29436e-07	-0.0100416	0.00179539	2.23e-08	2.02e-08	1977	--	-0.00895585	0.00233883	0.000136846	0.000830699	-0.0115992	0.00280147	3.77536e-05	0.00045597
ILMN_1665877	990735	RNF149	2.29436e-07	-0.00888093	0.0015486	9.76e-09	2.02e-08	1977	--	-0.0115919	0.00209883	4.2837e-08	6.71621e-07	-0.00564148	0.00229432	0.0141141	0.0480039
ILMN_1687392	3130471	NRK	2.3449e-07	0.00668977	0.00121326	3.51e-08	2.07e-08	1977	++	0.0054982	0.00153229	0.000349651	0.00185145	0.00869228	0.0019864	1.34343e-05	0.000193096
ILMN_1657750	520519	CNNM1	2.3449e-07	0.00582399	0.00110076	1.22e-07	2.07e-08	1977	++	0.00367563	0.00136351	0.00714576	0.0233765	0.00984431	0.00186524	1.62077e-07	4.33268e-06
ILMN_1798346	5270491	KIAA1468	2.3449e-07	-0.00853969	0.00152351	2.08e-08	2.07e-08	1977	--	-0.0078517	0.00184332	2.2488e-05	0.000172687	-0.0100227	0.00270635	0.000225003	0.0019313
ILMN_1810680	6380367	BOLA2/BOLA2B	2.35414e-07	0.00744661	0.00130104	1.04e-08	2.08e-08	1977	++	0.00774873	0.00163604	2.50295e-06	2.5223e-05	0.00692686	0.00214586	0.00128929	0.00766447
ILMN_2195138	2340431	SAMD11	2.37467e-07	0.00647406	0.00121735	1.05e-07	2.1e-08	1977	++	0.00364313	0.00154495	0.0185677	0.0507939	0.0111101	0.00197707	2.51717e-08	8.20522e-07
ILMN_1855809	5560239		2.40647e-07	0.00642326	0.00115234	2.49e-08	2.13e-08	1977	++	0.00563529	0.00149912	0.000180786	0.00105725	0.00756124	0.00180155	2.95788e-05	0.000372852
ILMN_2201533	2340521	TMEM256	2.4135e-07	0.0124438	0.00215973	8.33e-09	2.14e-08	1977	++	0.0151582	0.00284453	1.22995e-07	1.72518e-06	0.00874906	0.00331862	0.00851709	0.0325676
ILMN_1780699	6580370	THAP11	2.4135e-07	-0.00645353	0.00118425	5.05e-08	2.14e-08	1977	--	-0.00465899	0.00151442	0.00215406	0.00866966	-0.00927814	0.00189998	1.22385e-06	2.53047e-05
ILMN_1656300	4490072	GFRA2	2.43176e-07	0.00772221	0.00138972	2.75e-08	2.16e-08	1977	++	0.00663727	0.00179545	0.000230696	0.00131306	0.00934362	0.00219491	2.27821e-05	0.000303873
ILMN_1782633	60148	BOLA2/BOLA2B	2.43176e-07	0.00968192	0.00171895	1.78e-08	2.16e-08	1977	++	0.00938089	0.0022066	2.33162e-05	0.000178186	0.0101466	0.00274145	0.000226959	0.00194246
ILMN_1729915	2030088	PILRA	2.44087e-07	-0.0108283	0.00183991	3.98e-09	2.17e-08	1977	--	-0.0142316	0.00238154	3.21697e-09	6.66231e-08	-0.00578943	0.00289783	0.0460175	0.117064
ILMN_1713301	5670167	DGCR2	2.44996e-07	-0.00871755	0.00149699	5.77e-09	2.18e-08	1977	--	-0.0102306	0.00190435	9.74744e-08	1.39947e-06	-0.00627036	0.00242188	0.00977156	0.0363073
ILMN_1674609	1110095	CLTB	2.46809e-07	0.0073078	0.00128335	1.24e-08	2.2e-08	1977	++	0.00475629	0.00187762	0.0114617	0.0342495	0.0095449	0.00175814	7.19995e-08	2.08147e-06
ILMN_1724825	6480411	PCBP2	2.46809e-07	0.00793551	0.00142152	2.37e-08	2.2e-08	1977	++	0.006853	0.00190883	0.000347092	0.00184107	0.00928337	0.00212998	1.45285e-05	0.000205588
ILMN_1909311	5290347		2.47714e-07	0.00778577	0.00143212	5.43e-08	2.21e-08	1977	++	0.00534455	0.00184434	0.0038427	0.0139217	0.0114928	0.00227274	5.11629e-07	1.17583e-05
ILMN_1684183	2370102	RAD9A	2.48617e-07	-0.00665238	0.00121141	3.99e-08	2.22e-08	1977	--	-0.00577372	0.00141662	4.96436e-05	0.000345505	-0.00904347	0.00233689	0.000116336	0.00114174
ILMN_1737308	4590228	GLRX	2.49518e-07	0.0133279	0.00233732	1.18e-08	2.23e-08	1977	++	0.0174289	0.00318665	5.75313e-08	8.76203e-07	0.00855254	0.00343866	0.0130473	0.0453161
ILMN_1788347	7050204	CIPC	2.51535e-07	-0.00604937	0.00107874	2.05e-08	2.25e-08	1977	--	-0.00534936	0.00150489	0.000396793	0.00206779	-0.00678924	0.00154714	1.27075e-05	0.00018515
ILMN_1655754	510519		2.53549e-07	0.00669464	0.00122173	4.26e-08	2.27e-08	1977	++	0.0055467	0.00150933	0.000250992	0.00141347	0.00887606	0.00208063	2.18895e-05	0.000295671
ILMN_2383097	1450390	RPL17	2.58908e-07	0.0217077	0.00377351	8.79e-09	2.32e-08	1977	++	0.0319439	0.00513592	7.406e-10	1.84472e-08	0.00969964	0.00556269	0.081536	0.17703
ILMN_1704091	3610039	DGAT1	2.59797e-07	-0.00742951	0.0013047	1.24e-08	2.33e-08	1977	--	-0.00832454	0.00171413	1.39357e-06	1.49013e-05	-0.00619685	0.00201162	0.0021259	0.0113518
ILMN_1699711	6760605	DEDD	2.64027e-07	0.00702051	0.00132286	1.11e-07	2.37e-08	1977	++	0.00513349	0.0015977	0.00135682	0.0058731	0.0111345	0.00235905	2.71466e-06	5.0127e-05
ILMN_1764230	7210397	GNPTG	2.6491e-07	-0.00729787	0.00127012	9.15e-09	2.38e-08	1977	--	-0.00754349	0.00155005	1.32536e-06	1.42554e-05	-0.00679595	0.00221577	0.00222291	0.0117373
ILMN_1726368	2470768	ZNF135	2.79136e-07	-0.00669296	0.00122593	4.78e-08	2.51e-08	1977	--	-0.00547827	0.00152531	0.000345225	0.00183345	-0.00890944	0.00206042	1.69347e-05	0.000235209
ILMN_1671911	1690521	MTA1	2.80005e-07	-0.00608298	0.00109439	2.72e-08	2.52e-08	1977	--	-0.00548646	0.00141755	0.000115963	0.000723524	-0.00696311	0.00172186	5.68254e-05	0.000642012
ILMN_1652754	1820543	ZNF428	2.81982e-07	0.00733465	0.00128973	1.29e-08	2.54e-08	1977	++	0.00812318	0.00167951	1.53609e-06	1.63025e-05	0.00620133	0.00201349	0.00213043	0.0113617
ILMN_1716488	4540164	PACS1	2.8925e-07	-0.0109995	0.00184044	2.28e-09	2.61e-08	1977	--	-0.0132833	0.00225917	5.65562e-09	1.10332e-07	-0.00649304	0.00317344	0.0410261	0.107911
ILMN_1664369	6250075	DHTKD1	2.8925e-07	-0.00665853	0.00118727	2.04e-08	2.61e-08	1977	--	-0.00734115	0.00163712	8.1971e-06	7.10119e-05	-0.00590118	0.00172439	0.000647723	0.00447143
ILMN_1882387	4040068		2.90962e-07	-0.0126117	0.00221941	1.33e-08	2.63e-08	1977	--	-0.0137357	0.00286499	1.88906e-06	1.95453e-05	-0.010925	0.00350965	0.00190847	0.0104483
ILMN_1739263	4570437		2.90962e-07	0.0177567	0.0030463	5.58e-09	2.63e-08	1977	++	0.0237761	0.00398022	3.25986e-09	6.72932e-08	0.0092444	0.0047332	0.0511018	0.126571
ILMN_1728467	4850754	GHITM	2.96237e-07	-0.00611156	0.00109256	2.22e-08	2.68e-08	1977	--	-0.00774605	0.00154098	5.94464e-07	7.02039e-06	-0.00445939	0.00154929	0.00408755	0.0188151
ILMN_1668270	540274	ZDHHC18	2.99295e-07	-0.0113602	0.00193765	4.55e-09	2.71e-08	1977	--	-0.0150565	0.00250268	2.53194e-09	5.38322e-08	-0.00582872	0.00306154	0.0572312	0.137127
ILMN_1853477	4920168		3.0345e-07	0.00613237	0.00111453	3.75e-08	2.75e-08	1977	++	0.0049945	0.00146199	0.000661375	0.00321822	0.00771119	0.00172212	8.46111e-06	0.000133148
ILMN_1709815	5670450	PURG	3.04028e-07	0.00757132	0.00139989	6.35e-08	2.76e-08	1977	++	0.0045308	0.00184156	0.0140559	0.0404512	0.0117332	0.00215456	6.57141e-08	1.90955e-06
ILMN_2211724	6900279	LINC00114	3.04028e-07	-0.00896195	0.00162493	3.48e-08	2.76e-08	1977	--	-0.007916	0.00203559	0.00010763	0.000679496	-0.0107992	0.00269784	6.74502e-05	0.000737279
ILMN_2311548	4900575	PTRH2	3.04867e-07	0.00804842	0.00146179	3.67e-08	2.77e-08	1977	++	0.00703586	0.00183246	0.000131279	0.000803779	0.00982034	0.00242408	5.51283e-05	0.000625049
ILMN_1712719	5820491	MAP7	3.05704e-07	-0.0100272	0.00166597	1.76e-09	2.78e-08	1977	--	-0.0131938	0.00208295	3.65201e-10	9.56257e-09	-0.00440511	0.00277547	0.11281	0.224425
ILMN_2398432	4570102	BRMS1	3.0654e-07	-0.00619876	0.0011011	1.81e-08	2.79e-08	1977	--	-0.00852021	0.00152931	3.2791e-08	5.27048e-07	-0.00370001	0.00158664	0.0199102	0.0622493
ILMN_1687738	4150524		3.08472e-07	0.0173765	0.00307656	1.62e-08	2.81e-08	1977	++	0.0265526	0.00428144	8.26421e-10	2.02299e-08	0.00757962	0.00442389	0.0869774	0.185264
ILMN_1766275	3360717	PIK3CD	3.13692e-07	-0.00889576	0.00148404	2.04e-09	2.86e-08	1977	--	-0.0131585	0.00191515	1.14332e-11	4.49516e-10	-0.00248929	0.00234784	0.289302	0.440188
ILMN_1680996	1780273	ALOX5	3.20819e-07	-0.00924927	0.0016141	1e-08	2.93e-08	1977	--	-0.0139265	0.00219249	3.26993e-10	8.74125e-09	-0.00371458	0.00238502	0.119694	0.234578
ILMN_1804277	5700707	SPRED1	3.20819e-07	0.00892615	0.00155701	9.87e-09	2.93e-08	1977	++	0.00970481	0.00193988	6.71134e-07	7.81034e-06	0.00751622	0.00261036	0.00407421	0.0187834
ILMN_1686750	6840356	MGEA5	3.21638e-07	-0.00823346	0.00141932	6.59e-09	2.94e-08	1977	--	-0.00932124	0.00176068	1.48054e-07	2.04082e-06	-0.00621475	0.00239853	0.00971483	0.0361281
ILMN_1784661	3360112	TMEM2	3.23549e-07	-0.00753001	0.00132122	1.2e-08	2.96e-08	1977	--	-0.00883373	0.00172293	3.55314e-07	4.43813e-06	-0.00566897	0.00205851	0.00600118	0.0252247
ILMN_1801822	1410563	C18orf25	3.25457e-07	-0.0080088	0.00143534	2.41e-08	2.98e-08	1977	--	-0.00791697	0.00216142	0.000262973	0.00146481	-0.00808124	0.00191975	2.80232e-05	0.000356299
ILMN_2358784	60309	ASB3/GPR75-ASB3	3.31726e-07	-0.00544954	0.000992148	3.96e-08	3.04e-08	1977	--	-0.0046334	0.00128574	0.00032975	0.00176669	-0.00665083	0.00155988	2.21194e-05	0.000297205
ILMN_1765644	1770400	COMMD8	3.34144e-07	0.012036	0.00210033	1e-08	3.07e-08	1977	++	0.017359	0.00283006	1.24984e-09	2.91431e-08	0.00550945	0.00313373	0.0790509	0.173024
ILMN_1880340	4050440		3.34144e-07	0.00750471	0.00140595	9.41e-08	3.07e-08	1977	++	0.00471229	0.00180623	0.00922358	0.0287461	0.0117976	0.00223954	1.70805e-07	4.54697e-06
ILMN_1760688	5560280	SAMD14	3.34144e-07	0.00850605	0.00154997	4.07e-08	3.07e-08	1977	++	0.00694173	0.00204103	0.000698674	0.0033753	0.0106372	0.0023823	8.96441e-06	0.000139862
ILMN_2207393	380309	CNOT3	3.39297e-07	-0.00820266	0.00144243	1.3e-08	3.12e-08	1977	--	-0.00931004	0.00186169	6.77639e-07	7.87887e-06	-0.00653941	0.00228158	0.00424643	0.0193237
ILMN_1738243	7210372	RPS29	3.43354e-07	0.00955649	0.00170575	2.11e-08	3.16e-08	1977	++	0.0128839	0.00236931	6.8343e-08	1.02499e-06	0.00597624	0.0024577	0.0152147	0.0508936
ILMN_1729318	20403	TOR1AIP1	3.45234e-07	-0.00684981	0.0012307	2.61e-08	3.18e-08	1977	--	-0.00825104	0.00172872	2.0965e-06	2.15584e-05	-0.00540984	0.00175246	0.00208058	0.0112
ILMN_1701402	3170605	IKBIP	3.50365e-07	-0.00863371	0.0015169	1.26e-08	3.23e-08	1977	--	-0.00975498	0.00194409	6.22048e-07	7.31908e-06	-0.00688863	0.00242531	0.00460328	0.0205883
ILMN_1816342	1230164		3.57654e-07	0.00958919	0.00172029	2.49e-08	3.3e-08	1977	++	0.0106201	0.00235455	7.26294e-06	6.41367e-05	0.00840873	0.00251954	0.000878491	0.00564372
ILMN_1673638	3180438	RPS3A	3.60599e-07	0.0202191	0.00353249	1.04e-08	3.33e-08	1977	++	0.0312117	0.0047949	1.21085e-10	3.57327e-09	0.00717067	0.00522405	0.170192	0.302216
ILMN_1746012	1770343	MBD6	3.6354e-07	-0.0100509	0.00173458	6.86e-09	3.36e-08	1977	--	-0.0133163	0.00225462	4.84474e-09	9.61274e-08	-0.00531497	0.00271522	0.0505845	0.125777
ILMN_1761598	6560343	PRDM9	3.65395e-07	0.00600543	0.00113064	1.09e-07	3.38e-08	1977	++	0.00397398	0.00143591	0.00575538	0.019607	0.00931995	0.00183414	4.5122e-07	1.04831e-05
ILMN_1658494	160242	RGCC	3.70486e-07	0.0103266	0.00186484	3.07e-08	3.43e-08	1977	++	0.0096902	0.00259969	0.00020467	0.00118392	0.0110011	0.00267654	4.29502e-05	0.000507226
ILMN_2347807	7570603	EXOC1	3.72332e-07	-0.00765308	0.00136794	2.21e-08	3.45e-08	1977	--	-0.00741817	0.00165176	7.94267e-06	6.90418e-05	-0.00816597	0.00244068	0.000852727	0.00551146
ILMN_1674522	3780019	HIGD1A	3.75253e-07	0.0101199	0.0018114	2.31e-08	3.48e-08	1977	++	0.0142174	0.00252355	2.31044e-08	3.86931e-07	0.00576482	0.00260164	0.0269392	0.0783229
ILMN_1696488	2060333	FGF23	3.83555e-07	0.0067414	0.00128116	1.43e-07	3.56e-08	1977	++	0.00319667	0.00166279	0.0548403	0.120115	0.0119201	0.00200982	4.21517e-09	1.66239e-07
ILMN_1825640	5910646	LINC00441	3.97227e-07	0.00676876	0.00124756	5.78e-08	3.69e-08	1977	++	0.00569174	0.00156765	0.000297434	0.00161797	0.008629	0.00206025	3.07201e-05	0.000384845
ILMN_2231051	4040088	TCP11L2	4.00857e-07	0.00850943	0.0015336	2.88e-08	3.73e-08	1977	++	0.00914728	0.00209155	1.35583e-05	0.000111128	0.00776776	0.00225536	0.000597955	0.00417751
ILMN_1675848	4730392	MYL12A	4.00857e-07	-0.00942316	0.0016649	1.51e-08	3.73e-08	1977	--	-0.0110893	0.0021711	3.92909e-07	4.84613e-06	-0.00704482	0.00259398	0.00673108	0.0274704
ILMN_2398865	6400376	VPS13C	4.02668e-07	0.00744842	0.00133724	2.55e-08	3.75e-08	1977	++	0.00720914	0.00162603	1.03302e-05	8.68986e-05	0.00794845	0.00235053	0.000750197	0.00499532
ILMN_2345142	4050128	SULF2	4.03403e-07	-0.0100259	0.00178125	1.82e-08	3.76e-08	1977	--	-0.0130247	0.00240721	7.91837e-08	1.16837e-06	-0.00639677	0.00264811	0.0158973	0.0527368
ILMN_1778444	2640341	FKBP5	4.12712e-07	-0.0123002	0.00222849	3.4e-08	3.85e-08	1977	--	-0.0149806	0.00316223	2.48977e-06	2.5112e-05	-0.00965566	0.003141	0.00217192	0.0115396
ILMN_1755115	380575	RPL23	4.13437e-07	0.0182304	0.00294496	6e-10	3.86e-08	1977	++	0.0246573	0.00359516	1.241e-11	4.77635e-10	0.00512301	0.00513427	0.318628	0.47183
ILMN_1725862	6220477	USP3	4.20582e-07	-0.00585309	0.0010436	2.04e-08	3.93e-08	1977	--	-0.00826093	0.00143238	1.08387e-08	1.99564e-07	-0.00312886	0.00152359	0.0402864	0.106403
ILMN_1667813	1570491		4.213e-07	0.0203632	0.00353452	8.35e-09	3.94e-08	1977	++	0.0297413	0.00468965	3.48023e-10	9.16915e-09	0.00803082	0.00537785	0.135687	0.257181
ILMN_1703538	1940047	AIF1	4.24153e-07	0.0105879	0.00198392	9.46e-08	3.97e-08	1977	++	0.00796705	0.00249784	0.00147068	0.00626825	0.0150665	0.00326526	4.48812e-06	7.78144e-05
ILMN_2379788	2680722	HIF1A	4.25933e-07	-0.0116241	0.00210145	3.18e-08	3.99e-08	1977	--	-0.0121394	0.00285091	2.26318e-05	0.000173479	-0.011011	0.00310972	0.000418261	0.00313647
ILMN_1781638	3710673	HDDC3	4.26644e-07	0.00659632	0.00118245	2.43e-08	4e-08	1977	++	0.00745315	0.00157698	2.62703e-06	2.63074e-05	0.00549591	0.00178713	0.00216326	0.011508
ILMN_2111918	4210470	PCNXL4	4.2842e-07	-0.00857077	0.00156033	3.95e-08	4.02e-08	1977	--	-0.00796196	0.00198972	6.77392e-05	0.000454224	-0.00954316	0.00251459	0.000156929	0.00145413
ILMN_1729691	5900564	SLC16A6	4.33369e-07	-0.00770799	0.00138465	2.6e-08	4.07e-08	1977	--	-0.007726	0.00173661	9.63484e-06	8.18577e-05	-0.00767655	0.0022942	0.000851797	0.00551102
ILMN_1696360	240309	CTSB	4.33369e-07	0.0114479	0.00208542	4.03e-08	4.08e-08	1977	++	0.0106029	0.0027271	0.000107989	0.000681425	0.0126379	0.00323627	0.000100864	0.00101952
ILMN_1697200	2640100	MON2	4.33369e-07	-0.00742085	0.00134097	3.13e-08	4.08e-08	1977	--	-0.00724089	0.00169303	2.08363e-05	0.000161418	-0.00772382	0.00219667	0.000458577	0.00336185
ILMN_2365549	6940242	BRPF1	4.33369e-07	-0.00609943	0.00109837	2.81e-08	4.08e-08	1977	--	-0.00660204	0.00146708	7.61856e-06	6.68205e-05	-0.00545839	0.00165683	0.00102256	0.00636757
ILMN_2278433	2810093	LOC285074	4.36193e-07	0.0080128	0.00146087	4.14e-08	4.11e-08	1977	++	0.0062767	0.0020195	0.00193841	0.00793877	0.00991846	0.00211582	3.16631e-06	5.73887e-05
ILMN_2364022	110719	SLC16A3	4.41133e-07	-0.010091	0.00176754	1.14e-08	4.16e-08	1977	--	-0.0138476	0.00234101	4.59604e-09	9.17628e-08	-0.00510965	0.00269572	0.0583341	0.139014
ILMN_1800540	2340220	CD55	4.41826e-07	-0.0118253	0.00213889	3.23e-08	4.17e-08	1977	--	-0.0125816	0.00290325	1.62037e-05	0.00012965	-0.0109276	0.00316314	0.000575368	0.00405072
ILMN_1728676	1430601	KIAA0196	4.42153e-07	-0.00534197	0.000958146	2.47e-08	4.18e-08	1977	--	-0.0059084	0.0012643	3.38504e-06	3.27434e-05	-0.00457772	0.00146857	0.00188126	0.0103526
ILMN_1690262	4880017	SNAI3	4.42153e-07	-0.00672611	0.00118921	1.55e-08	4.18e-08	1977	--	-0.00736279	0.00149447	9.83661e-07	1.09775e-05	-0.00562702	0.00196355	0.00425235	0.0193437
ILMN_1773380	6250767	UNC13D	4.50242e-07	-0.00803814	0.00146891	4.45e-08	4.26e-08	1977	--	-0.00736344	0.00179525	4.4483e-05	0.000313342	-0.00940478	0.00255503	0.000245521	0.00207491
ILMN_2170625	6180445		4.51982e-07	0.009424	0.00170192	3.07e-08	4.28e-08	1977	++	0.00903342	0.00205995	1.28565e-05	0.000105741	0.010264	0.00302089	0.000707882	0.00479095
ILMN_1661399	2060528		4.52664e-07	0.00489628	0.000901	5.5e-08	4.29e-08	1977	++	0.00398725	0.00119246	0.000858409	0.0040208	0.00610573	0.00137546	1.00962e-05	0.000154317
ILMN_1685122	6380040	COL9A2	4.56508e-07	-0.0100378	0.00168952	2.83e-09	4.33e-08	1977	--	-0.0114676	0.00200341	1.38758e-08	2.49023e-07	-0.00651689	0.00314381	0.0384486	0.102524
ILMN_1904240	1050692		4.57185e-07	0.0049287	0.000942815	1.72e-07	4.34e-08	1977	++	0.00240194	0.00122159	0.0495567	0.111191	0.00865115	0.00148271	7.38953e-09	2.78535e-07
ILMN_1672547	3360408	MYO9B	4.62742e-07	-0.00798913	0.00144093	2.95e-08	4.4e-08	1977	--	-0.00857406	0.00190868	7.9035e-06	6.88771e-05	-0.007214	0.00219721	0.00106366	0.00655956
ILMN_2080637	6370241	ZBTB44	4.62742e-07	0.00843146	0.00154079	4.45e-08	4.4e-08	1977	++	0.0107268	0.00222496	1.65721e-06	1.74e-05	0.0063164	0.00213578	0.00317911	0.0155542
ILMN_1691228	1340176	C20orf197	4.63413e-07	-0.00655297	0.00121171	6.37e-08	4.41e-08	1977	--	-0.00573442	0.00147099	0.000103542	0.000657256	-0.0082808	0.00213715	0.000114095	0.00112233
ILMN_1660533	1340689	RPN1	4.65132e-07	-0.00563872	0.00101275	2.58e-08	4.43e-08	1977	--	-0.00696978	0.0013744	4.73992e-07	5.77376e-06	-0.00405741	0.00149805	0.00688113	0.027878
ILMN_1844290	1400736		4.67513e-07	0.00560029	0.00105648	1.15e-07	4.46e-08	1977	++	0.0036471	0.00136397	0.00762412	0.0246573	0.00852946	0.00167033	3.96667e-07	9.4212e-06
ILMN_1772605	4210717	FRS3	4.67513e-07	-0.00555468	0.00102945	6.82e-08	4.46e-08	1977	--	-0.00488223	0.00120922	5.82985e-05	0.00039815	-0.0073255	0.00196229	0.000200357	0.00176563
ILMN_1707783	70661	TMA7	4.69225e-07	0.0141083	0.00248879	1.44e-08	4.48e-08	1977	++	0.0140177	0.00288052	1.3269e-06	1.426e-05	0.0143753	0.00494315	0.00372068	0.0175305
ILMN_1736234	2690215	CHTOP	4.69887e-07	-0.00832784	0.00156771	1.08e-07	4.49e-08	1977	--	-0.00632162	0.00196424	0.0013322	0.00579207	-0.0118485	0.00260204	5.96151e-06	9.86738e-05
ILMN_2209299	3870300	ZNF333	4.82051e-07	-0.0075982	0.00138198	3.84e-08	4.61e-08	1977	--	-0.0073537	0.00176898	3.51034e-05	0.000255294	-0.00798112	0.00221384	0.000328266	0.00260093
ILMN_2402972	1050367	GGA3	4.82701e-07	-0.00651246	0.00117195	2.75e-08	4.62e-08	1977	--	-0.00705626	0.00153244	4.6847e-06	4.35354e-05	-0.00574636	0.00181891	0.00163188	0.00923517
ILMN_1698404	3290008	ERN1	4.83351e-07	-0.00700293	0.00126351	2.98e-08	4.63e-08	1977	--	-0.00701702	0.00158543	1.06957e-05	8.97959e-05	-0.00697842	0.00209174	0.000882341	0.00565992
ILMN_1769118	4590110	40057	4.83999e-07	-0.00574221	0.0010476	4.22e-08	4.64e-08	1977	--	-0.00697956	0.00149262	3.34032e-06	3.23353e-05	-0.00454098	0.00147067	0.00207583	0.0111872
ILMN_1769473	1260615	SETD2	4.87774e-07	-0.00570595	0.00102432	2.54e-08	4.68e-08	1977	--	-0.00631522	0.00133804	2.71006e-06	2.70118e-05	-0.00484339	0.00159207	0.00241315	0.0125143
ILMN_1699631	2190541	GATS	4.89459e-07	-0.00922185	0.00154704	2.51e-09	4.7e-08	1977	--	-0.0144901	0.00200259	9.42948e-13	4.76245e-11	-0.00142436	0.00243633	0.558933	0.690787
ILMN_1671928	6420008	PROS1	4.90101e-07	0.0108885	0.00198819	4.34e-08	4.71e-08	1977	++	0.0101959	0.00246288	3.77907e-05	0.000272665	0.0121843	0.00336871	0.000313852	0.00251593
ILMN_1786396	4760356	ZZEF1	5.00099e-07	-0.00739975	0.00133843	3.23e-08	4.81e-08	1977	--	-0.00812014	0.0017887	6.34419e-06	5.70085e-05	-0.00648326	0.00201753	0.00135563	0.00797893
ILMN_2175075	7200037	SRSF4	5.03848e-07	-0.00601583	0.00106379	1.56e-08	4.85e-08	1977	--	-0.00773417	0.00139932	4.18814e-08	6.57445e-07	-0.00366285	0.00163746	0.0255235	0.0752884
ILMN_1727522	4670736	OR5K4	5.13819e-07	0.00537494	0.00101243	1.1e-07	4.95e-08	1977	++	0.00405751	0.00128069	0.00158189	0.00668432	0.00757019	0.00165319	5.29005e-06	8.87089e-05
ILMN_1742578	6110204	MKLN1	5.19203e-07	-0.00651236	0.00120561	6.6e-08	5.01e-08	1977	--	-0.00561639	0.0015379	0.000274204	0.00151351	-0.00794085	0.00194187	4.69396e-05	0.000547757
ILMN_1679922	7050465		5.19203e-07	0.00608116	0.00114115	9.88e-08	5.01e-08	1977	++	0.00482643	0.00143452	0.000796979	0.00376899	0.00824352	0.00188319	1.33421e-05	0.000192637
ILMN_2184049	2260576	COX7B	5.21889e-07	0.0150473	0.0025352	2.93e-09	5.04e-08	1977	++	0.0169782	0.0029758	1.54258e-08	2.73007e-07	0.0099363	0.00484145	0.0404106	0.106665
ILMN_1678422	3930681	DHX58	5.29744e-07	-0.00820325	0.00153345	8.82e-08	5.12e-08	1977	--	-0.00691856	0.0018837	0.000253021	0.00142302	-0.0107273	0.00264033	5.24828e-05	0.000601938
ILMN_1750507	1690577	RPL9	5.30349e-07	0.0180696	0.00351828	2.81e-07	5.13e-08	1977	++	0.0335698	0.0056093	3.05237e-09	6.34197e-08	0.00801685	0.00451733	0.0762698	0.168752
ILMN_1911964	840538		5.30953e-07	0.00578091	0.00108421	9.72e-08	5.14e-08	1977	++	0.00456459	0.00137228	0.000913264	0.00423736	0.00780144	0.00176869	1.14744e-05	0.000171485
ILMN_1778132	6520364	C2CD2L	5.33621e-07	-0.00588491	0.00108354	5.6e-08	5.17e-08	1977	--	-0.00535393	0.00136919	9.86276e-05	0.000629618	-0.0067747	0.00177243	0.000140841	0.00133112
ILMN_1679381	6370020		5.34221e-07	0.00615834	0.00116654	1.3e-07	5.18e-08	1977	++	0.00445553	0.00147793	0.00263936	0.0102416	0.00897242	0.00189993	2.68095e-06	4.96481e-05
ILMN_1749213	3120079	SDF2L1	5.37913e-07	-0.00760735	0.00139788	5.27e-08	5.22e-08	1977	--	-0.00497885	0.00194415	0.01059	0.0321348	-0.0104207	0.00201137	2.69692e-07	6.77037e-06
ILMN_1777982	6280333	USF1	5.39104e-07	-0.00967104	0.00174424	2.95e-08	5.24e-08	1977	--	-0.0103989	0.00225563	4.56283e-06	4.25575e-05	-0.00858847	0.00275089	0.00185023	0.010217
ILMN_1658283	7040095	RPL17	5.39104e-07	0.0203094	0.00363232	2.25e-08	5.24e-08	1977	++	0.0316756	0.00499045	3.36632e-10	8.96141e-09	0.00750397	0.00529699	0.156914	0.284647
ILMN_1778977	2370358	TYROBP	5.55118e-07	-0.00634417	0.00111013	1.1e-08	5.4e-08	1977	--	-0.0095851	0.00147724	1.38251e-10	4.00582e-09	-0.00213919	0.00168266	0.203929	0.342805
ILMN_2364852	2570477	BTN2A1	5.60835e-07	-0.00912452	0.0017002	8.02e-08	5.46e-08	1977	--	-0.00778054	0.00213453	0.000281565	0.00154679	-0.0114571	0.00281208	5.00179e-05	0.000579446
ILMN_1862873	2640047		5.61411e-07	0.00582543	0.0010768	6.3e-08	5.47e-08	1977	++	0.00479922	0.00144728	0.000947058	0.00436562	0.00709787	0.00161158	1.18204e-05	0.000175629
ILMN_1743767	5810767	ZNF446	5.63011e-07	-0.00597941	0.0011143	8.05e-08	5.49e-08	1977	--	-0.00482284	0.00144781	0.000897734	0.0041744	-0.00766	0.00174525	1.26621e-05	0.000184911
ILMN_1683905	5670341	MISP	5.65634e-07	0.00604568	0.0011564	1.71e-07	5.52e-08	1977	++	0.00384309	0.00147866	0.0094911	0.0293944	0.00951423	0.00185556	3.56029e-07	8.56748e-06
ILMN_1792347	5310619		5.73372e-07	0.00549949	0.00106995	2.75e-07	5.6e-08	1977	++	0.00347115	0.00133159	0.00928087	0.0288613	0.00919492	0.00179735	3.77966e-07	9.01055e-06
ILMN_1815445	3610162	IDS	5.78028e-07	-0.00775837	0.00136096	1.19e-08	5.65e-08	1977	--	-0.00969509	0.00173999	3.26712e-08	5.26448e-07	-0.00470641	0.00218425	0.0314365	0.0881297
ILMN_1792972	6650672	ZNF439	5.85744e-07	-0.00823649	0.00157575	1.72e-07	5.73e-08	1977	--	-0.00619966	0.00193807	0.00142451	0.00610818	-0.0122089	0.00270656	7.26538e-06	0.000117664
ILMN_1796316	3180528	MMP9	5.8834e-07	-0.0205467	0.00364576	1.74e-08	5.76e-08	1977	--	-0.0294633	0.00488097	2.24481e-09	4.82621e-08	-0.00929419	0.00548317	0.090396	0.190796
ILMN_1860095	3180561		5.89911e-07	0.00631522	0.00119617	1.3e-07	5.78e-08	1977	++	0.00458849	0.0015282	0.00274623	0.0105952	0.00904652	0.001922	2.89013e-06	5.28327e-05
ILMN_2225746	6400114	C17orf59	5.9046e-07	-0.00720059	0.00130261	3.24e-08	5.79e-08	1977	--	-0.00795424	0.00170409	3.4752e-06	3.35334e-05	-0.00614124	0.00202035	0.00243318	0.0125854
ILMN_1675937	4730767	ANKRD9	5.94065e-07	0.00710097	0.00130474	5.25e-08	5.83e-08	1977	++	0.0065689	0.00182449	0.000333886	0.00178557	0.00765787	0.00186658	4.43549e-05	0.00051997
ILMN_1725620	4900639	GGNBP2	6.06345e-07	-0.00691092	0.00122392	1.64e-08	5.96e-08	1977	--	-0.00777419	0.00152517	4.14536e-07	5.09811e-06	-0.00534947	0.00205122	0.00925175	0.0347583
ILMN_1771689	7160458	EXD2	6.06345e-07	-0.00583053	0.0010652	4.41e-08	5.96e-08	1977	--	-0.00590357	0.00138444	2.20276e-05	0.000169458	-0.00572456	0.00166762	0.000623263	0.00432359
ILMN_1797005	4640079	PGLS	6.06879e-07	-0.00723887	0.00131385	3.6e-08	5.97e-08	1977	--	-0.00792682	0.00172687	5.00981e-06	4.61872e-05	-0.00629326	0.00202458	0.00193693	0.0105769
ILMN_2305544	1010195	DBI	6.13507e-07	0.0137382	0.00241204	1.23e-08	6.04e-08	1977	++	0.0153327	0.00294619	2.37921e-07	3.09273e-06	0.0104971	0.00420053	0.0126231	0.0441791
ILMN_1723909	580364	RPL21P44	6.18094e-07	-0.00555229	0.00109816	4.28e-07	6.09e-08	1977	--	-0.00371071	0.00132248	0.00511886	0.0177452	-0.00964231	0.00197086	1.16954e-06	2.4415e-05
ILMN_1737314	6280458	BCL6	6.28759e-07	-0.0116128	0.00211591	4.06e-08	6.2e-08	1977	--	-0.0139909	0.00288515	1.4434e-06	1.53955e-05	-0.00884512	0.00311247	0.00458158	0.0205056
ILMN_1685052	4900612	DNAH1	6.30287e-07	-0.00797728	0.00142773	2.3e-08	6.22e-08	1977	--	-0.0114243	0.00192769	4.3037e-09	8.61955e-08	-0.00378886	0.0021249	0.0748936	0.166607
ILMN_1802535	2630706	ELK2AP	6.42441e-07	0.00681048	0.00130497	1.8e-07	6.35e-08	1977	++	0.00489177	0.00163775	0.00288952	0.0110513	0.0101471	0.00215971	3.0098e-06	5.47852e-05
ILMN_2351611	4880703	UBQLN1	6.42441e-07	0.00659054	0.00122655	7.73e-08	6.35e-08	1977	++	0.00554084	0.00162022	0.000652875	0.00318471	0.00799964	0.00187722	2.23373e-05	0.000299364
ILMN_2133360	2370341		6.43955e-07	-0.00608583	0.00113889	9.11e-08	6.37e-08	1977	--	-0.00785221	0.00175443	8.52486e-06	7.35025e-05	-0.00479939	0.00149723	0.00139324	0.00816193
ILMN_1716678	540075	NPC2	6.49506e-07	-0.00746182	0.00136466	4.55e-08	6.43e-08	1977	--	-0.0108411	0.00191031	1.83212e-08	3.18081e-07	-0.00394009	0.00195015	0.0436218	0.112674
ILMN_2151818	5080326	PSMA6	6.52021e-07	0.0122269	0.00232608	1.47e-07	6.46e-08	1977	++	0.0213701	0.00349422	1.39286e-09	3.21263e-08	0.00495063	0.00311714	0.112574	0.224131
ILMN_1677814	270615	ABCC3	6.59575e-07	0.0123918	0.0023396	1.18e-07	6.54e-08	1977	++	0.0082962	0.00308958	0.00737236	0.0239888	0.0178977	0.00358221	6.95653e-07	1.54324e-05
ILMN_1680937	450753	HIST1H2BC	6.60549e-07	-0.00840235	0.00154717	5.61e-08	6.56e-08	1977	--	-0.0112924	0.00218866	3.00484e-07	3.83857e-06	-0.00551566	0.0021874	0.0118462	0.0419542
ILMN_1654385	5050575	ASB13	6.60549e-07	-0.00653075	0.00121739	8.12e-08	6.56e-08	1977	--	-0.00573463	0.00154891	0.000225693	0.00128918	-0.00781732	0.00196903	7.72533e-05	0.000827445
ILMN_2100458	6100278	RFESD	6.67072e-07	0.00575118	0.00114967	5.66e-07	6.63e-08	1977	++	0.00244518	0.00145051	0.0921692	0.178364	0.0113372	0.00188547	2.59693e-09	1.08799e-07
ILMN_2344373	160291	MVP	6.77606e-07	-0.00834509	0.00154984	7.26e-08	6.74e-08	1977	--	-0.00761052	0.0019229	8.11764e-05	0.00053248	-0.00970698	0.00261826	0.000221515	0.00190735
ILMN_1701269	4780450	ATP5C1	6.82564e-07	0.0146107	0.00248201	3.94e-09	6.8e-08	1977	++	0.021044	0.00315559	4.3331e-11	1.45324e-09	0.00417413	0.00401923	0.299284	0.450495
ILMN_1909149	650594		6.82564e-07	0.00545478	0.00103947	1.54e-07	6.8e-08	1977	++	0.00416447	0.00130546	0.00146834	0.00626039	0.00769	0.0017182	8.54377e-06	0.000134118
ILMN_2242403	5090730	DGUOK	6.83031e-07	-0.00580892	0.00109735	1.2e-07	6.81e-08	1977	--	-0.00430927	0.00142763	0.00260719	0.0101445	-0.00797437	0.00171552	3.81854e-06	6.74873e-05
ILMN_1860156	5050079	LOC100506725	6.845e-07	0.00600355	0.0011405	1.41e-07	6.83e-08	1977	++	0.00429434	0.00147247	0.00362256	0.0132786	0.00856659	0.00180312	2.33727e-06	4.418e-05
ILMN_1802557	360689	HEBP1	6.84965e-07	0.0108053	0.00199301	5.91e-08	6.84e-08	1977	++	0.00922972	0.00282719	0.00113461	0.00506924	0.0123617	0.00280996	1.20936e-05	0.000179063
ILMN_1672830	7040239		6.97437e-07	0.00852707	0.0016636	2.96e-07	6.97e-08	1977	++	0.00448404	0.00213191	0.035698	0.0856458	0.0148221	0.0026602	3.28424e-08	1.03876e-06
ILMN_1696230	6200484	RAB43	6.9989e-07	-0.00665198	0.00123163	6.63e-08	7e-08	1977	--	-0.00625044	0.00158142	8.30028e-05	0.000543623	-0.00727099	0.00196351	0.000225309	0.0019313
ILMN_1693317	6550025	TRAPPC12	7.03339e-07	-0.00654486	0.00116949	2.19e-08	7.04e-08	1977	--	-0.00873485	0.00154604	2.11252e-08	3.58484e-07	-0.00361553	0.00178806	0.0434527	0.112392
ILMN_1819640	6980735	NXPH2	7.04787e-07	0.0058134	0.00110175	1.32e-07	7.06e-08	1977	++	0.0044713	0.00140983	0.00156429	0.00662134	0.0079188	0.00176581	8.20148e-06	0.000130346
ILMN_1750079	6290546	PURB	7.09667e-07	-0.00614844	0.00112836	5.07e-08	7.12e-08	1977	--	-0.00650893	0.00149689	1.51747e-05	0.000122801	-0.00567404	0.00171718	0.00098786	0.00620899
ILMN_1746408	940291	MIDN	7.09667e-07	-0.00952182	0.00169762	2.04e-08	7.12e-08	1977	--	-0.0125152	0.00222755	2.52065e-08	4.19387e-07	-0.00537454	0.00262196	0.0406568	0.107116
ILMN_1707503	2030044	SZRD1	7.12102e-07	0.00596926	0.00114638	1.92e-07	7.15e-08	1977	++	0.00459528	0.00140943	0.00115156	0.00513063	0.00865494	0.00197052	1.24825e-05	0.000182617
ILMN_2128967	610400	C11orf1	7.2548e-07	0.00822345	0.00154298	9.84e-08	7.29e-08	1977	++	0.00725916	0.00187352	0.000113997	0.000712999	0.0102564	0.00272031	0.000173123	0.00157449
ILMN_2205963	6620292	C10orf54	7.28893e-07	-0.00845672	0.00151586	2.42e-08	7.33e-08	1977	--	-0.0119815	0.0020314	5.07963e-09	1.00321e-07	-0.00402788	0.00227706	0.0772327	0.170082
ILMN_1795228	6620753	ZFAND5	7.30171e-07	-0.00791907	0.00146529	6.5e-08	7.36e-08	1977	--	-0.00883261	0.0020714	2.20429e-05	0.000169473	-0.00700404	0.00207308	0.000758314	0.00502865
ILMN_2352293	670128	PRDM10	7.30171e-07	-0.0067769	0.00125012	5.93e-08	7.36e-08	1977	--	-0.00830193	0.00174874	2.37212e-06	2.41137e-05	-0.00518303	0.00178777	0.00382789	0.0179431
ILMN_1829131	770497		7.30171e-07	0.00535014	0.00103746	2.51e-07	7.36e-08	1977	++	0.00342513	0.00131538	0.00935831	0.0290667	0.00851864	0.00168757	5.35474e-07	1.22402e-05
ILMN_1689623	1010059		7.32579e-07	0.00616717	0.00114935	8.06e-08	7.39e-08	1977	++	0.00520686	0.00155182	0.000823562	0.00388177	0.00733409	0.00171062	1.99261e-05	0.000271445
ILMN_1727402	1300408	HCLS1	7.43898e-07	-0.00838883	0.00148018	1.45e-08	7.51e-08	1977	--	-0.0118485	0.00194008	1.46729e-09	3.35404e-08	-0.00356991	0.00228969	0.119301	0.233962
ILMN_1721876	780270	TIMP2	7.46291e-07	-0.00966326	0.00172764	2.23e-08	7.54e-08	1977	--	-0.0159221	0.00235189	2.23367e-11	8.0532e-10	-0.00232772	0.00254617	0.360841	0.51443
ILMN_1806692	3800139	HEXB	7.55603e-07	-0.00659108	0.00121556	5.89e-08	7.64e-08	1977	--	-0.00822147	0.00169422	1.41967e-06	1.51677e-05	-0.00486143	0.00174503	0.00544477	0.0233624
ILMN_1812841	4590632	C8orf34	7.57983e-07	0.00815638	0.0015244	8.77e-08	7.67e-08	1977	++	0.00631334	0.00207356	0.00239233	0.00942622	0.010324	0.00224874	5.00393e-06	8.44653e-05
ILMN_1681118	1980202	CAPRIN2	7.63323e-07	-0.00706524	0.00129894	5.35e-08	7.73e-08	1977	--	-0.00676037	0.00154901	1.41241e-05	0.000115174	-0.00778751	0.00238422	0.00112879	0.00688152
ILMN_1658416	1430639	MRPS18C	7.67667e-07	0.0134639	0.00241906	2.61e-08	7.78e-08	1977	++	0.0139599	0.00290765	1.82795e-06	1.89898e-05	0.0123487	0.00436	0.00471981	0.0209897
ILMN_1822368	630615		7.73976e-07	0.00675367	0.00128096	1.35e-07	7.85e-08	1977	++	0.00503991	0.00166821	0.00258456	0.0100718	0.00921589	0.00199958	4.60063e-06	7.8836e-05
ILMN_1765409	770619	STAM	7.74365e-07	-0.00591751	0.00109529	6.56e-08	7.86e-08	1977	--	-0.0058367	0.00143812	5.33687e-05	0.000367891	-0.00602913	0.00169017	0.00037889	0.00291479
ILMN_1695334	5900474	PYGO2	7.76721e-07	-0.00692963	0.00126428	4.23e-08	7.89e-08	1977	--	-0.00736607	0.00161159	5.49101e-06	5.02249e-05	-0.00623119	0.0020387	0.00230243	0.0120873
ILMN_1695598	5720747		7.78091e-07	-0.0120846	0.00227634	1.1e-07	7.91e-08	1977	--	-0.0103907	0.00286447	0.00030121	0.00163712	-0.0149877	0.00374999	6.92017e-05	0.000753844
ILMN_1804117	2000224	FAM89B	7.8339e-07	0.00750499	0.00145614	2.55e-07	7.97e-08	1977	++	0.00518549	0.00182596	0.00460779	0.0162468	0.011557	0.0024134	1.94669e-06	3.74594e-05
ILMN_2372403	2640274	ALDH5A1	7.85734e-07	0.01065	0.00192076	2.94e-08	8e-08	1977	++	0.015458	0.00259537	3.61596e-09	7.36918e-08	0.00482769	0.00285605	0.091291	0.192209
ILMN_1789793	380202	NUAK2	8.01815e-07	-0.00982844	0.00168866	5.88e-09	8.17e-08	1977	--	-0.0114825	0.00202105	1.76728e-08	3.09346e-07	-0.00600329	0.00307346	0.0510813	0.12656
ILMN_2391976	7150753	SLC45A4	8.26696e-07	-0.00945944	0.00165434	1.08e-08	8.43e-08	1977	--	-0.012762	0.00211442	2.25352e-09	4.83146e-08	-0.00424668	0.00265643	0.110233	0.220639
ILMN_1679929	2320114	KLF13	8.4762e-07	-0.00717891	0.00129727	3.13e-08	8.65e-08	1977	--	-0.00847657	0.00167319	4.86304e-07	5.90684e-06	-0.00522324	0.00205406	0.0111518	0.0401176
ILMN_1757742	1410427	ZRANB1	8.4795e-07	0.00806101	0.00149938	7.61e-08	8.66e-08	1977	++	0.00808266	0.00218524	0.000228873	0.00130327	0.00804175	0.00206109	0.000102265	0.00103055
ILMN_2343047	5290598	ABCB9	8.50236e-07	-0.00808262	0.00150448	7.77e-08	8.69e-08	1977	--	-0.00786816	0.00203279	0.000115849	0.000723166	-0.00834237	0.00223717	0.000203641	0.00178718
ILMN_1731736	5670301	RIN3	8.55451e-07	-0.00863064	0.00156257	3.33e-08	8.75e-08	1977	--	-0.0104393	0.00203712	3.60141e-07	4.49403e-06	-0.00604548	0.00243546	0.0132266	0.0458143
ILMN_1763000	3990433	ADAP2	8.67497e-07	0.00858444	0.00156707	4.3e-08	8.88e-08	1977	++	0.010842	0.00209945	2.93195e-07	3.75395e-06	0.00574428	0.00235481	0.0148946	0.0501642
ILMN_1689123	1010053	CCNK	8.69099e-07	-0.00708143	0.00130552	5.82e-08	8.91e-08	1977	--	-0.00743656	0.00169558	1.28218e-05	0.000105633	-0.00656436	0.00204597	0.00137933	0.00809605
ILMN_1721563	7330347	TMEM127	8.69099e-07	-0.0082635	0.00146434	1.67e-08	8.91e-08	1977	--	-0.0130578	0.00195314	3.885e-11	1.3238e-09	-0.00210918	0.00221289	0.340766	0.49419
ILMN_1661799	7100164	HIGD1A	8.76234e-07	0.00858503	0.0015357	2.27e-08	8.99e-08	1977	++	0.0107874	0.00197797	6.26392e-08	9.50598e-07	0.0052426	0.00243671	0.0316875	0.0886082
ILMN_1802708	3130600	BTN3A1	8.86279e-07	-0.00841312	0.00154706	5.38e-08	9.1e-08	1977	--	-0.00890909	0.00199049	8.51827e-06	7.34953e-05	-0.00765638	0.0024587	0.00190106	0.0104212
ILMN_1780887	6380376	USP21	8.91443e-07	-0.00630734	0.00115664	4.95e-08	9.16e-08	1977	--	-0.00739736	0.00153562	1.68971e-06	1.76977e-05	-0.00487814	0.00175838	0.00564202	0.0240232
ILMN_1702177	6770619	GLO1	8.91737e-07	0.00987027	0.00176026	2.06e-08	9.17e-08	1977	++	0.0106897	0.00212114	5.56706e-07	6.63581e-06	0.00805758	0.00315478	0.0108019	0.0391678
ILMN_2243687	6480142	LAMP2	8.94946e-07	-0.0122896	0.00216744	1.43e-08	9.21e-08	1977	--	-0.0145494	0.00267732	6.96543e-08	1.04099e-06	-0.00799201	0.00369214	0.0306671	0.0865423
ILMN_1833009	2140025	LINC00707	9.07859e-07	0.00508111	0.000985332	2.51e-07	9.35e-08	1977	++	0.00317039	0.00127272	0.0129041	0.0376115	0.00793973	0.00155673	4.09497e-07	9.65792e-06
ILMN_1657864	3710653	TMUB2	9.11051e-07	-0.00670774	0.00120294	2.46e-08	9.39e-08	1977	--	-0.00872568	0.0015661	3.27267e-08	5.26677e-07	-0.00380391	0.00187866	0.0431678	0.111909
ILMN_1727689	2100400	TNFAIP2	9.11329e-07	-0.0100762	0.00176397	1.11e-08	9.4e-08	1977	--	-0.0123127	0.00218211	2.20044e-08	3.7143e-07	-0.00585862	0.00299657	0.0508636	0.126275
ILMN_1801421	3140670	EMD	9.1742e-07	-0.0064673	0.00119934	6.95e-08	9.47e-08	1977	--	-0.00973529	0.00168446	1.01059e-08	1.86608e-07	-0.00310724	0.00170803	0.0691958	0.157216
ILMN_2400372	6400326	SULT1A2	9.31245e-07	-0.00870269	0.00153377	1.39e-08	9.62e-08	1977	--	-0.00961637	0.0018306	1.83984e-07	2.4799e-06	-0.0065504	0.00280962	0.0199401	0.0623273
ILMN_1733305	5820068	EIF2A	9.34409e-07	-0.00773491	0.00170479	5.7e-06	9.66e-08	1977	--	-0.00418248	0.00195632	0.0327732	0.0800871	-0.0189461	0.0034754	6.36954e-08	1.86247e-06
ILMN_2308849	2970730	MYADM	9.36602e-07	-0.0109744	0.00205138	8.81e-08	9.69e-08	1977	--	-0.016724	0.00292058	1.37003e-08	2.46566e-07	-0.00537564	0.00288199	0.0624544	0.146
ILMN_1726940	4900221	FOXI3	9.40724e-07	0.00599675	0.00111766	8.07e-08	9.74e-08	1977	++	0.00621746	0.00152186	4.76423e-05	0.000333392	0.00573833	0.00164673	0.000515255	0.003703
ILMN_1900888	4060215		9.41943e-07	0.00517956	0.000983914	1.41e-07	9.76e-08	1977	++	0.00430702	0.00126165	0.000667259	0.00324438	0.00653395	0.00157187	3.51924e-05	0.000429502
ILMN_1768930	1690114	U2AF2	9.42702e-07	-0.00586273	0.00109791	9.3e-08	9.79e-08	1977	--	-0.00551756	0.00146111	0.000168914	0.000996943	-0.00631039	0.00166394	0.000158608	0.00146197
ILMN_1807737	4260750	AKAP17A	9.42702e-07	-0.00660756	0.00119992	3.66e-08	9.79e-08	1977	--	-0.00725746	0.00150452	1.63602e-06	1.72058e-05	-0.00547167	0.00198905	0.00605638	0.0254066
ILMN_1742456	6380463	OSTF1	9.42702e-07	-0.00696889	0.00127869	5.04e-08	9.79e-08	1977	--	-0.0110237	0.00176938	6.93997e-10	1.74565e-08	-0.00253612	0.00184999	0.170735	0.303021
ILMN_1815158	4900170	GPS2	9.47766e-07	0.00732726	0.00141872	2.41e-07	9.85e-08	1977	++	0.00485223	0.00182862	0.00809735	0.0259318	0.0110697	0.0022486	1.00507e-06	2.13335e-05
ILMN_1798164	6400048	PHF3	9.49937e-07	-0.00603937	0.00112069	7.09e-08	9.88e-08	1977	--	-0.0073896	0.00154504	1.99824e-06	2.05916e-05	-0.00454023	0.00162801	0.00539585	0.0231759
ILMN_1677827	7200753	TLR7	9.56909e-07	0.00906163	0.0015998	1.48e-08	9.96e-08	1977	++	0.0110105	0.00199097	4.11684e-08	6.47047e-07	0.00551052	0.00268754	0.0406004	0.107028
ILMN_1691616	6060192	ULK4P2	9.5811e-07	0.0063197	0.00120922	1.73e-07	9.98e-08	1977	++	0.00516791	0.00151696	0.000684496	0.00331558	0.00832713	0.00200266	3.50039e-05	0.000428019
ILMN_1704022	7160255	TMEM207	9.59309e-07	0.00800567	0.00155448	2.6e-07	1e-07	1977	++	0.00485256	0.0020185	0.0164025	0.0459327	0.0126013	0.00243687	2.83841e-07	7.05627e-06
ILMN_1667831	430403	HOXB6	9.6745e-07	0.0111293	0.00206975	7.57e-08	1.01e-07	1977	++	0.0111792	0.00330689	0.0007523	0.00358777	0.0110971	0.00265383	3.16327e-05	0.00039396
ILMN_2300664	6980546	CACNA1I	9.6745e-07	-0.00901068	0.00170562	1.27e-07	1.01e-07	1977	--	-0.00807183	0.00200847	6.30172e-05	0.000426501	-0.0114389	0.00323004	0.000417347	0.00313329
ILMN_1745852	1030201	WDR33	9.74108e-07	-0.00727391	0.00133282	4.83e-08	1.02e-07	1977	--	-0.0081467	0.00171825	2.44329e-06	2.46996e-05	-0.00595552	0.00211181	0.00490092	0.0216168
ILMN_1717809	2640471	RNF24	9.74108e-07	-0.0120606	0.00219022	3.66e-08	1.02e-07	1977	--	-0.0151259	0.00287069	1.69085e-07	2.30584e-06	-0.00779083	0.00338809	0.0216945	0.0665736
ILMN_1716658	3800037	ZNF543	9.74108e-07	-0.00542639	0.00101323	8.53e-08	1.02e-07	1977	--	-0.00535243	0.00132818	6.01892e-05	0.00040953	-0.00552937	0.00156715	0.000438277	0.00324844
ILMN_1713749	5390113	CORO1A	9.74108e-07	-0.00804679	0.00150794	9.49e-08	1.02e-07	1977	--	-0.00908211	0.00216377	2.94969e-05	0.00021888	-0.00706915	0.00210264	0.000804587	0.00525614
ILMN_1735679	2060546	DHX38	9.81457e-07	-0.00550354	0.00110943	7.02e-07	1.03e-07	1977	--	-0.00239863	0.00140751	0.0886715	0.173278	-0.0105972	0.00180278	5.73666e-09	2.22777e-07
ILMN_1913537	4230546	PSMD6-AS2	9.81457e-07	-0.00610287	0.00112096	5.2e-08	1.03e-07	1977	--	-0.00614656	0.00136099	7.07185e-06	6.26658e-05	-0.00601072	0.00197659	0.00242307	0.0125505
ILMN_2189222	7100349	KLHL8	9.81457e-07	-0.00862978	0.00164902	1.67e-07	1.03e-07	1977	--	-0.0073061	0.00203778	0.000353509	0.00186813	-0.0111412	0.00280687	7.75375e-05	0.000828406
ILMN_2261416	1170671	CD3D	9.98281e-07	0.014105	0.00255969	3.58e-08	1.05e-07	1977	++	0.0166677	0.00328633	4.72285e-07	5.75846e-06	0.0101523	0.00408139	0.0130365	0.0453035
ILMN_1668535	1500711	JOSD1	9.98281e-07	-0.00902341	0.00166233	5.69e-08	1.05e-07	1977	--	-0.01086	0.00222031	1.17352e-06	1.27727e-05	-0.00668083	0.0025076	0.0078474	0.0306461
ILMN_1817973	4780601		9.98281e-07	0.00750747	0.00144831	2.18e-07	1.05e-07	1977	++	0.00483349	0.00189751	0.0110106	0.0331434	0.0112395	0.0022417	6.36546e-07	1.42448e-05
ILMN_1688423	3360615	FCER1A	1.00704e-06	-0.0168877	0.00320067	1.32e-07	1.06e-07	1977	--	-0.0140895	0.00422125	0.00087681	0.00409349	-0.0206721	0.0049091	2.7845e-05	0.00035474
ILMN_1671281	1820682	RNASEL	1.01578e-06	-0.00690869	0.00123381	2.15e-08	1.07e-07	1977	--	-0.0107765	0.00164499	9.27107e-11	2.81391e-09	-0.0019345	0.00186548	0.299999	0.451306
ILMN_1736974	130626	SOX12	1.02148e-06	0.00589931	0.00115557	3.31e-07	1.08e-07	1977	++	0.00401639	0.00145605	0.00591792	0.0200475	0.00910345	0.00189939	1.90791e-06	3.68267e-05
ILMN_2227573	4900070	GSTO1	1.02148e-06	0.00856525	0.00155822	3.87e-08	1.08e-07	1977	++	0.00986665	0.0019881	8.20695e-07	9.32163e-06	0.00649254	0.00250901	0.00980975	0.0364069
ILMN_1712887	5360551	SLC10A3	1.02148e-06	-0.00622861	0.00116587	9.17e-08	1.08e-07	1977	--	-0.00640947	0.00159533	6.3352e-05	0.000428327	-0.0060213	0.00170801	0.000443175	0.00327713
ILMN_1705900	6180014	ATXN10	1.02148e-06	0.00620257	0.00117869	1.42e-07	1.08e-07	1977	++	0.0048767	0.00156749	0.00191827	0.00786637	0.00792778	0.00178803	1.03403e-05	0.000157342
ILMN_1782938	7550192	SLC16A10	1.02148e-06	-0.00743	0.00137158	6.06e-08	1.08e-07	1977	--	-0.00778407	0.00173829	8.43327e-06	7.2811e-05	-0.00684593	0.00223261	0.00222843	0.0117567
ILMN_1661624	4540672	ARSD	1.02942e-06	0.00555778	0.0010543	1.35e-07	1.09e-07	1977	++	0.00354048	0.00144133	0.014209	0.0408088	0.00787931	0.0015462	4.18762e-07	9.81823e-06
ILMN_1699570	6270241	TPD52L2	1.02942e-06	-0.00858192	0.00149965	1.05e-08	1.09e-07	1977	--	-0.0119207	0.00191109	6.63476e-10	1.67217e-08	-0.00323113	0.00241935	0.182021	0.31761
ILMN_1740875	4150543	FPR2	1.03656e-06	-0.013528	0.00244739	3.25e-08	1.1e-07	1977	--	-0.019712	0.00327395	2.46221e-09	5.26123e-08	-0.00569552	0.00368458	0.122493	0.238346
ILMN_1723048	6520356	GJC2	1.03656e-06	0.00783518	0.00152073	2.57e-07	1.1e-07	1977	++	0.00580206	0.00191878	0.00256199	0.0099991	0.0112694	0.0024938	6.99741e-06	0.000113612
ILMN_1842582	990719		1.03656e-06	0.00898658	0.00154169	5.57e-09	1.1e-07	1977	++	0.0114264	0.00188279	1.84805e-09	4.07145e-08	0.00402209	0.00268573	0.134575	0.255817
ILMN_1855655	4760156		1.06327e-06	0.00509555	0.000988082	2.51e-07	1.13e-07	1977	++	0.0035056	0.00127489	0.00607561	0.0204785	0.00748725	0.00156362	1.94948e-06	3.74594e-05
ILMN_1741295	4890192	PRR14L	1.06327e-06	0.00737331	0.00147525	5.79e-07	1.13e-07	1977	++	0.00436014	0.00184377	0.0182365	0.0499744	0.0127348	0.00245945	2.73939e-07	6.85008e-06
ILMN_1697597	1090072	EFCAB14	1.07031e-06	-0.00646854	0.00123375	1.58e-07	1.14e-07	1977	--	-0.0056049	0.00153813	0.000282758	0.00155201	-0.00802662	0.00206596	0.000109353	0.00108593
ILMN_1656315	1820224	DMD	1.07031e-06	0.00773809	0.00150037	2.5e-07	1.14e-07	1977	++	0.00588864	0.00188828	0.00187141	0.00770888	0.0109053	0.00247106	1.13529e-05	0.000169868
ILMN_2345015	6110161	PTGES2	1.07031e-06	0.0070106	0.0012837	4.73e-08	1.14e-07	1977	++	0.00724043	0.00156113	4.00273e-06	3.79428e-05	0.00653073	0.00225577	0.00387698	0.0180941
ILMN_1776121	1780224	KIAA1211L	1.09606e-06	-0.0104126	0.00184204	1.58e-08	1.17e-07	1977	--	-0.0128576	0.00229501	2.75643e-08	4.55059e-07	-0.0059856	0.00308818	0.0528914	0.129821
ILMN_1681223	2230400	CACNA1D	1.09606e-06	0.00585022	0.00117783	6.8e-07	1.17e-07	1977	++	0.00331646	0.0014698	0.0242682	0.0629359	0.0103973	0.00196899	1.59726e-07	4.27877e-06
ILMN_1812571	3390192	RAB35	1.09606e-06	-0.00607129	0.00113213	8.2e-08	1.17e-07	1977	--	-0.00636924	0.00148457	1.96381e-05	0.000153383	-0.00565719	0.00175017	0.00126996	0.00757679
ILMN_1660551	5340066	CRAMP1L	1.10381e-06	-0.00656653	0.00116922	1.95e-08	1.18e-07	1977	--	-0.00925789	0.00152066	1.64675e-09	3.70462e-08	-0.00267454	0.00182865	0.143915	0.268263
ILMN_1915365	6130397		1.10381e-06	0.00587426	0.00114581	2.95e-07	1.18e-07	1977	++	0.00436961	0.0014342	0.0023763	0.00936881	0.00852922	0.00190511	8.48851e-06	0.000133415
ILMN_1797604	1070754	CAP1	1.10991e-06	-0.00549545	0.00103136	9.91e-08	1.19e-07	1977	--	-0.00777196	0.00145597	1.17149e-07	1.65407e-06	-0.00320269	0.00146116	0.0286303	0.0821553
ILMN_1684258	4040008		1.10991e-06	-0.00443658	0.000939149	2.31e-06	1.19e-07	1977	--	-0.00998907	0.00159924	6.2973e-10	1.5934e-08	-0.00151383	0.00116029	0.192312	0.329724
ILMN_2206188	5270064	SHROOM4	1.10991e-06	-0.0090615	0.00176956	3.04e-07	1.19e-07	1977	--	-0.00721046	0.00214156	0.00079013	0.00374214	-0.0130453	0.00314176	3.58875e-05	0.00043674
ILMN_2139943	6380255	RPS3A	1.10991e-06	0.0203135	0.0037708	7.16e-08	1.19e-07	1977	++	0.0320919	0.00525308	1.45025e-09	3.32699e-08	0.00779278	0.00541608	0.15053	0.277118
ILMN_1733616	1050086	TFEB	1.11842e-06	-0.00705524	0.00125594	1.94e-08	1.2e-07	1977	--	-0.0101594	0.00163876	8.38298e-10	2.04814e-08	-0.00263671	0.00195516	0.177791	0.312362
ILMN_1704354	3120392	NCDN	1.1261e-06	0.00581326	0.00112445	2.34e-07	1.21e-07	1977	++	0.00443955	0.00143291	0.00200281	0.00816331	0.00801505	0.0018141	1.1099e-05	0.000166851
ILMN_1843949	3360446	HMBOX1	1.1261e-06	-0.00593444	0.00111368	9.89e-08	1.21e-07	1977	--	-0.00583916	0.00143812	5.29854e-05	0.000365972	-0.00607718	0.00176019	0.000579784	0.00407283
ILMN_1750864	1740114	NIN	1.13458e-06	-0.0067614	0.00122028	3.01e-08	1.22e-07	1977	--	-0.00865949	0.00157625	5.03349e-08	7.74915e-07	-0.00392215	0.00192783	0.0421801	0.110018
ILMN_1732053	3870010	SNRNP70	1.14222e-06	-0.00689123	0.00127673	6.75e-08	1.23e-07	1977	--	-0.00777239	0.00167362	3.88867e-06	3.69713e-05	-0.00566463	0.00197461	0.0042125	0.0192215
ILMN_1872759	7100402		1.14222e-06	0.00479912	0.000969576	7.43e-07	1.23e-07	1977	++	0.00246508	0.00122026	0.043647	0.10073	0.00879603	0.00159684	4.66373e-08	1.41475e-06
ILMN_1856861	6940487	INO80D	1.15067e-06	-0.00631005	0.00118569	1.03e-07	1.24e-07	1977	--	-0.00600537	0.00145816	4.14038e-05	0.000294411	-0.00690468	0.00203706	0.000728941	0.00488432
ILMN_1751410	160347		1.15743e-06	0.00585598	0.00116685	5.2e-07	1.25e-07	1977	++	0.00354088	0.00146993	0.0161881	0.0454121	0.00980031	0.00191867	3.93765e-07	9.36969e-06
ILMN_1724333	6180056	TOR1B	1.15743e-06	-0.0075661	0.00140353	7.02e-08	1.25e-07	1977	--	-0.00856819	0.00184682	3.97496e-06	3.77075e-05	-0.00619609	0.0021594	0.00420439	0.0191939
ILMN_2348093	6560180	ATP5J	1.15743e-06	0.0103412	0.00192802	8.16e-08	1.25e-07	1977	++	0.010109	0.00234521	1.7959e-05	0.000141306	0.0108255	0.00338651	0.0014363	0.00833849
ILMN_2261600	2710709	FCGR1B	1.16584e-06	0.0171468	0.00320353	8.68e-08	1.26e-07	1977	++	0.0182807	0.00422409	1.66334e-05	0.000132425	0.0156115	0.00491492	0.00153955	0.00880984
ILMN_1780502	2480441	LINC-PINT	1.1734e-06	0.00727494	0.00139684	1.91e-07	1.27e-07	1977	++	0.00603806	0.00177796	0.0007115	0.00342652	0.00926946	0.00225775	4.37973e-05	0.000515075
ILMN_2246661	450161	FAHD1	1.1734e-06	0.00832011	0.0015599	9.62e-08	1.27e-07	1977	++	0.00848378	0.00203964	3.47416e-05	0.000252807	0.00808949	0.00242116	0.000866828	0.00558564
ILMN_1669057	3400327	HIATL2	1.18178e-06	-0.00717395	0.00132774	6.55e-08	1.28e-07	1977	--	-0.007446	0.00165357	7.51806e-06	6.61155e-05	-0.00668023	0.00222759	0.00278058	0.0139938
ILMN_1768773	1400408	EGLN2	1.18929e-06	-0.00753776	0.00137801	4.5e-08	1.29e-07	1977	--	-0.00934898	0.0017966	2.38567e-07	3.09798e-06	-0.00494954	0.00214766	0.0214031	0.065885
ILMN_1735577	7560484		1.18929e-06	0.00567758	0.00109055	1.93e-07	1.29e-07	1977	++	0.00483166	0.00136089	0.000403242	0.00209456	0.00719561	0.00182306	8.49781e-05	0.000887857
ILMN_1709307	6280100	GPSM1	1.19593e-06	-0.00734068	0.00135782	6.44e-08	1.3e-07	1977	--	-0.00858401	0.00178307	1.71479e-06	1.79016e-05	-0.0056245	0.00209487	0.00738201	0.0293279
ILMN_1809957	6370661	AP2S1	1.19593e-06	0.00559625	0.00105629	1.17e-07	1.3e-07	1977	++	0.00542151	0.00140732	0.000124695	0.000770481	0.0058217	0.00159852	0.000285252	0.00233566
ILMN_1702396	7550333	PACSIN2	1.19593e-06	-0.00822886	0.00147844	2.61e-08	1.3e-07	1977	--	-0.0124205	0.00195914	3.52642e-10	9.25269e-09	-0.00268436	0.00225322	0.233816	0.376979
ILMN_1725534	270437	ACTN4	1.20426e-06	-0.00902547	0.00168411	8.36e-08	1.31e-07	1977	--	-0.0108829	0.00228507	2.20373e-06	2.25635e-05	-0.00681692	0.0024917	0.00633808	0.0262862
ILMN_1712774	1710487	IRS4	1.22176e-06	0.00486968	0.000953889	3.31e-07	1.33e-07	1977	++	0.00384014	0.00116354	0.00100077	0.00457361	0.00697998	0.00166583	3.04848e-05	0.000382272
ILMN_1789364	1570468	ZNF789	1.23658e-06	-0.00706345	0.0013734	2.7e-07	1.35e-07	1977	--	-0.00579637	0.00167761	0.000573954	0.00284483	-0.0096384	0.00239153	6.01848e-05	0.000671652
ILMN_1784238	2600500	SEC22B	1.23658e-06	0.0065601	0.00124238	1.29e-07	1.35e-07	1977	++	0.00617404	0.0016571	0.000205986	0.00119099	0.00705563	0.00187743	0.000181629	0.00163325
ILMN_1657515	6220438	RPS6KA5	1.23658e-06	-0.007911	0.00145965	5.97e-08	1.35e-07	1977	--	-0.00998323	0.00194005	3.22508e-07	4.07617e-06	-0.00520774	0.00221583	0.0189654	0.0600892
ILMN_1698231	7150224	RRM2B	1.23658e-06	-0.00974469	0.00171211	1.26e-08	1.35e-07	1977	--	-0.0113985	0.00206097	4.1064e-08	6.46998e-07	-0.00606163	0.00307558	0.0490265	0.122956
ILMN_2211950	1300072		1.25221e-06	0.011438	0.00203782	1.99e-08	1.37e-07	1977	++	0.0134296	0.0024968	9.41259e-08	1.35444e-06	0.00746435	0.00352684	0.0345668	0.0947028
ILMN_1818810	1300309		1.25221e-06	0.00689527	0.00136826	4.67e-07	1.37e-07	1977	++	0.00337885	0.00177793	0.0576732	0.125119	0.0120027	0.00214273	2.78176e-08	8.9761e-07
ILMN_1703379	6560484	VPS41	1.25221e-06	-0.00613643	0.00113706	6.79e-08	1.37e-07	1977	--	-0.00802757	0.00153362	2.03075e-07	2.69459e-06	-0.00382776	0.00169448	0.0241119	0.0721551
ILMN_2140999	1400603	ZFYVE16	1.26045e-06	0.00641688	0.00123216	1.91e-07	1.38e-07	1977	++	0.0051838	0.00161178	0.00134221	0.00582765	0.00815087	0.00191133	2.20385e-05	0.000296429
ILMN_1782021	7400161	ZNF707	1.28693e-06	-0.00536888	0.0010335	2.05e-07	1.41e-07	1977	--	-0.00458332	0.00129529	0.000421653	0.00217956	-0.00674517	0.00171448	8.95481e-05	0.000925017
ILMN_1836766	610438		1.29513e-06	0.00579481	0.00112381	2.52e-07	1.42e-07	1977	++	0.00417549	0.0014671	0.00451981	0.0159807	0.00809414	0.00174821	4.16636e-06	7.28286e-05
ILMN_1737252	1940128	NRG1	1.31967e-06	0.00878428	0.00156814	2.12e-08	1.45e-07	1977	++	0.0109332	0.00196256	3.28599e-08	5.27492e-07	0.0049896	0.00260796	0.0560205	0.135139
ILMN_1671661	3420328	HSD17B7	1.31967e-06	-0.00926056	0.00183345	4.4e-07	1.45e-07	1977	--	-0.00741373	0.00216723	0.000650455	0.00317597	-0.0139096	0.00343852	5.65236e-05	0.000639167
ILMN_1805344	7610138	DDX5	1.31967e-06	-0.00666524	0.00126215	1.29e-07	1.45e-07	1977	--	-0.00657874	0.00171527	0.000133494	0.000814998	-0.00676739	0.00186387	0.000297618	0.00242073
ILMN_1711048	4880397	ZBTB17	1.34601e-06	-0.00695243	0.00130325	9.57e-08	1.48e-07	1977	--	-0.00779321	0.00173589	8.0013e-06	6.94569e-05	-0.00586635	0.00197292	0.00301936	0.0149425
ILMN_1656807	510195	RPL27	1.36323e-06	0.0141505	0.00268975	1.43e-07	1.5e-07	1977	++	0.0200317	0.00383957	2.22313e-07	2.91355e-06	0.00848302	0.00376918	0.0246375	0.0732988
ILMN_2078547	1240576	C7orf55	1.40667e-06	-0.00816933	0.00167793	1.12e-06	1.55e-07	1977	--	-0.00549655	0.00200105	0.0061292	0.0206102	-0.0144997	0.00307957	2.86921e-06	5.25255e-05
ILMN_1857915	5570519	LINC00998	1.40667e-06	0.00917574	0.00170547	7.44e-08	1.55e-07	1977	++	0.00926587	0.00206078	7.75389e-06	6.77697e-05	0.00897984	0.0030382	0.00319732	0.0156056
ILMN_1717099	7320437	DSCR3	1.42381e-06	-0.00494753	0.000916078	6.64e-08	1.57e-07	1977	--	-0.0066638	0.00122899	7.4401e-08	1.10546e-06	-0.00280172	0.0013742	0.0417465	0.109199
ILMN_1754195	430593	RPL31	1.43085e-06	0.0204199	0.00372207	4.11e-08	1.58e-07	1977	++	0.0231094	0.00461071	6.40183e-07	7.49108e-06	0.015388	0.00630658	0.0148695	0.0501014
ILMN_2308582	4590441	CYB5R3	1.43085e-06	0.00663903	0.0012473	1.02e-07	1.58e-07	1977	++	0.00770554	0.00167791	4.96223e-06	4.58146e-05	0.0053218	0.00186474	0.00441244	0.0199088
ILMN_2410742	6960523	JMJD1C	1.43888e-06	-0.00924824	0.00174251	1.11e-07	1.59e-07	1977	--	-0.010481	0.00235414	9.49266e-06	8.07571e-05	-0.00775437	0.00259148	0.00284087	0.0142411
ILMN_1809583	6840148	CREBBP	1.46499e-06	-0.00855602	0.00155831	4.01e-08	1.62e-07	1977	--	-0.011469	0.00203273	2.20552e-08	3.71796e-07	-0.00440395	0.00242685	0.0698886	0.158437
ILMN_1870439	6620180		1.47195e-06	0.00506533	0.00097706	2.17e-07	1.63e-07	1977	++	0.00426892	0.00126234	0.000749169	0.00357597	0.00625539	0.0015431	5.45233e-05	0.000619839
ILMN_1736628	6840576	ORAI3	1.47195e-06	-0.00463496	0.000885524	1.66e-07	1.63e-07	1977	--	-0.00357524	0.00122598	0.00362473	0.0132827	-0.00579091	0.00128044	6.88124e-06	0.000112154
ILMN_2076463	160279	SLC15A4	1.49587e-06	-0.00893909	0.0017072	1.64e-07	1.66e-07	1977	--	-0.00818805	0.00229661	0.000381293	0.00199761	-0.00986664	0.00255227	0.000118248	0.0011543
ILMN_1861896	3870296		1.49587e-06	-0.00744375	0.0012921	8.36e-09	1.66e-07	1977	--	-0.009901	0.00159629	8.22804e-10	2.018e-08	-0.00277454	0.00220044	0.207654	0.347222
ILMN_1772207	5890368		1.49587e-06	0.00581949	0.00110118	1.26e-07	1.66e-07	1977	++	0.00628915	0.00148571	2.52481e-05	0.000190786	0.00524697	0.00164035	0.00142629	0.00828792
ILMN_1711994	70672	TCIRG1	1.51283e-06	-0.00891082	0.00161669	3.55e-08	1.68e-07	1977	--	-0.0111912	0.0020586	6.88976e-08	1.03088e-06	-0.00524105	0.00261148	0.0450405	0.11529
ILMN_1807662	2810156	IGF2R	1.52076e-06	-0.0106274	0.0019906	9.36e-08	1.69e-07	1977	--	-0.0149976	0.0027305	5.06472e-08	7.78784e-07	-0.00567001	0.00290815	0.0515065	0.127232
ILMN_1683447	10370		1.52868e-06	0.0147475	0.00266783	3.24e-08	1.7e-07	1977	++	0.0181399	0.00335872	8.35222e-08	1.21971e-06	0.00894861	0.00439132	0.0418473	0.109395
ILMN_2310909	3290747	ATP2A3	1.53552e-06	-0.00774635	0.00145963	1.11e-07	1.71e-07	1977	--	-0.00781355	0.0018323	2.20189e-05	0.000169458	-0.00762966	0.00241464	0.00162901	0.00923079
ILMN_1743232	870670	MICALCL	1.53552e-06	0.0113783	0.0021986	2.28e-07	1.71e-07	1977	++	0.00934485	0.00287526	0.00119355	0.00528513	0.0142411	0.00341167	3.26466e-05	0.000404223
ILMN_1854861	6370167	SYT7	1.54125e-06	0.0073	0.00146451	6.21e-07	1.72e-07	1977	++	0.00348492	0.00189851	0.0667225	0.140158	0.0129062	0.00230141	2.68506e-08	8.70805e-07
ILMN_1702676	6370288	CTC1	1.54125e-06	-0.00522981	0.00110518	2.22e-06	1.72e-07	1977	--	-0.00335666	0.00129461	0.00966405	0.0298062	-0.0102625	0.00212205	1.5439e-06	3.10676e-05
ILMN_1693262	770400	DEFA1 (includes others)	1.54125e-06	0.0299949	0.00574376	1.77e-07	1.72e-07	1977	++	0.0271738	0.00764145	0.00039465	0.00205851	0.0336589	0.00870856	0.000118629	0.00115713
ILMN_1700001	540100	TCTA	1.54912e-06	0.0066184	0.00126819	1.8e-07	1.73e-07	1977	++	0.00607903	0.00161071	0.000170354	0.00100405	0.0074981	0.00205705	0.000281819	0.00231432
ILMN_1666967	1990563	MPC1	1.55698e-06	-0.00633624	0.00121746	1.95e-07	1.74e-07	1977	--	-0.00574028	0.00150929	0.000151741	0.000908597	-0.0074463	0.00205985	0.000316188	0.00253149
ILMN_1731546	1230309	RPL26	1.56374e-06	0.0186246	0.00337561	3.44e-08	1.75e-07	1977	++	0.0189879	0.00385909	1.0154e-06	1.12335e-05	0.0174409	0.00696527	0.0124473	0.0436836
ILMN_1658621	7150523		1.56374e-06	0.0062873	0.00131343	1.69e-06	1.75e-07	1977	++	0.00382204	0.00157678	0.0155357	0.0439192	0.0118748	0.00237382	6.74497e-07	1.49891e-05
ILMN_1771664	5690753	CLEC4E	1.58051e-06	-0.010151	0.0017599	8.02e-09	1.77e-07	1977	--	-0.0123009	0.00210127	6.56942e-09	1.26422e-07	-0.00509931	0.00322103	0.113725	0.225579
ILMN_1859446	4280082		1.58833e-06	0.00614437	0.00121923	4.67e-07	1.78e-07	1977	++	0.00387535	0.00157113	0.0138126	0.0398734	0.00957948	0.00193314	8.54472e-07	1.85058e-05
ILMN_1716651	940504	RUNX2	1.59614e-06	-0.0103038	0.00198595	2.12e-07	1.79e-07	1977	--	-0.00914161	0.00252808	0.000314636	0.00169667	-0.0121768	0.0032094	0.000157565	0.00145896
ILMN_1781374	5220035	TUFT1	1.63958e-06	-0.00674446	0.00127681	1.28e-07	1.84e-07	1977	--	-0.00687359	0.00163447	2.84851e-05	0.000212111	-0.0065423	0.00204514	0.00142501	0.00828792
ILMN_1679357	870477	DEFA1 (includes others)	1.65624e-06	0.0317166	0.00606926	1.73e-07	1.86e-07	1977	++	0.02967	0.00837456	0.000414724	0.00214722	0.0339807	0.00880832	0.000122143	0.0011797
ILMN_1714148	1980112	NAIF1	1.70848e-06	-0.00691283	0.00122774	1.8e-08	1.92e-07	1977	--	-0.0083807	0.00149641	2.78543e-08	4.58681e-07	-0.0038898	0.00214748	0.0704054	0.159172
ILMN_1766446	6280601	C6orf48	1.71618e-06	0.00570319	0.00109776	2.04e-07	1.93e-07	1977	++	0.00520051	0.00141252	0.000244501	0.00138302	0.00646984	0.0017444	0.000220228	0.0019014
ILMN_1723871	4780707	OTUB1	1.74165e-06	-0.00653398	0.00123444	1.2e-07	1.96e-07	1977	--	-0.00739063	0.00163706	7.12685e-06	6.30657e-05	-0.00540485	0.00187947	0.00412102	0.0189351
ILMN_1685774	360382		1.76708e-06	0.0107703	0.00207788	2.18e-07	1.99e-07	1977	++	0.0172157	0.00299156	1.16442e-08	2.13165e-07	0.00476224	0.00288828	0.099516	0.204308
ILMN_1679555	4230050	TIMM23	1.77472e-06	0.00944309	0.00164977	1.04e-08	2e-07	1977	++	0.0121045	0.0020149	2.66597e-09	5.63071e-08	0.00402964	0.00287367	0.161165	0.29046
ILMN_1763688	2570035	C17orf49	1.78236e-06	0.00665872	0.00130391	3.28e-07	2.01e-07	1977	++	0.00538299	0.00165735	0.00120243	0.00531651	0.00873107	0.00211234	3.89104e-05	0.000467242
ILMN_1767281	2230563	PPBP	1.78874e-06	0.0128076	0.00243836	1.5e-07	2.02e-07	1977	++	0.0151759	0.00335029	6.64449e-06	5.94145e-05	0.0101401	0.00355557	0.00444018	0.0200129
ILMN_1718734	4640392	MLLT6	1.78874e-06	-0.00694472	0.0013445	2.4e-07	2.02e-07	1977	--	-0.00621451	0.00167108	0.000211642	0.00121818	-0.00828506	0.00226401	0.000266683	0.00221854
ILMN_1683859	20241	SLC7A1	1.81405e-06	0.0068187	0.00128709	1.17e-07	2.05e-07	1977	++	0.00822622	0.00172415	2.11427e-06	2.17171e-05	0.00504702	0.00193438	0.00922038	0.0346727
ILMN_2180827	2940576	MEPCE	1.83805e-06	-0.00759269	0.00152279	6.16e-07	2.08e-07	1977	--	-0.00496062	0.00193333	0.0104424	0.0317699	-0.0118942	0.00247155	1.73373e-06	3.3978e-05
ILMN_1711009	6110551	ISLR	1.83805e-06	0.00758185	0.00146338	2.21e-07	2.08e-07	1977	++	0.0065459	0.00197635	0.000960247	0.00442004	0.00883918	0.00217729	5.31794e-05	0.00060672
ILMN_1699362	3120576	IK	1.85316e-06	-0.00546178	0.00104971	1.96e-07	2.1e-07	1977	--	-0.00517622	0.00143821	0.000335583	0.00179193	-0.00578732	0.00153559	0.000174164	0.00158151
ILMN_1845108	6280519		1.85316e-06	0.00581047	0.0011773	8e-07	2.1e-07	1977	++	0.00374091	0.00147228	0.0112122	0.0336472	0.00948057	0.00196061	1.54848e-06	3.11108e-05
ILMN_1737833	4390543	ATN1	1.8607e-06	-0.00599398	0.0011494	1.84e-07	2.11e-07	1977	--	-0.00641325	0.0016042	6.8806e-05	0.000460557	-0.00555169	0.00164767	0.000783597	0.00516288
ILMN_1762284	4860255	ASPRV1	1.87704e-06	-0.0103314	0.00177878	6.32e-09	2.13e-07	1977	--	-0.012897	0.00212386	1.80882e-09	4.00573e-08	-0.00430388	0.00325539	0.186462	0.323042
ILMN_2216815	3120475	MAP7	1.88326e-06	-0.00721823	0.00134481	7.98e-08	2.14e-07	1977	--	-0.00818102	0.0017031	1.80547e-06	1.87716e-05	-0.00562374	0.00219171	0.010443	0.0382462
ILMN_2396982	6420379	BCL2L12	1.88326e-06	-0.00610324	0.00117318	1.97e-07	2.14e-07	1977	--	-0.00859182	0.00166859	3.17053e-07	4.01915e-06	-0.00367032	0.00164983	0.026338	0.0769777
ILMN_1730799	4570292	PHF12	1.89076e-06	-0.00662355	0.00126111	1.5e-07	2.15e-07	1977	--	-0.0073178	0.00168742	1.59845e-05	0.000128136	-0.00574517	0.00189806	0.0025378	0.0130233
ILMN_1809585	1430039	KIAA0319L	1.91582e-06	-0.00670681	0.00124548	7.25e-08	2.18e-07	1977	--	-0.00719201	0.00152092	2.5955e-06	2.6012e-05	-0.00571906	0.00217005	0.00853953	0.0326213
ILMN_1793832	1660689	GRB14	1.92197e-06	0.00795139	0.00158452	5.22e-07	2.19e-07	1977	++	0.00564356	0.00201275	0.00515002	0.0178271	0.0117127	0.00256956	5.83149e-06	9.71509e-05
ILMN_1748894	2710431	GTPBP3	1.92197e-06	-0.00684841	0.00135039	3.95e-07	2.19e-07	1977	--	-0.0052029	0.00173476	0.00277628	0.0106815	-0.00937884	0.00215123	1.44424e-05	0.000205278
ILMN_2235975	3400278	FXYD5	1.94562e-06	0.00653447	0.00130922	6e-07	2.22e-07	1977	++	0.00448765	0.00165722	0.00688974	0.0227369	0.009933	0.00213543	3.76195e-06	6.65792e-05
ILMN_1771966	990598	BCCIP	1.94562e-06	-0.00778585	0.00156571	6.6e-07	2.22e-07	1977	--	-0.0065114	0.00177612	0.00025973	0.00145181	-0.0122288	0.00331627	0.000239291	0.00203166
ILMN_1811574	5270575	MAPK8IP3	2.02311e-06	-0.00712404	0.00133683	9.87e-08	2.31e-07	1977	--	-0.00729989	0.00161269	6.74341e-06	6.01107e-05	-0.00673781	0.00239003	0.00491559	0.0216367
ILMN_1655702	5860215	ABHD5	2.03923e-06	-0.0119975	0.00221851	6.38e-08	2.33e-07	1977	--	-0.0144651	0.00281913	3.48225e-07	4.36238e-06	-0.00798348	0.00359555	0.0266284	0.0775782
ILMN_1698246	1030255	MTMR11	2.04378e-06	0.00532824	0.00106105	5.12e-07	2.34e-07	1977	++	0.00358213	0.00137252	0.00919745	0.0286996	0.00792174	0.00167273	2.51461e-06	4.71139e-05
ILMN_2312386	1580097	PAIP1	2.04378e-06	0.00646555	0.00131627	9.01e-07	2.34e-07	1977	++	0.00297115	0.00170285	0.0813361	0.162367	0.0116529	0.00207473	2.55834e-08	8.31819e-07
ILMN_1856315	2370168		2.04378e-06	-0.00805129	0.00154618	1.92e-07	2.34e-07	1977	--	-0.00794507	0.00199963	7.61684e-05	0.000502151	-0.00820923	0.0024383	0.000791049	0.00518626
ILMN_2128358	7200279	TPP2	2.05984e-06	0.00627515	0.0012519	5.37e-07	2.36e-07	1977	++	0.00407645	0.00162244	0.0121484	0.0359418	0.00951062	0.00196813	1.57315e-06	3.14831e-05
ILMN_1733142	1780433	UBE2E3	2.06716e-06	0.0055377	0.00112801	9.14e-07	2.37e-07	1977	++	0.00299417	0.00144132	0.0380303	0.090359	0.00955806	0.00181206	1.64761e-07	4.39523e-06
ILMN_2149766	5270333	APPBP2	2.07446e-06	-0.00576613	0.00114457	4.71e-07	2.38e-07	1977	--	-0.00326129	0.0015192	0.0320646	0.078596	-0.00905439	0.00174064	2.41865e-07	6.20591e-06
ILMN_1906966	4200603		2.1166e-06	0.00537228	0.00107051	5.21e-07	2.43e-07	1977	++	0.00315735	0.00140867	0.0252287	0.0650076	0.00839999	0.00164697	4.09493e-07	9.65792e-06
ILMN_1757129	540288	TMEM88	2.14127e-06	-0.00654866	0.00125447	1.79e-07	2.46e-07	1977	--	-0.00664865	0.00161273	4.0681e-05	0.000290079	-0.00639547	0.00199613	0.00140087	0.00818497
ILMN_2312340	540671	LILRB2	2.14851e-06	-0.00850331	0.00159835	1.04e-07	2.47e-07	1977	--	-0.0108823	0.0021175	3.3384e-07	4.20277e-06	-0.00535279	0.00243681	0.0282873	0.0813173
ILMN_1758918	1340475	BRD2	2.16444e-06	-0.00571667	0.00110226	2.14e-07	2.49e-07	1977	--	-0.00575396	0.00148643	0.000115675	0.000722431	-0.00567112	0.00164295	0.000581465	0.0040824
ILMN_1797526	3440519	SERTM1	2.17165e-06	0.00522348	0.00108016	1.33e-06	2.5e-07	1977	++	0.00263393	0.00136549	0.0540322	0.118813	0.00955328	0.00176567	7.95593e-08	2.25913e-06
ILMN_1787127	1820053	SLC43A2	2.18754e-06	-0.00997391	0.00180803	3.46e-08	2.52e-07	1977	--	-0.0136765	0.00231271	4.63898e-09	9.24756e-08	-0.00415383	0.00289955	0.152307	0.279223
ILMN_1708485	1470291	BIN3	2.20191e-06	-0.0078571	0.00151798	2.27e-07	2.54e-07	1977	--	-0.00744897	0.00189643	9.17861e-05	0.000593544	-0.0085849	0.00253248	0.000727948	0.00488023
ILMN_1898482	7040451		2.20191e-06	0.00596564	0.00117044	3.45e-07	2.54e-07	1977	++	0.00478479	0.00153733	0.00191021	0.00784087	0.00759398	0.00180527	2.8385e-05	0.000359825
ILMN_1733783	6590239		2.28705e-06	0.00501554	0.00099249	4.34e-07	2.64e-07	1977	++	0.00331102	0.00131892	0.0122221	0.0360845	0.00724082	0.00150699	1.79944e-06	3.51042e-05
ILMN_1716766	4230431	CEBPG	2.29969e-06	0.0061691	0.00118442	1.9e-07	2.66e-07	1977	++	0.00719519	0.00161217	9.03196e-06	7.7301e-05	0.00496581	0.00174584	0.00454572	0.0203808
ILMN_1736045	4900367	KCNJ16	2.29969e-06	0.00633399	0.00125938	4.92e-07	2.66e-07	1977	++	0.00470107	0.00162217	0.00384026	0.0139169	0.0088114	0.00199808	1.15218e-05	0.000171992
ILMN_1749882	5220138	STRN	2.29969e-06	0.00740705	0.0014985	7.69e-07	2.66e-07	1977	++	0.00531884	0.00186303	0.00439649	0.0156138	0.0112337	0.002522	9.41815e-06	0.000145842
ILMN_1701711	3420689	BRD8	2.30678e-06	-0.00569645	0.00110173	2.34e-07	2.67e-07	1977	--	-0.00559075	0.00145604	0.000131209	0.000803732	-0.00583802	0.00168512	0.000555081	0.00393827
ILMN_1762545	1580082	USP27X-AS1	2.33112e-06	0.00512565	0.00104131	8.55e-07	2.7e-07	1977	++	0.00338967	0.00131094	0.00986384	0.0302938	0.00809368	0.00171413	2.69061e-06	4.97548e-05
ILMN_1667476	4640064	LTBR	2.36246e-06	-0.00868139	0.00162377	8.97e-08	2.74e-07	1977	--	-0.0107231	0.0020984	3.87912e-07	4.78912e-06	-0.00563425	0.0025635	0.028199	0.0811548
ILMN_1759012	5720639	PPP1R1B	2.36246e-06	0.00581196	0.00118264	8.91e-07	2.74e-07	1977	++	0.00413366	0.00145992	0.00473028	0.0165781	0.0090155	0.00201702	8.77725e-06	0.000137278
ILMN_1804332	5310088	GPR137	2.3781e-06	0.00705449	0.00138491	3.51e-07	2.76e-07	1977	++	0.00559248	0.00184458	0.00249544	0.00977519	0.00894338	0.00209665	2.19371e-05	0.000295688
ILMN_2210386	4670577	TMEM17	2.39211e-06	-0.00980666	0.00195983	5.62e-07	2.78e-07	1977	--	-0.00790151	0.00241233	0.00109239	0.00491153	-0.0135053	0.0033612	6.33363e-05	0.000698888
ILMN_1683354	5290129	CDRT15P2	2.39211e-06	0.00598758	0.00118234	4.1e-07	2.78e-07	1977	++	0.0049781	0.00150385	0.000966661	0.00444476	0.00762154	0.00191327	7.31007e-05	0.000789587
ILMN_2390299	7210326	PSMB8	2.3991e-06	-0.00908885	0.00175809	2.34e-07	2.79e-07	1977	--	-0.00876284	0.00221487	8.16672e-05	0.00053515	-0.00964408	0.00289053	0.000881518	0.00565992
ILMN_1820309	2900746	LMX1B	2.41305e-06	0.00508207	0.00104869	1.26e-06	2.81e-07	1977	++	0.00280297	0.00132511	0.0346617	0.0836147	0.00890189	0.00171551	2.58449e-07	6.57861e-06
ILMN_1752351	3120743	LAMP2	2.41305e-06	-0.00744418	0.00146067	3.46e-07	2.81e-07	1977	--	-0.0101925	0.0021491	2.42683e-06	2.45527e-05	-0.00508464	0.00199131	0.0108226	0.0392315
ILMN_1690307	6510044	TPRKB	2.42001e-06	0.00590038	0.00115997	3.64e-07	2.82e-07	1977	++	0.00524422	0.00139389	0.000178502	0.00104869	0.00737826	0.0020919	0.000440322	0.00325981
ILMN_2133100	1770017	LPIN2	2.4339e-06	-0.00618464	0.00116522	1.11e-07	2.84e-07	1977	--	-0.00725575	0.00149848	1.49553e-06	1.58852e-05	-0.00454639	0.00185321	0.0143359	0.0486674
ILMN_2112915	7050709	DRD4	2.4339e-06	-0.00604795	0.0011238	7.38e-08	2.84e-07	1977	--	-0.0064422	0.00134256	1.85162e-06	1.9189e-05	-0.00512511	0.00205406	0.0127606	0.0445504
ILMN_1752502	870301	HKDC1	2.48366e-06	-0.00741722	0.00137986	7.64e-08	2.9e-07	1977	--	-0.00826116	0.00169158	1.21797e-06	1.32228e-05	-0.00573892	0.00238547	0.0163283	0.0537601
ILMN_1777318	4920215	C9orf64	2.52479e-06	-0.00589155	0.00112801	1.76e-07	2.95e-07	1977	--	-0.00621935	0.00144111	1.75504e-05	0.000138774	-0.00537304	0.0018125	0.00310815	0.0152871
ILMN_1914340	6480102		2.60007e-06	0.00586535	0.00115852	4.13e-07	3.04e-07	1977	++	0.00491511	0.00149136	0.00101739	0.00463301	0.00731141	0.00183975	7.59897e-05	0.000816649
ILMN_1737561	1440452	N4BP2L2	2.61194e-06	-0.00797459	0.0015145	1.4e-07	3.06e-07	1977	--	-0.0104478	0.00202513	3.01105e-07	3.83984e-06	-0.00483591	0.00228135	0.0342859	0.0941756
ILMN_1803775	2680170	HSPE1	2.61194e-06	0.0101873	0.00193235	1.35e-07	3.06e-07	1977	++	0.0102849	0.00230427	9.01686e-06	7.72893e-05	0.00995616	0.00354717	0.0051062	0.0222838
ILMN_1746276	6380008	EPC1	2.61194e-06	-0.00678173	0.00127251	9.85e-08	3.06e-07	1977	--	-0.00696587	0.00150133	3.96745e-06	3.76643e-05	-0.00631192	0.00239803	0.00862298	0.0328811
ILMN_1807807	610082	SKA2	2.62725e-06	0.00532155	0.00110355	1.42e-06	3.08e-07	1977	++	0.00272869	0.00140145	0.0518191	0.115164	0.00955282	0.0017903	1.18943e-07	3.26149e-06
ILMN_1781465	2370411		2.6596e-06	0.00469974	0.000951247	7.79e-07	3.12e-07	1977	++	0.00309582	0.00121964	0.011295	0.0338478	0.00719066	0.00151992	2.57415e-06	4.80885e-05
ILMN_1682339	6110240	C19orf57	2.67308e-06	0.00495139	0.000977691	4.1e-07	3.14e-07	1977	++	0.00394042	0.00129557	0.00241789	0.00951225	0.00628872	0.00149007	2.67273e-05	0.000343583
ILMN_2075794	6770326	NLRP8	2.67308e-06	-0.0108027	0.00229146	2.42e-06	3.14e-07	1977	--	-0.007637	0.00266935	0.00431414	0.015394	-0.01967	0.00446748	1.18926e-05	0.000176292
ILMN_2162972	4810162	LYZ	2.69682e-06	0.0189684	0.00359791	1.35e-07	3.17e-07	1977	++	0.0260118	0.0048291	9.02715e-08	1.30338e-06	0.0101806	0.00539405	0.059416	0.140769
ILMN_1739756	2900360	KIR2DL4	2.70353e-06	-0.0148954	0.00283304	1.46e-07	3.18e-07	1977	--	-0.0150608	0.00339586	1.02619e-05	8.63809e-05	-0.0145166	0.0051382	0.00482362	0.0213348
ILMN_1791147	130750	YPEL3	2.71023e-06	0.00935474	0.00185109	4.33e-07	3.19e-07	1977	++	0.00757288	0.00242162	0.00181766	0.00752138	0.0118594	0.00287105	3.93606e-05	0.000470927
ILMN_1758831	3140753	RNF31	2.7339e-06	-0.00751145	0.00142518	1.36e-07	3.22e-07	1977	--	-0.0101103	0.00190588	1.39874e-07	1.9412e-06	-0.00421488	0.00214651	0.0498685	0.124506
ILMN_1755674	7560082	EDDM3A	2.74057e-06	0.00563297	0.00114075	7.89e-07	3.23e-07	1977	++	0.0038311	0.00145659	0.00866954	0.0273732	0.00849128	0.00183455	4.19441e-06	7.32188e-05
ILMN_2387599	1440180	C20orf24	2.75571e-06	-0.00540652	0.00108249	5.9e-07	3.25e-07	1977	--	-0.00839095	0.00163478	3.45121e-07	4.32773e-06	-0.00307622	0.00144456	0.0334675	0.0927049
ILMN_1673172	3420270	IFT52	2.76235e-06	0.00614022	0.00125978	1.09e-06	3.26e-07	1977	++	0.00461142	0.00151913	0.00246518	0.00967448	0.00950676	0.00225429	2.71055e-05	0.000347746
ILMN_1812478	3450253	ZNHIT3	2.78408e-06	0.0115188	0.00217649	1.21e-07	3.29e-07	1977	++	0.0156338	0.00289177	8.10889e-08	1.18961e-06	0.00614163	0.00330563	0.0634883	0.147823
ILMN_1813775	7210767	GAK	2.78408e-06	-0.00748873	0.00136826	4.42e-08	3.29e-07	1977	--	-0.0108947	0.00176991	1.09556e-09	2.61176e-08	-0.00242983	0.00215704	0.260253	0.40704
ILMN_2215382	4390661	DDX51	2.79069e-06	-0.00941882	0.00199928	2.46e-06	3.3e-07	1977	--	-0.00682598	0.00231178	0.00322637	0.0120475	-0.0171116	0.003982	1.90763e-05	0.000260424
ILMN_1768969	5080524	LBR	2.80575e-06	-0.0103729	0.00186469	2.65e-08	3.32e-07	1977	--	-0.0118084	0.00219487	9.34684e-08	1.34649e-06	-0.00664898	0.00353508	0.0602976	0.142182
ILMN_2395932	3290431	UNC45A	2.84612e-06	0.00931488	0.00182471	3.31e-07	3.37e-07	1977	++	0.00870166	0.00234116	0.000213338	0.00122684	0.0102639	0.00291245	0.000445146	0.00328928
ILMN_2406043	2140634	CHMP3	2.84892e-06	0.00851327	0.00167572	3.77e-07	3.38e-07	1977	++	0.00772418	0.00198588	0.000107303	0.000678102	0.0104644	0.0031227	0.000836786	0.00542764
ILMN_2065690	4890451	GRAMD3	2.84892e-06	-0.00530198	0.00104675	4.08e-07	3.38e-07	1977	--	-0.00473241	0.00129613	0.000275037	0.00151745	-0.00637016	0.00177497	0.000349098	0.00273499
ILMN_1760403	650184	FAM184B	2.84892e-06	0.0058154	0.00122383	2.02e-06	3.38e-07	1977	++	0.00323284	0.00151944	0.0336192	0.0816084	0.0105851	0.00206493	3.5839e-07	8.60808e-06
ILMN_1877025	1340576		2.86389e-06	0.00621438	0.00126869	9.67e-07	3.4e-07	1977	++	0.00414225	0.0016057	0.0100352	0.030721	0.00965742	0.00206979	3.51403e-06	6.26253e-05
ILMN_2115949	3310592	ZNF394	2.87694e-06	-0.00874421	0.00178957	1.03e-06	3.42e-07	1977	--	-0.00621922	0.00222116	0.00521226	0.0180097	-0.0134159	0.00302123	1.00286e-05	0.000153651
ILMN_1776260	4480707	PPIAL4G (includes others)	2.87694e-06	0.00938831	0.00176475	1.04e-07	3.42e-07	1977	++	0.011084	0.00223401	8.26463e-07	9.37049e-06	0.00657407	0.00287804	0.0225787	0.0685463
ILMN_1731418	1340491	SP110	2.90027e-06	-0.0070473	0.0013456	1.63e-07	3.45e-07	1977	--	-0.00937294	0.00180714	2.609e-07	3.35391e-06	-0.00415344	0.00201586	0.0396337	0.105064
ILMN_1684647	580114	ILKAP	2.92357e-06	-0.00538811	0.00118604	5.55e-06	3.48e-07	1977	--	-0.00329762	0.00138292	0.0172932	0.0480271	-0.0112021	0.00230627	1.39184e-06	2.85016e-05
ILMN_1750674	3390021	SDSL	2.94683e-06	0.00595522	0.00115333	2.42e-07	3.51e-07	1977	++	0.00592797	0.00143695	4.02028e-05	0.000287311	0.00600456	0.00193355	0.00195623	0.0106732
ILMN_1806733	5290132	COL18A1	3.00363e-06	-0.00840402	0.00162956	2.51e-07	3.58e-07	1977	--	-0.00814352	0.00196992	3.87591e-05	0.000278551	-0.00896864	0.00290021	0.00204337	0.011027
ILMN_2096970	2940450	MYO3B	3.03519e-06	-0.00636968	0.00128922	7.78e-07	3.62e-07	1977	--	-0.00528217	0.00153292	0.000593843	0.00292978	-0.00899777	0.002383	0.000169394	0.00154609
ILMN_1665982	5720703	AKTIP	3.03959e-06	-0.0080893	0.00156288	2.27e-07	3.63e-07	1977	--	-0.00912842	0.0020676	1.12409e-05	9.38795e-05	-0.00670413	0.00238719	0.00508131	0.0222055
ILMN_1667112	730121	FBXO7	3.03959e-06	0.00562185	0.00117666	1.77e-06	3.63e-07	1977	++	0.00396262	0.00140985	0.00504383	0.0175327	0.0094307	0.00213608	1.1263e-05	0.000168918
ILMN_1742052	1230156	SERPINB9	3.05434e-06	0.00625128	0.00119516	1.69e-07	3.65e-07	1977	++	0.00622157	0.00141068	1.14804e-05	9.56298e-05	0.00632682	0.00224972	0.00502068	0.0219857
ILMN_1659544	2350703	STX3	3.07742e-06	-0.0100143	0.00190946	1.57e-07	3.68e-07	1977	--	-0.0111118	0.00241217	4.64129e-06	4.31633e-05	-0.00817245	0.00312489	0.00905695	0.0341587
ILMN_1772929	5860162	ATP5J	3.15063e-06	0.0099946	0.00193564	2.42e-07	3.77e-07	1977	++	0.00984706	0.00235408	3.13892e-05	0.000230911	0.0103026	0.0034011	0.00251848	0.0129397
ILMN_1696494	1470520	CMTM6	3.18197e-06	-0.0081743	0.00160375	3.45e-07	3.81e-07	1977	--	-0.00989386	0.00227222	1.47753e-05	0.000119872	-0.0064673	0.0022639	0.00437405	0.0197497
ILMN_1799106	3370327	MARC1	3.18824e-06	-0.0120399	0.00225675	9.55e-08	3.82e-07	1977	--	-0.0179419	0.0029938	2.90516e-09	6.06571e-08	-0.0042728	0.00343443	0.213768	0.354324
ILMN_2341952	2360243	MRPL35	3.1945e-06	0.00947329	0.00176869	8.5e-08	3.83e-07	1977	++	0.0102984	0.0021165	1.33083e-06	1.42902e-05	0.00756323	0.00322027	0.0190468	0.0602874
ILMN_2280707	6580072	SMOX	3.21742e-06	0.00892865	0.00181999	9.3e-07	3.86e-07	1977	++	0.00493325	0.00238411	0.0387909	0.0917909	0.0145088	0.00281754	3.17628e-07	7.74551e-06
ILMN_2316806	1510202	RWDD1	3.27983e-06	0.0108984	0.00201947	6.79e-08	3.94e-07	1977	++	0.0127328	0.00247154	3.12809e-07	3.97324e-06	0.0072136	0.0035029	0.0397359	0.105232
ILMN_1730568	5360154	ZDHHC7	3.27983e-06	-0.00518146	0.00101274	3.12e-07	3.94e-07	1977	--	-0.00703181	0.00141776	8.3338e-07	9.42383e-06	-0.00325356	0.00144716	0.0247901	0.0736157
ILMN_1703132	3440014	LYRM2	3.31097e-06	0.00754517	0.00137173	3.79e-08	3.98e-07	1977	++	0.00975891	0.00170217	1.31702e-08	2.38081e-07	0.00344437	0.00231673	0.137416	0.259404
ILMN_1684184	6560615	DYRK2	3.31713e-06	0.00476624	0.00100328	2.03e-06	3.99e-07	1977	++	0.0019545	0.00128553	0.128742	0.23008	0.00914714	0.00160464	1.59481e-08	5.47807e-07
ILMN_1669172	6420273	PTPRR	3.42298e-06	0.00535609	0.00109543	1.01e-06	4.12e-07	1977	++	0.003327	0.00141648	0.0190352	0.0517626	0.00837531	0.00172785	1.46188e-06	2.9745e-05
ILMN_1708303	1780279	CYP4F22	3.46002e-06	0.00867947	0.00177548	1.02e-06	4.17e-07	1977	++	0.00632182	0.00222816	0.00464571	0.0163264	0.0127802	0.00293858	1.51473e-05	0.000212695
ILMN_1777378	4260484	COMMD6	3.46002e-06	0.0190554	0.00346279	3.74e-08	4.17e-07	1977	++	0.0222526	0.00413225	9.09422e-08	1.31158e-06	0.0115155	0.00634576	0.0698889	0.158437
ILMN_1673798	3120609	PPOX	3.48265e-06	0.00599581	0.00118302	4.02e-07	4.2e-07	1977	++	0.0056681	0.00155316	0.00027694	0.00152466	0.00644866	0.00182579	0.00043232	0.00321361
ILMN_1775743	4730369	BTG1	3.50525e-06	-0.00806708	0.00155377	2.08e-07	4.23e-07	1977	--	-0.00944914	0.00202885	3.65038e-06	3.50711e-05	-0.00610675	0.00241631	0.0116557	0.0414842
ILMN_1663916	110180	ARHGAP9	3.52782e-06	-0.00643832	0.00124197	2.17e-07	4.26e-07	1977	--	-0.0094256	0.0016973	3.62309e-08	5.75735e-07	-0.00299537	0.00182215	0.100536	0.205916
ILMN_1663437	2690181	NECAB2	3.55864e-06	-0.00741282	0.00136511	5.63e-08	4.3e-07	1977	--	-0.00898281	0.00167506	1.02625e-07	1.46519e-06	-0.00430796	0.00235561	0.067742	0.154821
ILMN_1683562	2940168	SNRPG	3.58115e-06	0.0138162	0.00262158	1.36e-07	4.33e-07	1977	++	0.0147058	0.0031606	3.72989e-06	3.56474e-05	0.0118547	0.00469337	0.0117041	0.0415779
ILMN_1794594	3710735	RASGRP2	3.60363e-06	-0.00595325	0.0011663	3.32e-07	4.36e-07	1977	--	-0.0057937	0.00144222	6.34674e-05	0.000428867	-0.00625479	0.00198266	0.00165696	0.00934141
ILMN_1733851	1990196	DACT3	3.60723e-06	0.00533533	0.00112893	2.29e-06	4.37e-07	1977	++	0.00310472	0.00140082	0.0268991	0.0684285	0.00946849	0.00190683	8.12033e-07	1.76468e-05
ILMN_1708095	1990438	PANK2	3.60723e-06	-0.00540441	0.00101005	8.77e-08	4.37e-07	1977	--	-0.00856716	0.00134168	2.65132e-10	7.2545e-09	-0.00126709	0.00153453	0.409172	0.559247
ILMN_2123312	1010296	ERAP2	3.61673e-06	-0.00815078	0.00162767	5.51e-07	4.39e-07	1977	--	-0.00716339	0.00204404	0.000478408	0.00242776	-0.00986188	0.0026908	0.000261016	0.00218276
ILMN_1686516	1580133	CELF1	3.61673e-06	-0.00637998	0.00126139	4.24e-07	4.39e-07	1977	--	-0.00596815	0.00170269	0.000477326	0.00242323	-0.00688091	0.0018779	0.000261901	0.00218587
ILMN_2089175	4610414	SYAP1	3.61673e-06	-0.00942417	0.00194748	1.3e-06	4.39e-07	1977	--	-0.0071079	0.00236571	0.00272829	0.0105324	-0.0142941	0.00343028	3.3674e-05	0.000414136
ILMN_1726392	2190196	NIN	3.65556e-06	-0.00790062	0.00142309	2.83e-08	4.44e-07	1977	--	-0.0130361	0.00184567	3.11186e-12	1.39033e-10	-0.000371198	0.00223482	0.868116	0.918277
ILMN_1795704	4490735	KIAA0232	3.66966e-06	-0.00710078	0.00137137	2.24e-07	4.46e-07	1977	--	-0.00792494	0.00176202	7.70549e-06	6.73927e-05	-0.00583454	0.00218405	0.00768203	0.0301662
ILMN_1862524	3460072		3.68138e-06	0.00747591	0.00153837	1.18e-06	4.48e-07	1977	++	0.00480793	0.00196872	0.0147782	0.0421397	0.0116593	0.00246522	2.59203e-06	4.83518e-05
ILMN_1778059	6100136	CASP4	3.68138e-06	-0.00696018	0.00135184	2.62e-07	4.48e-07	1977	--	-0.00694456	0.00164187	2.56286e-05	0.000193319	-0.00699305	0.00238199	0.00340715	0.0164475
ILMN_2411116	2360255	FGFR1OP	3.69544e-06	-0.00588624	0.00112097	1.51e-07	4.5e-07	1977	--	-0.00648637	0.00138446	3.19873e-06	3.11298e-05	-0.00474389	0.0019101	0.0131786	0.0456852
ILMN_2235745	6370682	GRIPAP1	3.71768e-06	-0.00921035	0.00185135	6.53e-07	4.53e-07	1977	--	-0.00800711	0.00224918	0.000388909	0.0020325	-0.0117384	0.0032602	0.000334024	0.00263304
ILMN_1661664	3800747		3.75631e-06	-0.00506309	0.00108105	2.82e-06	4.58e-07	1977	--	-0.00325554	0.00130533	0.0127961	0.0373789	-0.00901	0.00192887	3.42743e-06	6.14405e-05
ILMN_1694240	1050600	MAP2K1	3.76209e-06	-0.00639597	0.00125305	3.32e-07	4.59e-07	1977	--	-0.00688592	0.00166254	3.74726e-05	0.000270675	-0.00575162	0.00190659	0.0026235	0.0133985
ILMN_1780268	4150332	C1orf56	3.76787e-06	-0.00880569	0.00166014	1.13e-07	4.6e-07	1977	--	-0.00884566	0.0018839	3.04553e-06	2.97977e-05	-0.00866676	0.00351202	0.0137722	0.0471764
ILMN_1805192	2690324	ITPRIP	3.79002e-06	-0.00874615	0.00163023	8.1e-08	4.63e-07	1977	--	-0.012478	0.00211494	5.02666e-09	9.94282e-08	-0.00328269	0.002559	0.199874	0.338211
ILMN_1665148	2650400		3.79334e-06	0.0106891	0.00209509	3.36e-07	4.64e-07	1977	++	0.0139897	0.00289915	1.62249e-06	1.70917e-05	0.00708129	0.00303105	0.0196858	0.0618319
ILMN_2320853	4760767	UBE2D3	3.79334e-06	0.00564607	0.00111283	3.9e-07	4.64e-07	1977	++	0.00573811	0.00148685	0.000121295	0.000752017	0.00552885	0.00167799	0.00102096	0.00636383
ILMN_2105253	6220202	PTGR2	3.83177e-06	-0.00847908	0.00173181	9.78e-07	4.69e-07	1977	--	-0.00700888	0.00207096	0.000742137	0.00354638	-0.011898	0.0031581	0.000175089	0.00158224
ILMN_1669310	3130072	RHOT2	3.83503e-06	-0.00648615	0.00126085	2.69e-07	4.7e-07	1977	--	-0.00642443	0.00151421	2.42036e-05	0.000183873	-0.00662569	0.00227691	0.00369937	0.0174722
ILMN_2246548	5690400	GSTTP2	3.83503e-06	-0.00702756	0.00154692	5.55e-06	4.7e-07	1977	--	-0.0044623	0.00180969	0.0138442	0.0399145	-0.0139872	0.0029808	3.09626e-06	5.62789e-05
ILMN_1736256	2760370	CALR	3.84889e-06	0.00640362	0.00125254	3.18e-07	4.72e-07	1977	++	0.00703351	0.00165529	2.35396e-05	0.000179575	0.0055598	0.00191587	0.00379388	0.0178033
ILMN_1788742	3830477		3.87089e-06	0.0131299	0.00250845	1.66e-07	4.75e-07	1977	++	0.015867	0.00322263	9.98717e-07	1.11164e-05	0.00892206	0.00399571	0.0257873	0.0758565
ILMN_1815733	5670468	EIF5	3.87409e-06	0.00769017	0.00150259	3.09e-07	4.76e-07	1977	++	0.00873859	0.0020003	1.38541e-05	0.000113262	0.00633248	0.0022763	0.00551109	0.0235678
ILMN_2395055	5810673	ATPAF1	3.87409e-06	-0.00572228	0.00116694	9.41e-07	4.76e-07	1977	--	-0.00319048	0.00154757	0.0395118	0.0931516	-0.00905916	0.00177666	4.12218e-07	9.7004e-06
ILMN_2363065	4920129	RTN3	3.87729e-06	-0.00839065	0.00157128	9.29e-08	4.77e-07	1977	--	-0.013421	0.00208735	2.00738e-10	5.5883e-09	-0.00181303	0.00238689	0.447697	0.595036
ILMN_1694075	670255	GADD45A	3.87729e-06	0.00589827	0.00123115	1.66e-06	4.77e-07	1977	++	0.00434098	0.00148791	0.00361026	0.0132411	0.0092793	0.00219237	2.53507e-05	0.000328865
ILMN_1772233	7000551	ARAP1	3.88295e-06	-0.00751848	0.00145301	2.29e-07	4.78e-07	1977	--	-0.0106668	0.00197007	7.76029e-08	1.14903e-06	-0.00376312	0.00215163	0.0806213	0.175589
ILMN_2376416	6020246	UBXN11	3.97538e-06	-0.00753942	0.00156924	1.55e-06	4.9e-07	1977	--	-0.00555107	0.00191187	0.00377447	0.0137212	-0.0116445	0.00274708	2.46614e-05	0.00032329
ILMN_1696243	7000575	STMND1	3.97538e-06	0.00511118	0.0010496	1.12e-06	4.9e-07	1977	++	0.00277266	0.00138075	0.044913	0.103015	0.00831222	0.00161544	3.24225e-07	7.86138e-06
ILMN_1758633	3830538	CCDC130	4.01339e-06	-0.00645171	0.00125849	2.95e-07	4.95e-07	1977	--	-0.00676652	0.00159495	2.4236e-05	0.000184009	-0.00593238	0.00204855	0.00386761	0.0180828
ILMN_1787509	5960343	HELZ2	4.01895e-06	-0.0111026	0.00218029	3.54e-07	4.96e-07	1977	--	-0.0132464	0.00297326	9.36172e-06	7.98559e-05	-0.00860877	0.00320677	0.007389	0.0293279
ILMN_2124386	2650136	RGL2	4.06499e-06	-0.00790942	0.00148124	9.31e-08	5.02e-07	1977	--	-0.0114962	0.00193195	3.73328e-09	7.57204e-08	-0.0027938	0.00230722	0.226237	0.369067
ILMN_1898311	2140615		4.07051e-06	0.00558167	0.001136	8.95e-07	5.03e-07	1977	++	0.00387539	0.00148568	0.00923468	0.0287666	0.00798355	0.00176269	6.67465e-06	0.000109065
ILMN_1671565	2850100	RNASET2	4.10028e-06	-0.00871282	0.00173276	4.95e-07	5.07e-07	1977	--	-0.00944675	0.00259485	0.000286462	0.0015683	-0.00812218	0.00232783	0.000506798	0.00365249
ILMN_1768754	1570039	PILRB	4.13002e-06	-0.00829127	0.00161226	2.71e-07	5.11e-07	1977	--	-0.00921368	0.00207626	1.01419e-05	8.54271e-05	-0.00689033	0.00255876	0.00720957	0.0288518
ILMN_2397199	6770639	NDEL1	4.18938e-06	-0.00810849	0.00150296	6.85e-08	5.19e-07	1977	--	-0.010699	0.00189327	2.09777e-08	3.56928e-07	-0.00369409	0.00247146	0.135325	0.256784
ILMN_1668525	7560148	NR3C1	4.18938e-06	0.0070439	0.00143853	9.75e-07	5.19e-07	1977	++	0.00540429	0.00182484	0.00313621	0.0117762	0.00973536	0.00233802	3.41277e-05	0.000419312
ILMN_1695601	2070097	GOLGA6L9 (includes others)	4.19215e-06	0.00594607	0.00121221	9.34e-07	5.2e-07	1977	++	0.00299137	0.00162627	0.0661622	0.139416	0.00964026	0.00181843	1.42956e-07	3.8701e-06
ILMN_1704139	5270762	DHRSX	4.19215e-06	-0.00628625	0.00121761	2.43e-07	5.2e-07	1977	--	-0.00804868	0.00161934	7.90402e-07	9.04186e-06	-0.00399356	0.00184695	0.0308485	0.08692
ILMN_1756326	6200468	CKS2	4.22174e-06	0.00672765	0.00124065	5.87e-08	5.24e-07	1977	++	0.00750677	0.00145845	3.20449e-07	4.05416e-06	0.00468762	0.00235996	0.0472854	0.119638
ILMN_1680139	1430138	MAFF	4.25128e-06	-0.005202	0.0010291	4.31e-07	5.28e-07	1977	--	-0.005612	0.00140159	6.70472e-05	0.000449962	-0.00472243	0.00151587	0.00189255	0.0103834
ILMN_1735143	2470240	THEMIS2	4.2647e-06	-0.0064397	0.00126099	3.28e-07	5.3e-07	1977	--	-0.00753529	0.00168194	8.35237e-06	7.2259e-05	-0.00503348	0.00190552	0.00838894	0.0322582
ILMN_2110252	1050619	NPM3	4.31026e-06	-0.0065879	0.00134211	9.17e-07	5.36e-07	1977	--	-0.00532193	0.00168515	0.0016371	0.00688349	-0.00878377	0.00221937	8.12943e-05	0.000860628
ILMN_1659463	1820324	APAF1	4.37184e-06	-0.00904606	0.00171396	1.31e-07	5.44e-07	1977	--	-0.0103353	0.00210692	1.09358e-06	1.20256e-05	-0.00652364	0.00294705	0.0270922	0.078732
ILMN_2148497	5550392	FAM209B	4.44662e-06	-0.00506619	0.00104401	1.22e-06	5.54e-07	1977	--	-0.00408209	0.00126357	0.00127705	0.00559607	-0.00718329	0.00185333	0.000113543	0.00111862
ILMN_1699383	70092	POLR2J4	4.44662e-06	-0.00813099	0.00167769	1.26e-06	5.54e-07	1977	--	-0.00668658	0.00198846	0.000802172	0.00379074	-0.0116993	0.00312539	0.000192532	0.00170845
ILMN_1684083	6860408	RNASE10	4.4567e-06	0.00610063	0.00130427	2.9e-06	5.56e-07	1977	++	0.0026538	0.00166051	0.110329	0.204553	0.0116522	0.00210737	4.15655e-08	1.28291e-06
ILMN_1847308	2630601	FAM168A	4.4567e-06	-0.00526386	0.0010244	2.77e-07	5.57e-07	1977	--	-0.00590946	0.00131614	7.98109e-06	6.93286e-05	-0.00427164	0.00163163	0.00898499	0.0339374
ILMN_1683980	3390092	PLEKHM2	4.4567e-06	-0.00577797	0.0011125	2.06e-07	5.57e-07	1977	--	-0.00834906	0.00149112	2.80656e-08	4.61035e-07	-0.00255001	0.00167078	0.127284	0.245451
ILMN_2336781	3890326	SOD2	4.4567e-06	-0.010926	0.00211578	2.42e-07	5.57e-07	1977	--	-0.0143211	0.00281237	4.25498e-07	5.21787e-06	-0.00649877	0.00321152	0.0432933	0.112075
ILMN_1665887	4120403	WDR61	4.4567e-06	0.0067469	0.0013216	3.31e-07	5.57e-07	1977	++	0.00743707	0.00171773	1.64968e-05	0.000131583	0.00574563	0.00206894	0.00559293	0.023846
ILMN_1759419	4890382	ILVBL	4.45911e-06	-0.00607163	0.00124272	1.03e-06	5.58e-07	1977	--	-0.00501264	0.00151651	0.000983404	0.00451201	-0.00823654	0.00216829	0.000154752	0.00143812
ILMN_1696749	6020424	LMNA	4.45911e-06	0.00709394	0.00144951	9.88e-07	5.58e-07	1977	++	0.00519541	0.00187625	0.00572978	0.0195476	0.00990463	0.0022829	1.58744e-05	0.000222172
ILMN_1776464	2450148	PARP4	4.4723e-06	-0.00573687	0.001142	5.07e-07	5.6e-07	1977	--	-0.00669397	0.00161417	3.66496e-05	0.00026518	-0.00477774	0.00161588	0.00318614	0.0155688
ILMN_1674983	1940296	RPL13AP20	4.50143e-06	0.00901414	0.0017882	4.63e-07	5.64e-07	1977	++	0.00927618	0.00238614	0.000108195	0.000682387	0.00867845	0.00270078	0.00135635	0.00797946
ILMN_1674399	3830403	ZNF143	4.56756e-06	-0.0057777	0.0011333	3.43e-07	5.73e-07	1977	--	-0.00731899	0.00153298	2.08184e-06	2.14357e-05	-0.00392007	0.00168296	0.0200537	0.0626061
ILMN_1682738	6840328	SMAD3	4.56756e-06	0.00576363	0.00111623	2.42e-07	5.73e-07	1977	++	0.00712142	0.00146101	1.27592e-06	1.37933e-05	0.00385975	0.00173005	0.0259138	0.0760512
ILMN_1710598	2140164	SKI	4.58861e-06	0.00616401	0.00128486	1.61e-06	5.76e-07	1977	++	0.00396759	0.00163427	0.0153751	0.0435519	0.009719	0.00207914	3.37254e-06	6.06108e-05
ILMN_1900734	4010014	ITCH-IT1	4.60167e-06	-0.00924929	0.00189338	1.03e-06	5.78e-07	1977	--	-0.00754348	0.00234473	0.00133748	0.00581106	-0.0124462	0.0032099	0.000112835	0.00111251
ILMN_2106331	3460477	H3F3A/H3F3B	4.63063e-06	-0.00421903	0.000846474	6.22e-07	5.82e-07	1977	--	-0.00610103	0.00121933	6.68409e-07	7.78785e-06	-0.00246832	0.00117603	0.036093	0.0976283
ILMN_1728677	4290619	CREB5	4.65161e-06	-0.0120982	0.00234288	2.42e-07	5.85e-07	1977	--	-0.0151931	0.00307377	9.07384e-07	1.01892e-05	-0.00780716	0.00361933	0.0312506	0.0876857
ILMN_1801909	2100050	IGHMBP2	4.66171e-06	0.00594747	0.00124041	1.63e-06	5.87e-07	1977	++	0.00404764	0.00156164	0.00968829	0.0298738	0.00919508	0.00204176	7.5155e-06	0.000120948
ILMN_1894279	510369		4.66171e-06	0.00580147	0.00120428	1.45e-06	5.87e-07	1977	++	0.00405794	0.00152195	0.00779789	0.0250923	0.00872128	0.00196953	1.06113e-05	0.000160653
ILMN_1715068	160494	AQP9	4.67971e-06	-0.00873324	0.00173986	5.18e-07	5.9e-07	1977	--	-0.0139671	0.00246781	1.99789e-08	3.42672e-07	-0.0035606	0.00245333	0.147018	0.272378
ILMN_1660585	3130133	C15orf40	4.67971e-06	0.0057202	0.00118308	1.33e-06	5.9e-07	1977	++	0.00337972	0.00154541	0.0289862	0.0725251	0.00903381	0.00183883	1.05707e-06	2.24001e-05
ILMN_2048811	1580725	NUBPL	4.69267e-06	-0.00914167	0.00195125	2.8e-06	5.92e-07	1977	--	-0.00692711	0.00226888	0.00232692	0.00922823	-0.015432	0.00382389	5.88247e-05	0.000659352
ILMN_1779341	4850615	ZNF630	4.7056e-06	-0.00564165	0.00110999	3.72e-07	5.94e-07	1977	--	-0.00584023	0.00140248	3.40371e-05	0.000248388	-0.00530872	0.00181595	0.00354482	0.0169014
ILMN_1653134	5340148	CNEP1R1	4.7581e-06	-0.00793538	0.00147424	7.34e-08	6.01e-07	1977	--	-0.0111026	0.00187869	4.74516e-09	9.42981e-08	-0.00285919	0.00237839	0.229604	0.372664
ILMN_1913241	1400014		4.85801e-06	0.00548255	0.00115068	1.89e-06	6.14e-07	1977	++	0.00303832	0.0014802	0.0403762	0.0946923	0.00921569	0.00182931	5.63608e-07	1.27691e-05
ILMN_1815635	1820220	C9orf62	4.86291e-06	0.00799267	0.00159639	5.54e-07	6.15e-07	1977	++	0.00551296	0.00225447	0.0146489	0.0418474	0.0104863	0.0022608	4.00468e-06	7.02909e-05
ILMN_1725644	5260593	UBE2D2	4.91522e-06	-0.00603972	0.00120942	5.92e-07	6.22e-07	1977	--	-0.00570738	0.00155252	0.000249771	0.00140722	-0.0065527	0.00192883	0.000708969	0.00479577
ILMN_1653220	6960215	PITPNM1	4.92798e-06	-0.00685763	0.00135763	4.39e-07	6.24e-07	1977	--	-0.00700777	0.0017327	5.66321e-05	0.000387805	-0.00661889	0.00218499	0.002518	0.0129397
ILMN_2275098	6350600	DTX2	5.01175e-06	-0.00764619	0.00144445	1.2e-07	6.35e-07	1977	--	-0.0108975	0.00187576	8.49507e-09	1.58931e-07	-0.00290917	0.00226414	0.199144	0.337534
ILMN_1671291	2710068	EIF3I	5.05599e-06	0.00612066	0.00117488	1.89e-07	6.41e-07	1977	++	0.0086373	0.00155078	3.3087e-08	5.30048e-07	0.00273022	0.00179998	0.129648	0.248895
ILMN_1708605	4050270		5.12381e-06	0.0050364	0.0010934	4.1e-06	6.5e-07	1977	++	0.00349064	0.00128959	0.00691373	0.0227925	0.00898926	0.00206222	1.44909e-05	0.000205588
ILMN_2312275	6860553	SRP54	5.15217e-06	-0.00498973	0.000980895	3.64e-07	6.54e-07	1977	--	-0.00538318	0.00125102	1.85627e-05	0.000145786	-0.00436184	0.00158039	0.00589196	0.0249131
ILMN_1809951	7100300	ZNF200	5.22772e-06	-0.00637238	0.00125733	4.02e-07	6.64e-07	1977	--	-0.00692075	0.0016258	2.27576e-05	0.000174339	-0.00555636	0.00198326	0.00518802	0.0225485
ILMN_1741148	6590253	ALDOA	5.28745e-06	-0.00725722	0.00139852	2.11e-07	6.72e-07	1977	--	-0.01128	0.00187909	2.73985e-09	5.74325e-08	-0.00226219	0.0020939	0.28025	0.430051
ILMN_1705364	4260736	BAG6	5.29992e-06	0.00769276	0.00156451	8.79e-07	6.74e-07	1977	++	0.00634227	0.00204466	0.00197889	0.00808126	0.0096002	0.00242998	8.36858e-05	0.000879577
ILMN_1906299	360736		5.32024e-06	0.00614803	0.00131745	3.06e-06	6.77e-07	1977	++	0.00287631	0.00167985	0.0871731	0.171001	0.0113759	0.00212345	1.06079e-07	2.92129e-06
ILMN_1679177	10440	MARS2	5.34838e-06	-0.00552556	0.00109467	4.47e-07	6.81e-07	1977	--	-0.00649713	0.00147107	1.11583e-05	9.33122e-05	-0.00432002	0.00163865	0.00851785	0.0325676
ILMN_1779040	460221	INO80B	5.36535e-06	-0.00474994	0.000952662	6.17e-07	6.84e-07	1977	--	-0.0037802	0.0013479	0.00514036	0.0178052	-0.00571786	0.00134664	2.38984e-05	0.000314495
ILMN_1763127	460504	ACKR2	5.36535e-06	0.00683781	0.0014288	1.7e-06	6.84e-07	1977	++	0.00472318	0.0018086	0.0091543	0.0285999	0.0103488	0.00233045	1.00217e-05	0.000153651
ILMN_1806713	1230274	ZNF18	5.3699e-06	-0.00533416	0.00106863	5.99e-07	6.85e-07	1977	--	-0.00523159	0.00139713	0.000191414	0.00111481	-0.00547876	0.00165889	0.000993503	0.00623282
ILMN_2278729	5390280	EIF3B	5.3868e-06	0.00699395	0.00143286	1.05e-06	6.88e-07	1977	++	0.00541581	0.0018609	0.00369355	0.0134732	0.00929205	0.00224561	3.81675e-05	0.000459981
ILMN_1911428	6020670		5.3868e-06	0.00729186	0.00148862	9.66e-07	6.88e-07	1977	++	0.00594248	0.00192632	0.00209427	0.00847389	0.00929235	0.00234547	7.99488e-05	0.000848742
ILMN_2382990	1660196	HK1	5.40698e-06	0.00738765	0.00148266	6.27e-07	6.91e-07	1977	++	0.00661416	0.0020995	0.00168091	0.00704911	0.00815715	0.00209409	0.000104945	0.0010534
ILMN_1812134	6980725	C11orf30	5.41149e-06	0.00567806	0.00117206	1.27e-06	6.92e-07	1977	++	0.00398242	0.00152319	0.00907415	0.028419	0.00813944	0.00183517	1.02717e-05	0.000156703
ILMN_1764891	2100347	ZNF384	5.46289e-06	-0.00614462	0.0012347	6.47e-07	6.99e-07	1977	--	-0.00595754	0.00166938	0.000376386	0.00197514	-0.00637056	0.00183453	0.000538754	0.00385023
ILMN_1708029	3610280	TMEM8B	5.46736e-06	-0.00708405	0.00135708	1.79e-07	7e-07	1977	--	-0.00883113	0.00172589	3.74735e-07	4.64439e-06	-0.00425434	0.00219649	0.0530563	0.1301
ILMN_1768662	620725	UCK2	5.47963e-06	-0.00467299	0.000965086	1.29e-06	7.02e-07	1977	--	-0.00366635	0.00121531	0.00262139	0.0101905	-0.00639149	0.0015879	6.14838e-05	0.000681387
ILMN_1733288	5810424	C1RL	5.50749e-06	-0.00791919	0.00155305	3.41e-07	7.06e-07	1977	--	-0.00912253	0.00200772	6.22615e-06	5.63547e-05	-0.00612643	0.00245059	0.0125879	0.0440802
ILMN_1809750	2470722	TDRD1	5.5587e-06	-0.00598618	0.00132075	5.83e-06	7.13e-07	1977	--	-0.00388303	0.001561	0.013031	0.037938	-0.0112852	0.0024778	5.93334e-06	9.83348e-05
ILMN_1776631	6350017	KRBA1	5.63323e-06	0.00568238	0.00121976	3.18e-06	7.23e-07	1977	++	0.00279872	0.00155113	0.0714934	0.147441	0.010355	0.00197449	1.93363e-07	5.09443e-06
ILMN_1807283	2470215	NDST1	5.66094e-06	-0.00731794	0.00137802	1.09e-07	7.27e-07	1977	--	-0.00826832	0.0016453	5.98363e-07	7.0599e-06	-0.00508455	0.0025222	0.0440898	0.113629
ILMN_1738632	130368	PRKAR1A	5.78979e-06	-0.00828564	0.00168677	9.01e-07	7.44e-07	1977	--	-0.0110175	0.00249047	1.07971e-05	9.05281e-05	-0.00597047	0.00229269	0.00935475	0.0350337
ILMN_1660063	6590309	POLE4	5.79404e-06	0.00836082	0.00167411	5.91e-07	7.45e-07	1977	++	0.00828743	0.00213388	0.000109867	0.000691224	0.0084783	0.00269981	0.0017398	0.00971218
ILMN_1812995	4150189	CTSL	5.80606e-06	0.00942293	0.00195908	1.51e-06	7.47e-07	1977	++	0.00666951	0.002516	0.00816063	0.0260887	0.0136631	0.00312225	1.34248e-05	0.000193096
ILMN_1777906	2970563	MAP7D1	5.83782e-06	-0.00662059	0.00131866	5.15e-07	7.52e-07	1977	--	-0.00880493	0.00181592	1.44721e-06	1.54232e-05	-0.00418375	0.00191801	0.0294059	0.0838725
ILMN_1844823	5260167		5.83782e-06	0.00562373	0.00118192	1.95e-06	7.52e-07	1977	++	0.00343722	0.00152072	0.0240269	0.0624017	0.00895955	0.00187834	2.13237e-06	4.05468e-05
ILMN_1753426	1450376	KIAA0556	5.84204e-06	-0.00732321	0.00144739	4.2e-07	7.53e-07	1977	--	-0.0081091	0.0018681	1.56897e-05	0.000126488	-0.00614287	0.0022894	0.00741933	0.0293875
ILMN_1741371	270129	TMEM8A	5.88501e-06	-0.00966493	0.00186393	2.16e-07	7.59e-07	1977	--	-0.0135213	0.00244989	4.37664e-08	6.85352e-07	-0.00436461	0.00287217	0.128939	0.247943
ILMN_1772991	1740326	CHPF2	5.89694e-06	-0.00658289	0.0012562	1.6e-07	7.61e-07	1977	--	-0.00928486	0.0016329	1.72118e-08	3.01691e-07	-0.00266517	0.00196624	0.175592	0.309435
ILMN_1715625	2690431	SLX4IP	5.90111e-06	0.00550023	0.00112735	1.07e-06	7.62e-07	1977	++	0.0046873	0.00141644	0.000970167	0.00445768	0.00690515	0.00186207	0.000220744	0.00190395
ILMN_1862217	3940762	APH1B	5.95172e-06	-0.00661729	0.00129714	3.37e-07	7.69e-07	1977	--	-0.00788478	0.00168151	3.13845e-06	3.06365e-05	-0.00475454	0.00203847	0.0198876	0.0622066
ILMN_1674661	7560047	CIRBP	5.98679e-06	-0.00653694	0.0013222	7.65e-07	7.74e-07	1977	--	-0.00608792	0.00166125	0.000261147	0.00145632	-0.00731298	0.00218396	0.000844476	0.00547196
ILMN_1779171	1940273	SGSM2	5.99863e-06	-0.00716727	0.00139618	2.84e-07	7.76e-07	1977	--	-0.00887167	0.00180761	1.07989e-06	1.18853e-05	-0.00464677	0.00219819	0.0347835	0.0951336
ILMN_1748915	1410221	S100A12	6.0259e-06	0.0168244	0.00337324	6.11e-07	7.8e-07	1977	++	0.0170401	0.00437461	0.000104858	0.000664455	0.0165079	0.00529782	0.00188844	0.0103653
ILMN_2386008	7000431	MPZL1	6.07631e-06	-0.0105613	0.00203063	1.98e-07	7.87e-07	1977	--	-0.0130879	0.00257412	4.42735e-07	5.41884e-06	-0.00639812	0.00330419	0.0531194	0.130155
ILMN_1712390	1030427	CUTA	6.08035e-06	-0.00716895	0.00143233	5.58e-07	7.88e-07	1977	--	-0.0080292	0.00191619	3.04243e-05	0.000224848	-0.00607967	0.00215623	0.00490872	0.0216214
ILMN_2055310	240364	MBD4	6.09211e-06	-0.0085162	0.00185174	4.24e-06	7.9e-07	1977	--	-0.00609506	0.00217998	0.00527779	0.0182121	-0.0147896	0.00350908	2.74049e-05	0.000350881
ILMN_1670096	430239	NRBP1	6.15779e-06	-0.00626041	0.00126786	7.9e-07	7.99e-07	1977	--	-0.00564729	0.00173272	0.00115625	0.00514793	-0.00696698	0.00186008	0.000190871	0.00170199
ILMN_1676895	5860551	BTNL8	6.16949e-06	-0.0116337	0.00217016	8.29e-08	8.01e-07	1977	--	-0.0145494	0.00265989	5.73591e-08	8.74624e-07	-0.00582862	0.00375319	0.120762	0.235839
ILMN_1882590	3400709	NACC2	6.17347e-06	-0.00754991	0.00143581	1.45e-07	8.02e-07	1977	--	-0.0112441	0.00187554	2.86926e-09	6.00056e-08	-0.00231983	0.00223163	0.298828	0.450048
ILMN_1743456	2710402	ZCCHC14	6.20448e-06	-0.00635935	0.00125669	4.18e-07	8.07e-07	1977	--	-0.00765002	0.00165613	4.37274e-06	4.0994e-05	-0.00460745	0.00192948	0.0171386	0.0556254
ILMN_1781431	5290079	GLCCI1	6.20448e-06	-0.00516276	0.00105492	9.88e-07	8.07e-07	1977	--	-0.0046068	0.00128562	0.000356179	0.00188068	-0.00630857	0.00184565	0.000657476	0.00451922
ILMN_2408415	6420730	RPL9	6.24685e-06	0.0200962	0.00377302	1e-07	8.13e-07	1977	++	0.0311193	0.00490387	3.3953e-10	9.01978e-09	0.00410368	0.0059067	0.487382	0.630851
ILMN_1843387	5960338	SEMA4F	6.25078e-06	0.00450203	0.000915036	8.65e-07	8.14e-07	1977	++	0.00409982	0.00118237	0.000548573	0.00273388	0.00510265	0.00144485	0.000432909	0.00321424
ILMN_1662383	2100139	ZRANB2	6.25094e-06	-0.00513091	0.00121086	2.26e-05	8.15e-07	1977	--	-0.00253109	0.00141555	0.074079	0.151623	-0.0122213	0.00233769	2.10864e-07	5.49882e-06
ILMN_1792092	2760041	ZCCHC8	6.25094e-06	-0.00609654	0.00122052	5.88e-07	8.15e-07	1977	--	-0.00701166	0.00164973	2.34301e-05	0.000178847	-0.00498997	0.00181411	0.00606114	0.0254182
ILMN_1732176	3520671	AGPAT2	6.29318e-06	-0.00647824	0.00128512	4.63e-07	8.21e-07	1977	--	-0.00859393	0.00174056	9.32157e-07	1.04392e-05	-0.0039426	0.00190549	0.0388092	0.103309
ILMN_1773650	2230538	LRRN3	6.30473e-06	-0.0171411	0.00344562	6.53e-07	8.23e-07	1977	--	-0.0191407	0.00469991	5.03089e-05	0.000349373	-0.0148177	0.00506637	0.00352987	0.0168616
ILMN_1811997	7380382	RNF115	6.30861e-06	0.00641946	0.00134135	1.7e-06	8.24e-07	1977	++	0.00502819	0.00166069	0.00252899	0.00989147	0.00903065	0.0022751	7.75122e-05	0.000828406
ILMN_1719097	1470170	C18orf8	6.32014e-06	0.00526614	0.0010652	7.66e-07	8.26e-07	1977	++	0.00673608	0.00151241	9.41858e-06	8.02337e-05	0.00381925	0.0015005	0.011075	0.0398748
ILMN_1690392	1230523	COMMD3	6.389e-06	0.00874727	0.00165671	1.29e-07	8.36e-07	1977	++	0.0107523	0.00204777	1.86345e-07	2.50908e-06	0.0049486	0.00281865	0.0794689	0.173671
ILMN_1680714	2070093	LIG4	6.389e-06	0.00513166	0.0010659	1.48e-06	8.36e-07	1977	++	0.00393263	0.00136025	0.00392495	0.0141875	0.0070392	0.00171569	4.4317e-05	0.00051997
ILMN_1813650	7650445	INPP5F	6.41573e-06	0.00661125	0.00137658	1.57e-06	8.4e-07	1977	++	0.00448644	0.001795	0.0126051	0.0369505	0.00964535	0.00214496	7.7531e-06	0.000124615
ILMN_1772780	6370458	TCP11L2	6.4577e-06	0.00553265	0.00112765	9.28e-07	8.46e-07	1977	++	0.00454203	0.00153063	0.00307704	0.0116027	0.00670857	0.00166765	6.20876e-05	0.000686441
ILMN_1781795	7160270	ERH	6.48436e-06	0.00953	0.00188693	4.41e-07	8.5e-07	1977	++	0.0107435	0.00243279	1.11827e-05	9.34545e-05	0.00769763	0.00298945	0.0101766	0.0374638
ILMN_1786843	2100189	KCTD13	6.51861e-06	-0.00563389	0.00108211	1.93e-07	8.55e-07	1977	--	-0.00665655	0.00134067	8.11521e-07	9.24208e-06	-0.00372225	0.00183299	0.0425646	0.110749
ILMN_1720438	5080768		6.52234e-06	0.00977478	0.00183143	9.44e-08	8.56e-07	1977	++	0.011096	0.00216318	3.5102e-07	4.39308e-06	0.00643073	0.00344141	0.0619823	0.145136
ILMN_1723116	1400672	AMFR	6.5374e-06	0.0132489	0.00268557	8.08e-07	8.59e-07	1977	++	0.0119119	0.00375592	0.00156439	0.00662134	0.0146476	0.00384146	0.000146138	0.00137306
ILMN_1659703	3800603	WWP2	6.5374e-06	-0.00577865	0.00111908	2.42e-07	8.59e-07	1977	--	-0.00691161	0.00140974	1.10806e-06	1.21015e-05	-0.00384831	0.00184012	0.0367634	0.0989389
ILMN_1705297	6860465	MYBPH	6.56394e-06	-0.00865223	0.00167971	2.59e-07	8.63e-07	1977	--	-0.00889416	0.00196032	6.42089e-06	5.76167e-05	-0.00798394	0.00325806	0.0144446	0.0489421
ILMN_1803060	6770053	MAML1	6.56763e-06	-0.00603687	0.00118123	3.21e-07	8.64e-07	1977	--	-0.00733796	0.00152144	1.64191e-06	1.72535e-05	-0.00406244	0.00187422	0.0304422	0.0860597
ILMN_1652223	7150367	WDR91	6.67768e-06	-0.00579801	0.00117837	8.64e-07	8.79e-07	1977	--	-0.0054209	0.00149862	0.000313135	0.00169114	-0.0064088	0.00190724	0.000809757	0.00527912
ILMN_1668996	7200392	C1QBP	6.70408e-06	0.00588382	0.001158	3.75e-07	8.83e-07	1977	++	0.0089691	0.00157106	1.51203e-08	2.68343e-07	0.00221367	0.00171351	0.196708	0.334825
ILMN_1802082	7040431	PRDM8	6.77598e-06	-0.00745806	0.00147548	4.31e-07	8.93e-07	1977	--	-0.00808702	0.00185368	1.42291e-05	0.000115956	-0.00637053	0.00243748	0.00910205	0.0343085
ILMN_1681683	3460475		6.81746e-06	-0.00901042	0.00178818	4.68e-07	8.99e-07	1977	--	-0.00925021	0.00218619	2.54575e-05	0.000192142	-0.00852571	0.00310825	0.00620399	0.0258731
ILMN_1738796	6270075	PITPNC1	6.91952e-06	-0.00511172	0.00105795	1.35e-06	9.13e-07	1977	--	-0.0036833	0.00140032	0.00866607	0.027369	-0.00701132	0.00161484	1.56508e-05	0.000219282
ILMN_1892895	430452		6.93057e-06	0.00629462	0.00131394	1.66e-06	9.15e-07	1977	++	0.00453788	0.00169822	0.00766377	0.0247417	0.00891486	0.00207401	1.89815e-05	0.000259407
ILMN_2091123	4780470		6.96431e-06	-0.00938005	0.00202371	3.57e-06	9.2e-07	1977	--	-0.00705965	0.00238902	0.00320222	0.0119783	-0.015275	0.00380783	6.50893e-05	0.000716374
ILMN_1767337	4560192	SFXN5	7.02071e-06	-0.00717429	0.0013837	2.16e-07	9.28e-07	1977	--	-0.00879151	0.00173899	5.13344e-07	6.20578e-06	-0.00438342	0.00228446	0.0553095	0.133955
ILMN_1803564	1400133	YIPF1	7.02412e-06	-0.00572037	0.00112912	4.06e-07	9.29e-07	1977	--	-0.00747478	0.00149693	7.0366e-07	8.14435e-06	-0.00340467	0.00171979	0.0480263	0.121209
ILMN_1774427	2140398	CALCOCO1	7.05019e-06	-0.00622259	0.00121213	2.84e-07	9.33e-07	1977	--	-0.0102265	0.00163619	6.14153e-10	1.55707e-08	-0.00135208	0.00180459	0.453896	0.600796
ILMN_1736863	4670414	TMEM140	7.06113e-06	-0.0114706	0.00216507	1.17e-07	9.35e-07	1977	--	-0.0172293	0.0027967	1.06233e-09	2.54203e-08	-0.00285719	0.00342034	0.403729	0.554238
ILMN_1778673	1300750	GOLGA7	7.0796e-06	-0.00638325	0.00129381	8.07e-07	9.38e-07	1977	--	-0.00747144	0.00180646	3.84233e-05	0.000276293	-0.00523713	0.00185391	0.00482839	0.021346
ILMN_1735552	7040707	KIF1B	7.16594e-06	-0.00800035	0.00160724	6.43e-07	9.5e-07	1977	--	-0.00932911	0.00215987	1.72704e-05	0.000136899	-0.00635157	0.00240594	0.00842777	0.0323572
ILMN_2142752	1190528	MANSC1	7.18433e-06	-0.0105583	0.00202631	1.88e-07	9.53e-07	1977	--	-0.0136172	0.00256699	1.39916e-07	1.9412e-06	-0.0055009	0.00330064	0.0959211	0.199039
ILMN_1752455	3310682	DOCK5	7.19845e-06	-0.00831178	0.00157757	1.37e-07	9.56e-07	1977	--	-0.0108331	0.00197925	5.62929e-08	8.59391e-07	-0.00391979	0.00261227	0.133811	0.25501
ILMN_1777708	5910762	LRRC16B	7.19845e-06	0.00459392	0.000981708	2.88e-06	9.56e-07	1977	++	0.00169078	0.00129113	0.190662	0.310601	0.00857243	0.00151145	1.87697e-08	6.36178e-07
ILMN_1785703	1850561	LMOD3	7.20173e-06	-0.00863647	0.00177879	1.2e-06	9.57e-07	1977	--	-0.00767667	0.00215931	0.000396073	0.00206488	-0.0106631	0.00313767	0.000706005	0.00478078
ILMN_1797046	50681	MTHFSD	7.2351e-06	-0.0046872	0.00100019	2.78e-06	9.62e-07	1977	--	-0.00310759	0.00125812	0.0136824	0.0395463	-0.00740004	0.00164877	8.06334e-06	0.000128631
ILMN_1774272	1660541	ESRRA	7.37366e-06	-0.00611841	0.00125238	1.03e-06	9.81e-07	1977	--	-0.00559387	0.00161891	0.000573504	0.00284371	-0.00690019	0.00197639	0.000502788	0.00362563
ILMN_1659405	2230167		7.39937e-06	0.0182732	0.0033357	4.3e-08	9.85e-07	1977	++	0.0219386	0.00392391	2.93731e-08	4.79962e-07	0.00872194	0.00633408	0.168841	0.300439
ILMN_2110532	6130390	RPL26L1	7.50323e-06	0.00863718	0.00172476	5.51e-07	1e-06	1977	++	0.00841897	0.00201194	3.11847e-05	0.000230068	0.00924207	0.00334981	0.00590974	0.0249635
ILMN_1892708	620670		7.50323e-06	0.00520904	0.00116545	7.84e-06	1e-06	1977	++	0.00212051	0.00145691	0.14586	0.25344	0.0106977	0.00194219	4.67229e-08	1.41475e-06
ILMN_1804571	3390053	ZKSCAN4	7.57381e-06	-0.0056042	0.00107892	2.06e-07	1.01e-06	1977	--	-0.00814409	0.00140702	9.61095e-09	1.78242e-07	-0.00197915	0.00168092	0.239323	0.382833
ILMN_1731619	4220181	DAD1	7.64432e-06	-0.00566473	0.00114239	7.1e-07	1.02e-06	1977	--	-0.00620399	0.00150963	4.29986e-05	0.000303892	-0.00494215	0.00174752	0.00478112	0.0211982
ILMN_1700888	3420553	ENPP1	7.71022e-06	0.00466921	0.00100222	3.18e-06	1.03e-06	1977	++	0.00296699	0.00126336	0.0190504	0.0517929	0.00755918	0.00164614	4.97911e-06	8.42689e-05
ILMN_1668194	6980632	LMTK3	7.71022e-06	-0.00724326	0.00144768	5.63e-07	1.03e-06	1977	--	-0.00787404	0.0018438	2.1426e-05	0.000165327	-0.00622938	0.00233761	0.00783298	0.0306066
ILMN_1827792	290300		7.77596e-06	0.00465005	0.000990124	2.65e-06	1.04e-06	1977	++	0.00257494	0.00128664	0.0456402	0.104309	0.00766347	0.00155048	9.10779e-07	1.95595e-05
ILMN_2155228	670026	CRLF3	7.77596e-06	-0.00764725	0.00153092	5.88e-07	1.04e-06	1977	--	-0.00850771	0.00197784	1.86875e-05	0.000146676	-0.00636121	0.00241798	0.00865647	0.0329792
ILMN_1731720	1770519	PDRG1	7.92087e-06	0.00513054	0.00108996	2.51e-06	1.06e-06	1977	++	0.00147516	0.00145813	0.311945	0.447266	0.00975961	0.00164088	3.81734e-09	1.53874e-07
ILMN_1714197	4670544	ACSS2	7.99092e-06	-0.00605807	0.00122988	8.4e-07	1.07e-06	1977	--	-0.00853291	0.00171962	8.23804e-07	9.34864e-06	-0.00346649	0.0017597	0.0491365	0.123159
ILMN_1872419	2030020		8.05618e-06	-0.00920355	0.00200771	4.56e-06	1.08e-06	1977	--	-0.00696677	0.00234414	0.00303209	0.0114763	-0.0153618	0.00388955	8.41107e-05	0.000880956
ILMN_2228732	5360672	CCNG2	8.05618e-06	-0.00979328	0.00197543	7.14e-07	1.08e-06	1977	--	-0.0103512	0.00254195	5.03937e-05	0.000349542	-0.00894249	0.0031389	0.00448163	0.0201429
ILMN_1780598	1820019	PIAS1	8.20058e-06	-0.00749667	0.00148999	4.87e-07	1.1e-06	1977	--	-0.00988111	0.0019785	7.00736e-07	8.11786e-06	-0.00437244	0.00226472	0.0538206	0.13147
ILMN_1772702	4490133	SRSF8	8.41932e-06	0.00634818	0.00129551	9.58e-07	1.13e-06	1977	++	0.00674485	0.00176434	0.000140349	0.000849541	0.00588409	0.00190839	0.00210655	0.0112888
ILMN_2230624	3780220	RPL18	8.48888e-06	-0.00584622	0.00119987	1.1e-06	1.14e-06	1977	--	-0.00549734	0.00161875	0.000711558	0.00342652	-0.00627162	0.00178752	0.000471672	0.0034342
ILMN_2127605	730458	LRP3	8.55836e-06	-0.00819235	0.00165621	7.56e-07	1.15e-06	1977	--	-0.0100763	0.00224232	7.84694e-06	6.8536e-05	-0.00593069	0.00245682	0.0159683	0.0528747
ILMN_1900340	290561		8.62775e-06	0.0047471	0.00103095	4.13e-06	1.16e-06	1977	++	0.00291382	0.00129256	0.0244005	0.0632433	0.00795269	0.00170918	3.73718e-06	6.62326e-05
ILMN_2376458	2900053	CSF2RA	8.7714e-06	-0.00816264	0.00180429	6.07e-06	1.18e-06	1977	--	-0.00517165	0.00219361	0.0185922	0.0508375	-0.0144184	0.00317244	6.20508e-06	0.000102044
ILMN_1780334	60719	KCNJ2	8.91488e-06	0.00820808	0.00171744	1.76e-06	1.2e-06	1977	++	0.00619875	0.00225554	0.00610341	0.0205397	0.0109804	0.00264937	3.70974e-05	0.000448468
ILMN_1712936	3800091	PAXBP1	8.97873e-06	-0.00562946	0.00112448	5.55e-07	1.21e-06	1977	--	-0.00622045	0.00141656	1.25145e-05	0.000103378	-0.00462257	0.00184899	0.0125854	0.0440802
ILMN_1749612	5340332		8.97873e-06	0.00734975	0.00143532	3.05e-07	1.21e-06	1977	++	0.00844243	0.0017645	1.98076e-06	2.04279e-05	0.00521265	0.00246768	0.0349156	0.0953722
ILMN_1787324	2760706	ENKD1	9.04768e-06	-0.00554178	0.00113281	9.98e-07	1.22e-06	1977	--	-0.00534606	0.00140083	0.000144059	0.000869528	-0.00591163	0.00192568	0.00220229	0.0116477
ILMN_1768784	4230296	PSMC2	9.11127e-06	0.00776015	0.00150439	2.49e-07	1.23e-06	1977	++	0.0097001	0.00188743	3.33644e-07	4.20277e-06	0.00438072	0.00249113	0.0789807	0.1729
ILMN_1685954	6060278	HMBS	9.11127e-06	0.00603046	0.00122474	8.48e-07	1.23e-06	1977	++	0.00637909	0.00158662	6.25871e-05	0.000424489	0.00551647	0.00192652	0.0042831	0.019449
ILMN_1698307	2140671	DBNL	9.17471e-06	-0.00619389	0.00123226	5e-07	1.24e-06	1977	--	-0.00872105	0.00164637	1.45697e-07	2.01049e-06	-0.0029748	0.00185813	0.109719	0.219919
ILMN_1761566	4540241	CYSTM1	9.17471e-06	0.00953542	0.00209728	5.45e-06	1.24e-06	1977	++	0.00524533	0.00263036	0.0464161	0.105553	0.0170232	0.00347502	1.13367e-06	2.37905e-05
ILMN_1817201	4210474		9.24334e-06	0.0057597	0.00118956	1.29e-06	1.25e-06	1977	++	0.00528755	0.00156607	0.000763895	0.00363279	0.00640368	0.00182896	0.000484597	0.00352028
ILMN_2148459	240195	B2M	9.30652e-06	0.010266	0.0020864	8.63e-07	1.26e-06	1977	++	0.0141138	0.0028781	1.10202e-06	1.20768e-05	0.00600449	0.00302889	0.0477223	0.120584
ILMN_2384241	5490070	TGFBR2	9.30652e-06	-0.00815292	0.00167351	1.11e-06	1.26e-06	1977	--	-0.00774643	0.0020603	0.000180224	0.00105493	-0.00894118	0.00286908	0.00188584	0.0103616
ILMN_2210601	110064	RNASEL	9.35874e-06	-0.00893648	0.00174724	3.14e-07	1.27e-06	1977	--	-0.00991416	0.00211024	3.00612e-06	2.94572e-05	-0.00680493	0.00311589	0.0292107	0.0834835
ILMN_1679460	4010414	PPFIBP1	9.35874e-06	0.00451718	0.00099669	5.84e-06	1.27e-06	1977	++	0.00211634	0.00126515	0.0946897	0.182029	0.00844495	0.0016182	2.2131e-07	5.72449e-06
ILMN_1793360	5960709	APITD1/APITD1-CORT	9.35874e-06	0.0051095	0.00105484	1.27e-06	1.27e-06	1977	++	0.0047074	0.0014153	0.000913972	0.0042391	0.00561199	0.00158214	0.000408552	0.0030927
ILMN_2151281	6420465	GABARAPL1	9.35874e-06	-0.00793532	0.00151546	1.64e-07	1.27e-06	1977	--	-0.0118214	0.001953	2.03291e-09	4.43285e-08	-0.00205447	0.00240252	0.392694	0.544589
ILMN_1712027	2060300	RSBN1L	9.42157e-06	-0.00816548	0.00164918	7.37e-07	1.28e-06	1977	--	-0.00880333	0.00210247	3.08293e-05	0.000227709	-0.00714535	0.00265887	0.00732799	0.0292221
ILMN_1711786	510468	NFE2	9.42157e-06	0.00884191	0.0018907	2.92e-06	1.28e-06	1977	++	0.00627992	0.0023898	0.00873005	0.0275235	0.0131288	0.00309131	2.37976e-05	0.000313491
ILMN_1814074	1050059	PHKA2	9.55777e-06	-0.00644994	0.00131364	9.11e-07	1.3e-06	1977	--	-0.00725746	0.00175307	3.77879e-05	0.000272665	-0.00541591	0.00198377	0.00644871	0.0266069
ILMN_2364131	1450452	TTPAL	9.55777e-06	-0.00492312	0.00100554	9.78e-07	1.3e-06	1977	--	-0.00516695	0.00131914	9.59987e-05	0.000616418	-0.00458495	0.00155354	0.00324238	0.0157893
ILMN_1768812	160270	FXYD6	9.61469e-06	-0.00585371	0.00119799	1.03e-06	1.31e-06	1977	--	-0.00583919	0.00152719	0.000140015	0.00084792	-0.00587695	0.00193158	0.00241031	0.0125047
ILMN_1759017	2750148	ZNF333	9.61469e-06	-0.00562415	0.00114494	9.01e-07	1.31e-06	1977	--	-0.00593442	0.00148046	6.58144e-05	0.000442619	-0.00516244	0.001806	0.00434971	0.0197024
ILMN_1808707	4560328	FSCN1	9.61469e-06	-0.00734124	0.00148242	7.34e-07	1.31e-06	1977	--	-0.00876393	0.00195844	8.55217e-06	7.36883e-05	-0.00543243	0.00226849	0.0168253	0.0549294
ILMN_1696956	5960670	ARID3B	9.75588e-06	-0.00640042	0.00117315	4.88e-08	1.33e-06	1977	--	-0.00883591	0.001436	1.11135e-09	2.63465e-08	-0.0015129	0.00203425	0.457234	0.60388
ILMN_1684887	1410181	SAMSN1	9.81796e-06	-0.008407	0.00172135	1.04e-06	1.34e-06	1977	--	-0.00867498	0.00224813	0.000121533	0.000753126	-0.00802726	0.00267615	0.00277438	0.0139681
ILMN_1704619	5270608	VPS29	9.81796e-06	0.00926509	0.00180709	2.94e-07	1.34e-06	1977	++	0.0128588	0.00233751	4.83469e-08	7.4701e-07	0.00392686	0.00284893	0.168416	0.299967
ILMN_1782897	4070324	CAPRIN1	9.8799e-06	-0.00507606	0.00105953	1.66e-06	1.35e-06	1977	--	-0.0040937	0.00141028	0.00378293	0.0137481	-0.00634908	0.00160541	8.22929e-05	0.000868322
ILMN_1743476	7200246	SPDYE6 (includes others)	9.8799e-06	-0.00659441	0.00140198	2.56e-06	1.35e-06	1977	--	-0.00562713	0.00162527	0.000559127	0.00277997	-0.00940707	0.00277146	0.000716611	0.00482275
ILMN_2325837	1580411	CD3D	9.94738e-06	0.0124409	0.00245917	4.22e-07	1.36e-06	1977	++	0.0146184	0.00308578	2.48998e-06	2.5112e-05	0.00865089	0.00407105	0.0338463	0.0933003
ILMN_1655572	110048	AGPAT4-IT1	1.00091e-05	-0.00650182	0.00133237	1.06e-06	1.37e-06	1977	--	-0.00624222	0.00160781	0.000110445	0.000693841	-0.00707088	0.00238045	0.00304911	0.0150598
ILMN_1817255	1340669	CCNT1	1.00091e-05	-0.00463955	0.000960905	1.38e-06	1.37e-06	1977	--	-0.00430964	0.00120642	0.000371396	0.00195296	-0.00521203	0.0015892	0.00107714	0.00662994
ILMN_1912083	2030180		1.00649e-05	-0.00652749	0.00134753	1.27e-06	1.38e-06	1977	--	-0.00636617	0.00180112	0.000427806	0.00220601	-0.00673259	0.00203091	0.000950946	0.00600949
ILMN_1805175	3420296	TGFA	1.00649e-05	-0.00835616	0.00157938	1.22e-07	1.38e-06	1977	--	-0.0109085	0.00194575	2.69704e-08	4.45831e-07	-0.00342656	0.00270413	0.20541	0.344734
ILMN_1715702	60341		1.00649e-05	-0.00558293	0.00110493	4.35e-07	1.38e-06	1977	--	-0.00706494	0.00142151	7.91669e-07	9.04825e-06	-0.00332079	0.00175624	0.0589493	0.140062
ILMN_1772296	4210286	CTC1	1.0132e-05	-0.0057536	0.00116342	7.6e-07	1.39e-06	1977	--	-0.00638056	0.00149329	2.12111e-05	0.000164065	-0.00478526	0.00185583	0.0100725	0.0372199
ILMN_1761061	2680291	PAX7	1.01875e-05	0.00769593	0.0016174	1.95e-06	1.4e-06	1977	++	0.005173	0.00217235	0.0174448	0.0483534	0.0108341	0.0024228	8.69611e-06	0.000136236
ILMN_1702534	5860224	CD244	1.01875e-05	0.00616813	0.00125011	8.05e-07	1.4e-06	1977	++	0.00643187	0.00155987	4.05538e-05	0.000289333	0.00569462	0.00209012	0.00655737	0.0269422
ILMN_2180352	7510392	DIP2B	1.01875e-05	-0.00685271	0.00136896	5.56e-07	1.4e-06	1977	--	-0.00785921	0.00173059	6.29526e-06	5.67685e-05	-0.00516991	0.00223771	0.021082	0.0650532
ILMN_1739032	3780161	TMEM70	1.02486e-05	-0.00541941	0.00113623	1.85e-06	1.41e-06	1977	--	-0.00456049	0.00146294	0.00187887	0.00772961	-0.00672522	0.00180382	0.000204165	0.00178809
ILMN_1766859	6020717	MSL2	1.02486e-05	0.00575046	0.00122008	2.44e-06	1.41e-06	1977	++	0.00429911	0.00156975	0.00628119	0.0210548	0.0079652	0.00193912	4.34227e-05	0.000512082
ILMN_1792837	2690022	CIAO1	1.0292e-05	-0.00566093	0.00116035	1.07e-06	1.42e-06	1977	--	-0.0055657	0.00143817	0.000116147	0.00072432	-0.00583855	0.00196406	0.00302659	0.0149724
ILMN_1744006	2970050	GFOD2	1.0292e-05	0.00686013	0.00147055	3.09e-06	1.42e-06	1977	++	0.00496132	0.00185711	0.0076776	0.0247676	0.0100523	0.00240789	3.25804e-05	0.000403795
ILMN_1710427	3830647	VPS37B	1.0292e-05	-0.00718073	0.00142451	4.64e-07	1.42e-06	1977	--	-0.0101403	0.00188225	8.98565e-08	1.29907e-06	-0.00321299	0.0021794	0.140744	0.263939
ILMN_1808590	4860681	GUCY1A3	1.0292e-05	0.00944055	0.0019508	1.3e-06	1.42e-06	1977	++	0.00918903	0.0025862	0.000399121	0.00207654	0.00977258	0.00297144	0.00104302	0.00645721
ILMN_1709683	5390095	RASSF2	1.0292e-05	-0.0078523	0.00153445	3.1e-07	1.42e-06	1977	--	-0.0103279	0.00195846	1.65221e-07	2.2628e-06	-0.00391661	0.00246938	0.113057	0.224847
ILMN_1664641	1710132	MED4	1.03586e-05	-0.00737944	0.00156434	2.39e-06	1.43e-06	1977	--	-0.00535701	0.00203448	0.00859602	0.0271747	-0.0103045	0.00244673	2.77769e-05	0.000354269
ILMN_2087702	1510458	MYH9	1.04133e-05	-0.00774867	0.00160243	1.33e-06	1.44e-06	1977	--	-0.00874339	0.00226692	0.00012242	0.00075752	-0.00675524	0.00226544	0.00293817	0.0146313
ILMN_2363591	630167	SDCBP	1.04133e-05	-0.010901	0.0021658	4.82e-07	1.44e-06	1977	--	-0.0143334	0.00282255	4.57213e-07	5.58534e-06	-0.00598647	0.00337741	0.0766313	0.169381
ILMN_1802611	840402	SPEN	1.04133e-05	-0.00615856	0.00123988	6.8e-07	1.44e-06	1977	--	-0.00903775	0.00168037	9.42821e-08	1.35516e-06	-0.00271764	0.00183699	0.139367	0.262041
ILMN_2207505	840309	LEP	1.04797e-05	-0.00841713	0.00180332	3.05e-06	1.45e-06	1977	--	-0.00680715	0.0021753	0.00180486	0.00747327	-0.0119548	0.00322451	0.000221476	0.00190735
ILMN_1748883	7050326	CDKN2D	1.0546e-05	0.00750931	0.00162148	3.64e-06	1.46e-06	1977	++	0.00451397	0.00208972	0.0310118	0.076485	0.0120413	0.00257044	3.21567e-06	5.80364e-05
ILMN_1659437	5560594	TXNDC17	1.06844e-05	0.00983388	0.00187489	1.56e-07	1.48e-06	1977	++	0.0118576	0.0022607	1.91946e-07	2.56557e-06	0.00537539	0.00335556	0.109502	0.219554
ILMN_1763447	10673	PLXNB2	1.07445e-05	0.00797285	0.00164759	1.3e-06	1.49e-06	1977	++	0.00811591	0.00222506	0.000278958	0.00153445	0.0077992	0.00245143	0.00151278	0.00866829
ILMN_2103761	5310360	TLE4	1.07445e-05	-0.00654493	0.00136436	1.61e-06	1.49e-06	1977	--	-0.00973885	0.00196413	8.39493e-07	9.48456e-06	-0.00356676	0.00189663	0.0603349	0.142224
ILMN_2100689	2680047	MAP2K4	1.08105e-05	-0.00675436	0.0014028	1.47e-06	1.5e-06	1977	--	-0.00633112	0.00187392	0.000757842	0.00360928	-0.00729387	0.00211572	0.000590718	0.004136
ILMN_1658519	610753	SLC13A3	1.08764e-05	0.00858268	0.00177762	1.38e-06	1.51e-06	1977	++	0.00855973	0.00259304	0.000998529	0.00456664	0.00860304	0.00244166	0.000446293	0.00329257
ILMN_1726589	2490113	CD248	1.09361e-05	-0.00737621	0.00152009	1.22e-06	1.52e-06	1977	--	-0.00715474	0.00188144	0.000152047	0.000910005	-0.00779256	0.00257963	0.00258862	0.0132522
ILMN_1651254	6350711	LPP	1.09361e-05	-0.00655039	0.00133542	9.34e-07	1.52e-06	1977	--	-0.00796041	0.00178738	9.4274e-06	8.02554e-05	-0.0047688	0.00200913	0.0178156	0.0573563
ILMN_2263718	1770730	SPAG9	1.10019e-05	-0.00799449	0.00160148	5.98e-07	1.53e-06	1977	--	-0.00907791	0.00201284	7.27923e-06	6.41476e-05	-0.00612558	0.00264366	0.0207116	0.0642204
ILMN_1797341	6280411	ARID1A	1.10551e-05	-0.00712055	0.00138572	2.77e-07	1.54e-06	1977	--	-0.00935527	0.00175282	1.17616e-07	1.65882e-06	-0.00339619	0.00226283	0.133725	0.254921
ILMN_1738572	6980082	USP48	1.10551e-05	-0.00705473	0.00143379	8.64e-07	1.54e-06	1977	--	-0.00785704	0.00184821	2.33296e-05	0.000178186	-0.0058421	0.00227219	0.0102881	0.0377978
ILMN_1694757	840717	CTSL	1.10551e-05	0.00457526	0.00101557	6.63e-06	1.54e-06	1977	++	0.00241127	0.00127944	0.0597792	0.128769	0.00826086	0.00166973	8.8929e-07	1.91302e-05
ILMN_2398274	5570008	PYCARD	1.11144e-05	-0.00574404	0.00121133	2.12e-06	1.55e-06	1977	--	-0.00493632	0.00151378	0.00114931	0.00512597	-0.00718204	0.00201981	0.000395433	0.00302755
ILMN_2348090	7210725	MRPL55	1.11144e-05	-0.00533859	0.00111404	1.65e-06	1.55e-06	1977	--	-0.00475611	0.00148147	0.00136921	0.00590959	-0.00609663	0.00169004	0.000325438	0.0025845
ILMN_1717334	7000619	VAV1	1.11799e-05	-0.0064854	0.00130976	7.36e-07	1.56e-06	1977	--	-0.00799512	0.00171772	3.70084e-06	3.54759e-05	-0.0043885	0.00202439	0.0304205	0.0860364
ILMN_1667883	3060561	THOC5	1.12452e-05	-0.00784383	0.00157745	6.61e-07	1.57e-06	1977	--	-0.0114819	0.00212254	7.97077e-08	1.17451e-06	-0.00335528	0.00235763	0.155019	0.282326
ILMN_1765701	1740673		1.13105e-05	0.00690664	0.00136361	4.08e-07	1.58e-06	1977	++	0.00820965	0.00169893	1.56953e-06	1.65885e-05	0.00454734	0.00228609	0.0469733	0.119142
ILMN_1739497	6900215	GTF2H5	1.13757e-05	0.00759985	0.00154868	9.23e-07	1.59e-06	1977	++	0.00774436	0.00190006	4.96124e-05	0.000345475	0.00731383	0.00267308	0.00633324	0.0262797
ILMN_1752117	5960653	TMEM55A	1.14345e-05	-0.008719	0.00176169	7.45e-07	1.6e-06	1977	--	-0.0108554	0.00231434	3.11766e-06	3.04567e-05	-0.00577554	0.00271652	0.0337545	0.0931366
ILMN_1760858	7150678	RAB8A	1.14345e-05	-0.00570671	0.00118653	1.51e-06	1.6e-06	1977	--	-0.00643043	0.00169126	0.000152433	0.000911883	-0.00500522	0.00166506	0.00271654	0.0137515
ILMN_1765159	2480373	ELMOD2	1.16228e-05	-0.00569069	0.00116142	9.59e-07	1.63e-06	1977	--	-0.00576502	0.00142035	5.32961e-05	0.00036772	-0.0055407	0.00201758	0.006143	0.025694
ILMN_1750011	2760692	EXOC7	1.16228e-05	0.0052557	0.00114652	4.56e-06	1.63e-06	1977	++	0.00284939	0.00148025	0.0545297	0.11964	0.008864	0.00181263	1.18308e-06	2.45812e-05
ILMN_1698019	4560129	LGMN	1.16228e-05	-0.00542097	0.00110722	9.78e-07	1.63e-06	1977	--	-0.00605381	0.00143916	2.83489e-05	0.000211343	-0.00450309	0.00173323	0.00951963	0.035547
ILMN_2245676	7550575	BTF3	1.16228e-05	0.00566387	0.00122053	3.48e-06	1.63e-06	1977	++	0.00437755	0.00150737	0.00376706	0.0137045	0.00811278	0.00207985	0.000102698	0.0010341
ILMN_1662667	6420086	ANKRD20A8P	1.16876e-05	0.00503359	0.00111927	6.89e-06	1.64e-06	1977	++	0.00197423	0.00144009	0.170722	0.286021	0.0097014	0.00177882	6.28851e-08	1.843e-06
ILMN_1797074	4850091	EMG1	1.17523e-05	0.00698601	0.00143792	1.18e-06	1.65e-06	1977	++	0.00678102	0.00173305	9.76359e-05	0.000625046	0.00743893	0.00257601	0.00396792	0.0184371
ILMN_1818645	1710709		1.1817e-05	0.00496102	0.00108174	4.52e-06	1.66e-06	1977	++	0.00275378	0.00139595	0.0488149	0.109857	0.00827876	0.00171146	1.53538e-06	3.09939e-05
ILMN_1745623	10592	EFCAB4A	1.18815e-05	-0.00561957	0.00115853	1.23e-06	1.67e-06	1977	--	-0.00559519	0.00144749	0.000118295	0.000735559	-0.00566304	0.00193249	0.00346603	0.0166562
ILMN_1778121	4780113	CALN1	1.19328e-05	0.00566369	0.00120307	2.51e-06	1.68e-06	1977	++	0.00386888	0.00160133	0.0158748	0.0446439	0.00798964	0.00182293	1.30204e-05	0.000189062
ILMN_1693227	4830050	ZC3H7A	1.19328e-05	-0.0055887	0.00112032	6.09e-07	1.68e-06	1977	--	-0.00674406	0.001432	2.84587e-06	2.80158e-05	-0.00376578	0.00179873	0.0365632	0.0986048
ILMN_1651788	4890068	MAP3K11	1.19328e-05	-0.0083239	0.0016163	2.61e-07	1.68e-06	1977	--	-0.0116745	0.00206526	2.07726e-08	3.53909e-07	-0.00302807	0.00259644	0.243812	0.387877
ILMN_1840920	2480524	FYB	1.20681e-05	-0.00768376	0.00148739	2.39e-07	1.7e-06	1977	--	-0.00973447	0.00184176	1.55073e-07	2.13067e-06	-0.00383825	0.00252208	0.128378	0.247131
ILMN_1790689	4180079	CRISPLD2	1.21256e-05	-0.0130197	0.00259459	5.22e-07	1.71e-06	1977	--	-0.0206952	0.00347889	3.77295e-09	7.64038e-08	-0.00339885	0.00389486	0.383074	0.535667
ILMN_1742163	7100307		1.21256e-05	-0.00651837	0.00145013	6.96e-06	1.71e-06	1977	--	-0.00389816	0.00180386	0.0309401	0.076367	-0.0113054	0.0024382	4.03382e-06	7.07053e-05
ILMN_1744959	2480494	NFX1	1.2183e-05	-0.00502662	0.00104479	1.5e-06	1.72e-06	1977	--	-0.0048965	0.00133989	0.000271665	0.00150339	-0.00522847	0.00166877	0.00178266	0.00991014
ILMN_1707199	3130494	WDR20	1.2183e-05	-0.00532428	0.00110644	1.49e-06	1.72e-06	1977	--	-0.00596745	0.00153766	0.000111146	0.000697555	-0.0046337	0.00159331	0.00371971	0.0175305
ILMN_1786852	1820195	ZCCHC3	1.22471e-05	-0.00525181	0.00114386	4.41e-06	1.73e-06	1977	--	-0.00336152	0.00145819	0.0213629	0.0568818	-0.0082758	0.00184434	8.10313e-06	0.000129104
ILMN_1784863	1010592	CD36	1.22974e-05	0.0122939	0.00252549	1.13e-06	1.74e-06	1977	++	0.0146902	0.0033845	1.57172e-05	0.000126629	0.00928339	0.00379357	0.01458	0.0492867
ILMN_2154322	1580608	SEMA3E	1.22974e-05	-0.00854093	0.00186288	4.54e-06	1.74e-06	1977	--	-0.00647104	0.0022652	0.00437225	0.0155363	-0.012866	0.00327439	9.13784e-05	0.000937733
ILMN_1860911	7210451	LOC100652930	1.22974e-05	0.00471857	0.00108785	1.44e-05	1.74e-06	1977	++	0.00223935	0.00133519	0.0938325	0.180843	0.00961398	0.00187621	3.62063e-07	8.68001e-06
ILMN_1716983	3370594	LILRA2	1.23612e-05	-0.0106503	0.00206365	2.46e-07	1.75e-06	1977	--	-0.0156011	0.00265285	5.61809e-09	1.09768e-07	-0.00306323	0.00328404	0.35118	0.504343
ILMN_1732197	630546	MN1	1.24887e-05	0.00455696	0.000978108	3.18e-06	1.77e-06	1977	++	0.00327861	0.00126226	0.00953543	0.0294819	0.0064781	0.0015474	3.0972e-05	0.00038762
ILMN_1659058	6480474	PPP1R10	1.24887e-05	-0.00694145	0.00143078	1.23e-06	1.77e-06	1977	--	-0.00739958	0.00185855	7.36574e-05	0.000488932	-0.00627493	0.00224174	0.00522797	0.0226836
ILMN_1863939	5860288		1.26229e-05	0.00724379	0.00159867	5.87e-06	1.79e-06	1977	++	0.00402978	0.00203544	0.0480086	0.108422	0.0124188	0.00258279	1.76946e-06	3.46251e-05
ILMN_2053103	730164	SLC40A1	1.26864e-05	-0.0083069	0.00172572	1.48e-06	1.8e-06	1977	--	-0.0117923	0.0024214	1.30308e-06	1.40513e-05	-0.00470907	0.00246014	0.0559014	0.134902
ILMN_1750158	1190327	ACOX1	1.27358e-05	-0.00990798	0.00199611	6.92e-07	1.81e-06	1977	--	-0.0123173	0.00258242	2.12975e-06	2.18585e-05	-0.00633193	0.00314618	0.0444415	0.114329
ILMN_1730575	4730670	GCLC	1.27358e-05	0.006246	0.00129112	1.31e-06	1.81e-06	1977	++	0.00864739	0.00178912	1.5613e-06	1.65261e-05	0.00363635	0.0018651	0.0515081	0.127232
ILMN_1655117	6510397	WDR19	1.27358e-05	-0.00596054	0.00125016	1.86e-06	1.81e-06	1977	--	-0.00550358	0.00158504	0.000539101	0.00269508	-0.00671273	0.00203362	0.000999763	0.00625072
ILMN_1745784	7040139	ZNF324	1.27991e-05	-0.00733561	0.00144157	3.61e-07	1.82e-06	1977	--	-0.00865889	0.00176593	1.10503e-06	1.20814e-05	-0.00469244	0.0024958	0.0603956	0.142308
ILMN_1714167	2140154	CYB5A	1.28623e-05	0.00569428	0.00118306	1.49e-06	1.83e-06	1977	++	0.00578779	0.00154653	0.000192992	0.00112246	0.00556235	0.00183688	0.00252702	0.0129776
ILMN_1679641	7610121	FAM120B	1.29255e-05	-0.00578391	0.00114902	4.81e-07	1.84e-06	1977	--	-0.00797562	0.00149292	1.14494e-07	1.61837e-06	-0.00259907	0.00179966	0.149013	0.275038
ILMN_1764186	1110286	ATXN1L	1.29815e-05	-0.00487915	0.00100089	1.09e-06	1.85e-06	1977	--	-0.00536466	0.00128871	3.42427e-05	0.000249602	-0.0041411	0.00158891	0.00929739	0.03487
ILMN_1779304	1820070	CRYGA	1.29815e-05	0.00472283	0.000989529	1.82e-06	1.85e-06	1977	++	0.0044428	0.00129888	0.000651257	0.00317867	0.00511014	0.00152758	0.000854311	0.0055189
ILMN_1788315	4290440	SIN3B	1.30445e-05	-0.00586777	0.00118748	7.76e-07	1.86e-06	1977	--	-0.00655685	0.0014875	1.16041e-05	9.64506e-05	-0.00465703	0.00197174	0.0183834	0.0587404
ILMN_1745697	1510414	MGRN1	1.31003e-05	-0.00896154	0.00175893	3.49e-07	1.87e-06	1977	--	-0.0122471	0.00224794	6.46095e-08	9.7471e-07	-0.00377381	0.0028247	0.181869	0.317389
ILMN_1658247	3450180	OAS1	1.31003e-05	0.0146305	0.00313257	3.01e-06	1.87e-06	1977	++	0.0123291	0.00381861	0.00128546	0.00562715	0.0193661	0.00547776	0.000426826	0.00318016
ILMN_2230892	5670719	IL10RB	1.31487e-05	-0.00762725	0.00153095	6.29e-07	1.88e-06	1977	--	-0.00908104	0.00193542	3.09489e-06	3.02574e-05	-0.00519693	0.0025024	0.0380908	0.101804
ILMN_1799487	620112	N4BP2L1	1.31487e-05	-0.00740317	0.00154815	1.74e-06	1.88e-06	1977	--	-0.0071538	0.00203398	0.000456505	0.00233049	-0.00774659	0.00238696	0.00121397	0.00729985
ILMN_1761281	6860162		1.31487e-05	0.00856689	0.00182527	2.69e-06	1.88e-06	1977	++	0.00721298	0.00229445	0.00171941	0.00718229	0.0109005	0.0030123	0.000311771	0.00250433
ILMN_1680925	2450452	SLC9A3R1	1.32042e-05	-0.00681962	0.00142685	1.76e-06	1.89e-06	1977	--	-0.00652434	0.00183722	0.000401965	0.00208963	-0.00726842	0.00226503	0.00137679	0.00808485
ILMN_2046003	540402	ZDHHC6	1.32042e-05	-0.00482802	0.00104615	3.93e-06	1.89e-06	1977	--	-0.00357592	0.00131623	0.00670959	0.0222458	-0.00697584	0.00172389	5.62039e-05	0.000636115
ILMN_1721204	130674	CSF2RA	1.33366e-05	-0.00849065	0.00177337	1.69e-06	1.91e-06	1977	--	-0.00808474	0.00219485	0.000242824	0.00137536	-0.00925389	0.00300967	0.00216728	0.0115245
ILMN_2038773	1430239	UBC	1.33918e-05	-0.00318774	0.000672963	2.17e-06	1.92e-06	1977	--	-0.00371539	0.00106354	0.00049849	0.00251469	-0.00283541	0.000869069	0.00114339	0.00695064
ILMN_1788213	7330026	FRAT2	1.33918e-05	-0.00766234	0.00156666	1e-06	1.92e-06	1977	--	-0.012215	0.00215184	1.81712e-08	3.15907e-07	-0.00252719	0.00228536	0.269086	0.417721
ILMN_2334243	1340358	CREB1	1.35018e-05	-0.00697232	0.00152616	4.91e-06	1.94e-06	1977	--	-0.0053719	0.00184582	0.00369359	0.0134732	-0.0104307	0.00271335	0.000129006	0.0012413
ILMN_2173451	4220064	GPI	1.35018e-05	0.00655153	0.00143531	5.01e-06	1.94e-06	1977	++	0.00424881	0.00182281	0.0199631	0.0538728	0.010309	0.00232845	1.06454e-05	0.000160979
ILMN_1801664	7000703	POLR3K	1.35018e-05	0.00541448	0.00113218	1.73e-06	1.94e-06	1977	++	0.00539861	0.00151622	0.000388098	0.0020291	0.00543448	0.00170216	0.0014559	0.00844077
ILMN_1659206	7050600	RARA	1.35018e-05	-0.00715773	0.00149131	1.59e-06	1.94e-06	1977	--	-0.00865273	0.00206723	3.10284e-05	0.000229047	-0.0055354	0.00215346	0.0103076	0.0378479
ILMN_1779410	1940300	VAPA	1.36882e-05	-0.00669985	0.00141977	2.37e-06	1.97e-06	1977	--	-0.00564126	0.00186917	0.00261081	0.0101555	-0.00814353	0.00218283	0.000202265	0.00177998
ILMN_1788457	2450201	ABCC4	1.36882e-05	0.00667153	0.00139146	1.63e-06	1.97e-06	1977	++	0.00760575	0.00191594	7.72894e-05	0.00050855	0.00562877	0.00202417	0.00553009	0.0236254
ILMN_1751195	4010438		1.36882e-05	-0.00699497	0.0014731	2.05e-06	1.97e-06	1977	--	-0.00643286	0.00182096	0.000430847	0.00222057	-0.00805947	0.0025059	0.00134294	0.00792944
ILMN_2307740	2120451	CD46	1.4028e-05	-0.00852127	0.00180663	2.4e-06	2.02e-06	1977	--	-0.0108933	0.00268641	5.41803e-05	0.000373015	-0.00656268	0.0024411	0.00730507	0.0291609
ILMN_1747099	1340703	LUC7L2	1.40898e-05	0.00562331	0.00120345	2.97e-06	2.03e-06	1977	++	0.0034712	0.00161841	0.0322165	0.0788929	0.00828513	0.00179989	4.72741e-06	8.065e-05
ILMN_1812312	580369	NDUFS4	1.42209e-05	0.00966551	0.00198303	1.09e-06	2.05e-06	1977	++	0.00950049	0.00231693	4.47008e-05	0.000314704	0.0101175	0.00383442	0.00846121	0.0324482
ILMN_1712035	5310379	TMEM115	1.43519e-05	-0.00533779	0.00110725	1.43e-06	2.07e-06	1977	--	-0.00601729	0.00147076	4.64799e-05	0.000325663	-0.00444883	0.00168225	0.00831454	0.0320395
ILMN_1662312	4920044	GOLGA8J (includes others)	1.44134e-05	0.00559155	0.00122372	4.89e-06	2.08e-06	1977	++	0.00348443	0.00157502	0.0271785	0.0689882	0.00880092	0.0019438	6.72087e-06	0.00010968
ILMN_1695706	1440296	H3F3A/H3F3B	1.44748e-05	-0.00570685	0.00119962	1.96e-06	2.09e-06	1977	--	-0.00548348	0.00158148	0.000548874	0.00273431	-0.00600953	0.00184096	0.00113638	0.00691948
ILMN_1771987	1980521	SLC44A2	1.46746e-05	-0.00761734	0.0015346	6.92e-07	2.12e-06	1977	--	-0.00907494	0.00193637	3.17663e-06	3.09382e-05	-0.00515582	0.00251635	0.0407435	0.107322
ILMN_2349610	6510279	DPH3	1.4805e-05	0.00588684	0.00128568	4.68e-06	2.14e-06	1977	++	0.00325535	0.00168468	0.0536109	0.118049	0.00955708	0.00198959	1.81078e-06	3.52716e-05
ILMN_1736747	1170438	MARK2	1.48421e-05	-0.00664528	0.00139654	1.95e-06	2.15e-06	1977	--	-0.0068344	0.00193012	0.000417757	0.00216205	-0.00643749	0.00202318	0.00151088	0.0086613
ILMN_1803254	3130523	SMEK1	1.48421e-05	-0.00508699	0.00108541	2.78e-06	2.15e-06	1977	--	-0.00432852	0.00139011	0.00190142	0.00780984	-0.00627162	0.00173729	0.000322211	0.00256524
ILMN_1719986	5390730	PIK3IP1	1.48421e-05	-0.00941755	0.00197472	1.85e-06	2.15e-06	1977	--	-0.0094239	0.00259925	0.000303327	0.00164652	-0.00940888	0.00303689	0.00200433	0.0108753
ILMN_1793300	6100519	DYTN	1.48421e-05	0.00608428	0.00130834	3.31e-06	2.15e-06	1977	++	0.00316052	0.00176716	0.0740124	0.151511	0.00963105	0.00194635	8.85613e-07	1.90833e-05
ILMN_1683950	130446	SNX11	1.50329e-05	-0.0064349	0.00126508	3.65e-07	2.18e-06	1977	--	-0.00982993	0.00164677	3.34459e-09	6.87092e-08	-0.00154608	0.00197612	0.434186	0.583205
ILMN_1765021	4900386	TOP3B	1.50329e-05	0.00554803	0.00119806	3.64e-06	2.18e-06	1977	++	0.00422732	0.00153594	0.00602909	0.0203486	0.00760019	0.00191459	7.74243e-05	0.000828406
ILMN_1755737	270736	TRABD	1.50856e-05	-0.0060439	0.00124766	1.27e-06	2.19e-06	1977	--	-0.00691467	0.00162765	2.36287e-05	0.00018004	-0.00480328	0.00194281	0.0135974	0.0466937
ILMN_1770290	5550037	CNN2	1.50856e-05	-0.00939149	0.00192935	1.13e-06	2.19e-06	1977	--	-0.0117832	0.00255482	4.52124e-06	4.22005e-05	-0.00621729	0.00294324	0.0349133	0.0953722
ILMN_1685125	6270736	LOC642236	1.52152e-05	0.00543212	0.0012289	9.86e-06	2.21e-06	1977	++	0.00149472	0.00159289	0.348287	0.484425	0.0112215	0.00193151	8.53626e-09	3.18007e-07
ILMN_1658800	4480280	BRPF3	1.54822e-05	-0.00635685	0.00128461	7.48e-07	2.25e-06	1977	--	-0.00893503	0.00169342	1.62736e-07	2.23116e-06	-0.00286219	0.00197156	0.146906	0.272211
ILMN_1721741	3420195	GPN2	1.56718e-05	-0.00671156	0.00146079	4.34e-06	2.28e-06	1977	--	-0.00536123	0.00179825	0.00294177	0.0112109	-0.00933156	0.00250485	0.000206518	0.00180546
ILMN_2102721	7150170	DEFA1 (includes others)	1.56718e-05	0.0287298	0.00606435	2.16e-06	2.28e-06	1977	++	0.0262507	0.00846609	0.00198672	0.00810546	0.0313422	0.00869089	0.00032674	0.00259322
ILMN_1799890	2140364	ZFYVE20	1.58008e-05	-0.00481827	0.0010129	1.97e-06	2.3e-06	1977	--	-0.00486859	0.00133909	0.000291827	0.00159358	-0.00475098	0.00154855	0.00221601	0.0117106
ILMN_2402806	7550563	TRPC4AP	1.58609e-05	-0.00684056	0.00138567	7.95e-07	2.31e-06	1977	--	-0.00843846	0.00177353	2.25349e-06	2.30177e-05	-0.00433665	0.0022201	0.051071	0.12656
ILMN_2229379	5080576	KIT	1.61269e-05	-0.00523288	0.00108843	1.53e-06	2.35e-06	1977	--	-0.00597663	0.00143867	3.55224e-05	0.000258048	-0.00423737	0.00166445	0.0110594	0.0398479
ILMN_2356574	2640437	GTF3C2	1.61868e-05	-0.0058172	0.00122724	2.14e-06	2.36e-06	1977	--	-0.00591964	0.00168089	0.000448793	0.00229852	-0.00570026	0.00179597	0.0015524	0.00886752
ILMN_2410975	3190326	ATG9A	1.62467e-05	0.0073842	0.0015775	2.86e-06	2.37e-06	1977	++	0.00604648	0.00209533	0.00399252	0.0143972	0.00913453	0.00239678	0.000147229	0.00138128
ILMN_1790985	7150674		1.65121e-05	-0.0074326	0.00160229	3.51e-06	2.41e-06	1977	--	-0.00646812	0.00190848	0.000729454	0.003491	-0.00973607	0.00294939	0.000999155	0.00625072
ILMN_1825880	1440519		1.67086e-05	0.00650079	0.00144399	6.73e-06	2.44e-06	1977	++	0.00253709	0.00189728	0.181463	0.299578	0.0119576	0.00222613	9.82625e-08	2.72956e-06
ILMN_1803110	1090239	SF3B3	1.68869e-05	0.00631873	0.00130754	1.35e-06	2.47e-06	1977	++	0.00677715	0.00164418	4.08013e-05	0.000290775	0.00552998	0.00215667	0.0104966	0.0383881
ILMN_1706015	1690630	FAM43A	1.68869e-05	-0.00664207	0.00139747	2e-06	2.47e-06	1977	--	-0.00676033	0.00182404	0.000222318	0.00127218	-0.00647402	0.00217447	0.00298197	0.0147975
ILMN_1735548	4670500	HIVEP1	1.68869e-05	-0.00533457	0.00109235	1.04e-06	2.47e-06	1977	--	-0.00628854	0.00139678	7.54679e-06	6.63225e-05	-0.00383241	0.00175275	0.0290223	0.0830378
ILMN_1680018	5860138	RIPK4	1.69462e-05	0.00530292	0.00116026	4.87e-06	2.48e-06	1977	++	0.00406663	0.0014496	0.00512732	0.0177649	0.00750689	0.0019355	0.000112336	0.00111101
ILMN_1837428	7040682	RAB27B	1.70738e-05	0.00843286	0.00177333	1.98e-06	2.5e-06	1977	++	0.0112862	0.00246864	5.4621e-06	5.00321e-05	0.0053907	0.00254902	0.0347059	0.0949823
ILMN_1777362	4860475	SYT15	1.71329e-05	0.00459857	0.000973909	2.34e-06	2.51e-06	1977	++	0.00454938	0.00136308	0.000877397	0.00409473	0.00464986	0.001392	0.000869144	0.00559492
ILMN_1784630	5050093	KBTBD11	1.7192e-05	-0.00690176	0.00141856	1.14e-06	2.52e-06	1977	--	-0.00835007	0.00183989	6.38345e-06	5.7321e-05	-0.00477887	0.00222754	0.0321775	0.0897347
ILMN_1721621	3170689	NKTR	1.74555e-05	-0.00665877	0.00139727	1.88e-06	2.56e-06	1977	--	-0.00696059	0.0018108	0.000128996	0.000793217	-0.0062146	0.00219673	0.00476737	0.0211527
ILMN_1699636	4860204	ACIN1	1.75825e-05	-0.00537054	0.00107854	6.38e-07	2.58e-06	1977	--	-0.00623608	0.00132372	2.82596e-06	2.78846e-05	-0.00366115	0.00186026	0.0493492	0.123547
ILMN_1882573	2060279		1.76225e-05	0.00419907	0.000935913	7.24e-06	2.59e-06	1977	++	0.00265223	0.00118322	0.0252184	0.0650071	0.00678437	0.00152968	1.02768e-05	0.000156703
ILMN_1821681	3850709		1.76225e-05	0.00651644	0.00138417	2.5e-06	2.59e-06	1977	++	0.00607425	0.00190062	0.00143899	0.00616199	0.00701584	0.00201985	0.000537027	0.00384003
ILMN_1761277	6900669	PDE4C	1.76225e-05	-0.00687848	0.00151035	5.26e-06	2.59e-06	1977	--	-0.00555145	0.00182608	0.00242889	0.00954671	-0.00975212	0.00268717	0.000299548	0.0024287
ILMN_1780756	2190743	RBM23	1.77397e-05	-0.00728335	0.00152564	1.81e-06	2.61e-06	1977	--	-0.00881237	0.0020624	2.12075e-05	0.000164065	-0.00543543	0.00226729	0.0167078	0.0546855
ILMN_1780057	5810678	RENBP	1.77397e-05	-0.00763567	0.00155803	9.54e-07	2.61e-06	1977	--	-0.0105183	0.00205456	3.69661e-07	4.5904e-06	-0.00373469	0.00239007	0.118484	0.232741
ILMN_1778536	2450494	BTLA	1.77698e-05	0.00797444	0.00159791	6.02e-07	2.62e-06	1977	++	0.00893965	0.0019222	3.76721e-06	3.59503e-05	0.00581552	0.00287479	0.0433598	0.112179
ILMN_2149782	5560474	RAMP2	1.77698e-05	0.00592123	0.00130871	6.05e-06	2.62e-06	1977	++	0.00368974	0.00168476	0.0287575	0.0721082	0.00931639	0.00207812	8.25541e-06	0.000131041
ILMN_1887349	610484		1.77698e-05	0.00561732	0.00122734	4.72e-06	2.62e-06	1977	++	0.00292772	0.00163678	0.0739746	0.15148	0.00907224	0.00185509	1.18107e-06	2.45794e-05
ILMN_1892403	7210035	SNORD13	1.77698e-05	0.0126594	0.0025381	6.11e-07	2.62e-06	1977	++	0.0162393	0.00321459	5.23322e-07	6.30255e-06	0.00673348	0.00413588	0.103843	0.210921
ILMN_1866706	2030369		1.78581e-05	0.00525072	0.00113418	3.66e-06	2.64e-06	1977	++	0.00429329	0.00146013	0.00335657	0.01245	0.00670718	0.00180089	0.000207346	0.00180975
ILMN_2052871	2070736	TMEM116	1.78581e-05	0.00543342	0.00114876	2.25e-06	2.64e-06	1977	++	0.00573686	0.00155594	0.000239496	0.00135892	0.00506982	0.0017032	0.00298815	0.0148224
ILMN_2328986	6840044	SREBF1	1.78581e-05	-0.00505867	0.00107685	2.63e-06	2.64e-06	1977	--	-0.00472503	0.00138191	0.000654293	0.00318983	-0.00557447	0.00171824	0.00121859	0.00732162
ILMN_1678568	6960348		1.78581e-05	0.00459178	0.000982761	2.98e-06	2.64e-06	1977	++	0.00335598	0.00134568	0.0128015	0.0373806	0.00600421	0.00143864	3.27458e-05	0.000405059
ILMN_1723211	7040433	L2HGDH	1.78581e-05	-0.00513624	0.00113128	5.62e-06	2.64e-06	1977	--	-0.00402292	0.00138337	0.00372014	0.0135584	-0.00738385	0.00196557	0.000182738	0.00164207
ILMN_1764494	6110674	ATP5A1	1.79839e-05	-0.00500911	0.00106253	2.43e-06	2.66e-06	1977	--	-0.00530013	0.00148422	0.000373181	0.00196086	-0.00470318	0.00152178	0.00205592	0.0110893
ILMN_1730048	3780148	C7orf26	1.81095e-05	-0.00522788	0.00109331	1.74e-06	2.68e-06	1977	--	-0.00807759	0.00151382	1.18474e-07	1.66724e-06	-0.0021208	0.0015807	0.180018	0.314976
ILMN_1696380	7320193	GHRL	1.8235e-05	-0.00658978	0.0013262	6.73e-07	2.7e-06	1977	--	-0.0070503	0.00156136	7.09672e-06	6.28426e-05	-0.00539697	0.00251284	0.0319857	0.0893168
ILMN_1715832	3800521	PIK3R4	1.84279e-05	-0.00494063	0.00106931	3.83e-06	2.73e-06	1977	--	-0.00389601	0.00139317	0.00526847	0.0181849	-0.00643836	0.00166818	0.0001213	0.0011769
ILMN_1811221	3520424	SLC5A8	1.84856e-05	-0.00617875	0.00147321	2.74e-05	2.74e-06	1977	--	-0.00437443	0.00166115	0.00858902	0.027166	-0.0128268	0.00318858	6.2101e-05	0.000686441
ILMN_1763605	5390707	DIDO1	1.85433e-05	-0.00650421	0.00138048	2.46e-06	2.75e-06	1977	--	-0.00624261	0.00174107	0.00035326	0.00186759	-0.00694711	0.00226545	0.00222685	0.0117533
ILMN_1752575	6060040	USP42	1.87357e-05	-0.00465107	0.00100462	3.66e-06	2.78e-06	1977	--	-0.00385243	0.00129992	0.00311527	0.0117217	-0.0058355	0.00158305	0.000240492	0.00204051
ILMN_2103388	290427	ZBTB49	1.89279e-05	-0.00636016	0.00130448	1.08e-06	2.81e-06	1977	--	-0.00753178	0.00165836	6.28495e-06	5.67154e-05	-0.00445867	0.00211268	0.035082	0.0957127
ILMN_1809347	1230220		1.89852e-05	0.00887908	0.00187539	2.2e-06	2.82e-06	1977	++	0.00982001	0.00252459	0.000107219	0.000677903	0.00772052	0.00280136	0.00596368	0.0251249
ILMN_1759952	5080451	PSMA5	1.91098e-05	-0.00594165	0.00134957	1.07e-05	2.84e-06	1977	--	-0.00255802	0.00173312	0.14028	0.245851	-0.0111539	0.00215105	2.6355e-07	6.65542e-06
ILMN_1865043	1190736		1.9167e-05	0.00441078	0.000956068	3.96e-06	2.85e-06	1977	++	0.00342724	0.00125345	0.00636649	0.0212863	0.00577903	0.0014784	9.92771e-05	0.0010076
ILMN_1764573	1690440	XIST	1.92914e-05	-0.00716979	0.00158733	6.28e-06	2.87e-06	1977	--	-0.00380567	0.00208334	0.0680511	0.142177	-0.0118253	0.00245082	1.63007e-06	3.21435e-05
ILMN_2150851	5810095	SERPINB2	1.94725e-05	-0.00565594	0.00120266	2.57e-06	2.9e-06	1977	--	-0.00533158	0.00144973	0.000248397	0.00140149	-0.00637183	0.00215379	0.00316879	0.0155256
ILMN_1783333	6400025	CMC2	1.94725e-05	0.00859597	0.00172404	6.17e-07	2.9e-06	1977	++	0.0113334	0.00218944	2.75138e-07	3.53338e-06	0.00412858	0.00279695	0.140248	0.263349
ILMN_1697440	6100441	PRPF4	1.95191e-05	-0.00442925	0.000944486	2.74e-06	2.91e-06	1977	--	-0.00425126	0.00123547	0.000604389	0.00297263	-0.00467955	0.0014651	0.00144934	0.00840655
ILMN_2196550	7000079	KIAA0226L	1.95191e-05	-0.00971049	0.0019241	4.49e-07	2.91e-06	1977	--	-0.0134724	0.00244378	4.52944e-08	7.06681e-07	-0.003575	0.00312095	0.252296	0.398132
ILMN_1656625	830066	RPS24	1.9643e-05	0.0139985	0.00298727	2.79e-06	2.93e-06	1977	++	0.0131578	0.00370755	0.000405424	0.00210418	0.0155542	0.0050436	0.0021019	0.0112707
ILMN_1805512	2190364	WDR13	1.98233e-05	0.00726249	0.00153638	2.28e-06	2.96e-06	1977	++	0.00819108	0.00207501	8.4705e-05	0.00055392	0.00613568	0.00228578	0.00739508	0.0293279
ILMN_2387328	360224	C9orf84	1.98233e-05	0.00465361	0.0010553	1.03e-05	2.96e-06	1977	++	0.00311859	0.00129374	0.0161156	0.0452383	0.00770563	0.00182425	2.63119e-05	0.000339609
ILMN_1869354	3120553		1.98799e-05	0.00497523	0.00110684	6.96e-06	2.97e-06	1977	++	0.00131287	0.00147953	0.375108	0.51236	0.0096301	0.001668	1.05161e-08	3.79591e-07
ILMN_2308689	1850075	AGBL5	2.00702e-05	0.00563692	0.00121792	3.69e-06	3e-06	1977	++	0.00463052	0.00160893	0.00409004	0.014717	0.00698752	0.00186386	0.000188311	0.00168504
ILMN_1660579	1740041	CRLF3	2.01934e-05	-0.00749789	0.00161282	3.34e-06	3.02e-06	1977	--	-0.00680376	0.00189396	0.000344232	0.00183197	-0.00932936	0.00307643	0.00249109	0.0128196
ILMN_1667744	3780487	MPPE1	2.02391e-05	-0.00495426	0.00102475	1.33e-06	3.03e-06	1977	--	-0.00500216	0.00120341	3.51612e-05	0.000255569	-0.00482788	0.00195455	0.0136837	0.046927
ILMN_1714850	5690075	ECD	2.02391e-05	-0.00459074	0.000983778	3.06e-06	3.03e-06	1977	--	-0.00421765	0.00131561	0.00139085	0.00598593	-0.00506398	0.00148169	0.000658379	0.00452056
ILMN_2404385	2940646	REPIN1	2.02953e-05	-0.00639899	0.00127004	4.69e-07	3.04e-06	1977	--	-0.00834706	0.00158662	1.76558e-07	2.38989e-06	-0.0029244	0.00211895	0.167876	0.299139
ILMN_1800733	4230168	MANBA	2.05516e-05	-0.00660439	0.00134766	9.55e-07	3.08e-06	1977	--	-0.00951726	0.00177522	1.03456e-07	1.47376e-06	-0.00264227	0.0020704	0.202193	0.340712
ILMN_1677292	3120037	C5orf30	2.05968e-05	-0.00484922	0.00102798	2.39e-06	3.09e-06	1977	--	-0.00484234	0.00129885	0.000204087	0.00118108	-0.00486075	0.00168181	0.0039378	0.0183238
ILMN_1830728	730240		2.05968e-05	0.0046255	0.00100309	4e-06	3.09e-06	1977	++	0.0035576	0.00133392	0.00778081	0.0250436	0.00601527	0.00152173	8.29373e-05	0.000873679
ILMN_1671891	1410114	PID1	2.07751e-05	-0.00848984	0.00181958	3.07e-06	3.12e-06	1977	--	-0.00792804	0.00244954	0.00125101	0.00548948	-0.00918146	0.00271788	0.000759363	0.00503275
ILMN_2229242	7380554	LSM3	2.07751e-05	0.0107759	0.00220079	9.76e-07	3.12e-06	1977	++	0.0111674	0.0025686	1.52194e-05	0.000123084	0.00969506	0.00426809	0.0233385	0.0703182
ILMN_1751726	4570475		2.08974e-05	0.0093284	0.00196606	2.09e-06	3.14e-06	1977	++	0.0139714	0.0027193	3.36161e-07	4.22782e-06	0.00424313	0.00284587	0.1363	0.257945
ILMN_2316540	4670424	MRPL11	2.09421e-05	0.00645691	0.00134519	1.59e-06	3.15e-06	1977	++	0.00717296	0.0017037	2.78927e-05	0.000208551	0.0052715	0.00219208	0.0163722	0.0538737
ILMN_2342455	770356	PPA2	2.09421e-05	-0.00846345	0.00192582	1.11e-05	3.15e-06	1977	--	-0.00607349	0.00231178	0.00874576	0.0275541	-0.0138828	0.00348119	7.17663e-05	0.000778463
ILMN_2372639	7610593	TRAPPC5	2.1197e-05	0.00821845	0.00176519	3.23e-06	3.19e-06	1977	++	0.00758012	0.00234962	0.00129707	0.00566873	0.00904553	0.00267452	0.000748703	0.00499318
ILMN_1725760	150605	YTHDC2	2.13188e-05	-0.00449474	0.00104315	1.64e-05	3.21e-06	1977	--	-0.00259683	0.00127898	0.0425903	0.0987631	-0.00826594	0.00180287	5.15002e-06	8.67021e-05
ILMN_1726597	3450201	FAM65B	2.16396e-05	-0.00727627	0.00149053	1.05e-06	3.26e-06	1977	--	-0.0110794	0.00198466	3.08003e-08	5.01359e-07	-0.00235586	0.00225745	0.296938	0.448306
ILMN_1703123	7560041	CSRNP1	2.19601e-05	-0.0083135	0.00177539	2.83e-06	3.31e-06	1977	--	-0.00838381	0.00233806	0.000352881	0.00186636	-0.00821775	0.00272849	0.0026656	0.0135485
ILMN_1765371	3610100	LUC7L	2.20036e-05	-0.00591496	0.00124326	1.96e-06	3.32e-06	1977	--	-0.00784052	0.00167983	3.47983e-06	3.35334e-05	-0.00358262	0.00184877	0.052939	0.129863
ILMN_2097546	6110477	NUDC	2.20036e-05	-0.00684163	0.00143793	1.96e-06	3.32e-06	1977	--	-0.00876778	0.00193127	6.33787e-06	5.69917e-05	-0.00444556	0.00215401	0.0393027	0.104366
ILMN_1855117	6130537		2.25221e-05	0.00473726	0.00102636	3.92e-06	3.4e-06	1977	++	0.00204444	0.00142136	0.150655	0.259935	0.00767115	0.00148362	2.84644e-07	7.0625e-06
ILMN_1702487	4390450	SGK1	2.27091e-05	-0.00795338	0.00170055	2.91e-06	3.43e-06	1977	--	-0.0115913	0.00239174	1.46428e-06	1.55791e-05	-0.00423404	0.00241837	0.0803068	0.175052
ILMN_1749081	1470762	AUTS2	2.27399e-05	-0.0088205	0.00193641	5.24e-06	3.44e-06	1977	--	-0.00721094	0.00244099	0.00321177	0.0120035	-0.011553	0.00318046	0.000295749	0.00241013
ILMN_1747241	4070289	IWS1	2.27399e-05	-0.00521792	0.00112769	3.71e-06	3.44e-06	1977	--	-0.0043502	0.00153232	0.00462105	0.0162711	-0.0062431	0.00166557	0.000188773	0.00168681
ILMN_2375002	4860343	MAP4K4	2.27399e-05	-0.00663063	0.00138649	1.73e-06	3.44e-06	1977	--	-0.00883765	0.00185165	2.09713e-06	2.15584e-05	-0.003814	0.00209181	0.0685728	0.156217
ILMN_1692896	4210300	JMJD4	2.27943e-05	-0.00602276	0.00124263	1.25e-06	3.45e-06	1977	--	-0.00763344	0.00160453	2.25969e-06	2.30625e-05	-0.00360895	0.00196424	0.066474	0.152633
ILMN_1814247	1510154	TCFL5	2.29146e-05	-0.00652881	0.00140605	3.43e-06	3.47e-06	1977	--	-0.0060439	0.00190718	0.00157762	0.0066685	-0.00710616	0.00208107	0.000665655	0.00455339
ILMN_2383693	2750189	UPF2	2.29687e-05	-0.00600575	0.00127505	2.47e-06	3.48e-06	1977	--	-0.00686673	0.00170429	6.03907e-05	0.000410683	-0.00491121	0.0019216	0.0107493	0.0390102
ILMN_1704358	270066	ZNF138	2.30109e-05	0.00475109	0.00108508	1.19e-05	3.49e-06	1977	++	0.00265737	0.00137106	0.0528918	0.116707	0.00826064	0.0017751	3.72473e-06	6.61036e-05
ILMN_1804884	5860156	C22orf39	2.30109e-05	-0.00438569	0.000960936	5.02e-06	3.49e-06	1977	--	-0.0035664	0.00122928	0.00380169	0.0137966	-0.00567288	0.00154083	0.000244746	0.00206973
ILMN_1748018	3390592	GORASP2	2.30531e-05	-0.00510949	0.00107311	1.92e-06	3.5e-06	1977	--	-0.00578181	0.00138201	3.1301e-05	0.00023066	-0.00408862	0.00170298	0.0165481	0.0543298
ILMN_1779965	5130162	AK1	2.30531e-05	0.00653567	0.00130665	5.68e-07	3.5e-06	1977	++	0.00755253	0.00156459	1.60922e-06	1.697e-05	0.00419153	0.00237554	0.0779776	0.171114
ILMN_2197030	380594	ZFYVE21	2.32267e-05	0.00467478	0.00100497	3.29e-06	3.53e-06	1977	++	0.00455055	0.00134104	0.00071864	0.00345737	0.00483392	0.0015178	0.00149565	0.00859711
ILMN_1789006	730519		2.32267e-05	0.00468673	0.00101304	3.72e-06	3.53e-06	1977	++	0.00418783	0.00135346	0.00203047	0.00825758	0.00532226	0.00152761	0.000516448	0.00370949
ILMN_2133638	3290672	CTDNEP1	2.32806e-05	-0.00723728	0.00154232	2.7e-06	3.54e-06	1977	--	-0.00771086	0.00203252	0.000157617	0.000937194	-0.00659442	0.00236808	0.00546412	0.0234218
ILMN_1777998	3850148	ARHGAP25	2.33223e-05	-0.00717403	0.00150961	2.01e-06	3.55e-06	1977	--	-0.00828492	0.00196513	2.72047e-05	0.000204483	-0.00557455	0.002358	0.0182745	0.0584436
ILMN_2187718	630735	COX17	2.33223e-05	0.00706249	0.00159065	9e-06	3.55e-06	1977	++	0.00488001	0.00198914	0.01433	0.0410926	0.0109335	0.00264914	3.99488e-05	0.000477071
ILMN_1825275	5960072	RALGDS	2.34417e-05	-0.00387415	0.000994301	9.76e-05	3.57e-06	1977	--	-0.000717403	0.00120591	0.552046	0.676633	-0.0105772	0.00175724	2.50163e-09	1.05151e-07
ILMN_1760593	1940253	CRY1	2.34832e-05	-0.00506374	0.00116988	1.5e-05	3.58e-06	1977	--	-0.00372298	0.00137001	0.00669561	0.0222052	-0.00867388	0.00224806	0.00012185	0.00117935
ILMN_1684306	5290270	S100A4	2.34832e-05	-0.00467196	0.00109439	1.96e-05	3.58e-06	1977	--	-0.00919881	0.00181557	4.85035e-07	5.89703e-06	-0.00208843	0.00137158	0.128181	0.246894
ILMN_1790228	3870706	FURIN	2.35902e-05	0.00838028	0.00183105	4.72e-06	3.6e-06	1977	++	0.0067644	0.00239596	0.00485156	0.0169473	0.0106491	0.00283907	0.000186865	0.00167445
ILMN_1657395	6550603	HMGCR	2.35902e-05	-0.00611338	0.00131341	3.25e-06	3.6e-06	1977	--	-0.00724194	0.00184494	9.27717e-05	0.000599008	-0.00495372	0.0018702	0.00821283	0.0317645
ILMN_2323366	1090301	SDHC	2.36969e-05	-0.00527313	0.00113961	3.71e-06	3.62e-06	1977	--	-0.0048629	0.00149298	0.00116447	0.00517553	-0.00584583	0.00176402	0.000954741	0.00602751
ILMN_2401618	5220484	MLX	2.36969e-05	-0.00669281	0.0013973	1.67e-06	3.62e-06	1977	--	-0.00895572	0.0018553	1.60961e-06	1.697e-05	-0.0037269	0.00212402	0.0796429	0.173932
ILMN_1706531	6580553	ABCC5	2.37502e-05	-0.00854864	0.00168538	3.93e-07	3.63e-06	1977	--	-0.0123347	0.00213199	9.75937e-09	1.80471e-07	-0.00224071	0.00275192	0.415714	0.565587
ILMN_1814985	770639	PDLIM7	2.39996e-05	-0.00909727	0.00168025	6.16e-08	3.67e-06	1977	--	-0.0120498	0.00198761	1.92052e-09	4.22382e-08	-0.00170317	0.00314542	0.588307	0.714853
ILMN_1812105	1470373	PIP4K2B	2.41181e-05	-0.00911588	0.00207673	1.14e-05	3.69e-06	1977	--	-0.00695612	0.00245735	0.00474042	0.0166045	-0.0145132	0.00388467	0.000198109	0.00175186
ILMN_1771921	6400300	HSCB	2.4367e-05	0.0047453	0.00100523	2.35e-06	3.73e-06	1977	++	0.00500922	0.00127245	8.85498e-05	0.000574652	0.00430714	0.00163954	0.00875215	0.0332446
ILMN_1750658	4260377	HAX1	2.44199e-05	0.00721252	0.00146687	8.79e-07	3.74e-06	1977	++	0.00840991	0.00179383	3.15145e-06	3.07399e-05	0.00479583	0.00254844	0.0601595	0.141987
ILMN_1691293	290307	RNF185	2.46685e-05	-0.00563491	0.00111355	4.19e-07	3.78e-06	1977	--	-0.00849652	0.00142275	3.29193e-09	6.77364e-08	-0.0011101	0.00178905	0.535078	0.670906
ILMN_1687538	240333	ETS1	2.47484e-05	-0.00808128	0.00174296	3.54e-06	3.8e-06	1977	--	-0.00790156	0.00246575	0.00139716	0.00601109	-0.00826075	0.00246408	0.000832595	0.00540623
ILMN_1690325	3870056	NFYA	2.47484e-05	-0.00543316	0.00113719	1.77e-06	3.8e-06	1977	--	-0.00601224	0.00142493	2.68104e-05	0.000201757	-0.00441733	0.00188726	0.0194588	0.0612656
ILMN_1671257	6980327	DKC1	2.47484e-05	-0.00512383	0.00111375	4.21e-06	3.8e-06	1977	--	-0.00451914	0.00146408	0.00208181	0.00843686	-0.00595437	0.00171586	0.000543498	0.00387979
ILMN_2355831	990288	FHL2	2.47484e-05	0.00866503	0.00186845	3.53e-06	3.8e-06	1977	++	0.00858369	0.00254996	0.000792116	0.00375015	0.00875934	0.00274568	0.00146823	0.00848927
ILMN_1711904	2970121	MXD3	2.48009e-05	-0.00686239	0.00146409	2.77e-06	3.81e-06	1977	--	-0.00706111	0.00186805	0.000166485	0.000984883	-0.00654592	0.00235737	0.00559806	0.0238599
ILMN_1660810	1090204	TTC17	2.49835e-05	-0.00634479	0.0013455	2.41e-06	3.84e-06	1977	--	-0.00674566	0.00170885	8.47046e-05	0.00055392	-0.00569087	0.00218254	0.00926516	0.0347695
ILMN_1682354	830349	SNORD33	2.50358e-05	0.0057255	0.00127573	7.19e-06	3.85e-06	1977	++	0.00381683	0.00165647	0.0214232	0.0569709	0.00850787	0.00199999	2.30827e-05	0.000305648
ILMN_1894235	7040059		2.5218e-05	0.00392138	0.000844572	3.43e-06	3.88e-06	1977	++	0.00384026	0.00109179	0.00045608	0.00233049	0.00404225	0.00133273	0.00248675	0.012818
ILMN_1761049	1430528	AGO3	2.53351e-05	-0.00448547	0.00101457	9.82e-06	3.9e-06	1977	--	-0.00260994	0.00130464	0.0457248	0.104427	-0.00735526	0.00161381	5.84696e-06	9.71761e-05
ILMN_1776519	4890181	RAP1GAP	2.57118e-05	0.0349176	0.00764369	4.92e-06	3.96e-06	1977	++	0.0138973	0.0105383	0.187567	0.306645	0.0582531	0.0111035	1.91333e-07	5.05135e-06
ILMN_1706677	2490446	MAPK1	2.57375e-05	-0.00476712	0.00100564	2.13e-06	3.97e-06	1977	--	-0.0049544	0.00123256	6.28336e-05	0.000425935	-0.00439421	0.00173926	0.0116827	0.0415362
ILMN_1705907	3840131	NUP153	2.57375e-05	-0.00574983	0.0012439	3.79e-06	3.97e-06	1977	--	-0.00551868	0.00168941	0.00112669	0.00504269	-0.00602352	0.00183829	0.00108837	0.00669259
ILMN_1673936	7000470	KHSRP	2.57375e-05	0.00621171	0.0013831	7.08e-06	3.97e-06	1977	++	0.00466548	0.00175891	0.00812127	0.0259998	0.0087167	0.00223877	0.000105717	0.00105866
ILMN_1658798	6200184	MEGF9	2.58541e-05	-0.00838447	0.00170867	9.25e-07	3.99e-06	1977	--	-0.0112719	0.00218475	3.00705e-07	3.83857e-06	-0.00383646	0.00274193	0.162085	0.291488
ILMN_2165289	2970747	DEFA1 (includes others)	2.58926e-05	0.0279095	0.00603447	3.75e-06	4e-06	1977	++	0.027413	0.00850373	0.0013081	0.00570476	0.0284132	0.00856466	0.000942807	0.00597755
ILMN_1718071	4760427	AGTPBP1	2.58926e-05	-0.00627153	0.00134171	2.95e-06	4e-06	1977	--	-0.00701563	0.00179051	9.54873e-05	0.000613442	-0.00531864	0.0020262	0.00880581	0.0333988
ILMN_1787877	4120390	CCNT2	2.59957e-05	0.00698505	0.00150958	3.71e-06	4.02e-06	1977	++	0.00727188	0.0021099	0.000592244	0.00292415	0.00668423	0.00216075	0.00203618	0.0110061
ILMN_2112402	450598	PHF5A	2.59957e-05	0.00777831	0.00168557	3.94e-06	4.02e-06	1977	++	0.00731806	0.00216466	0.000751991	0.00358777	0.00848722	0.00268649	0.00163195	0.00923517
ILMN_1809477	1230348	CARHSP1	2.60986e-05	0.00753638	0.00166336	5.88e-06	4.04e-06	1977	++	0.00592992	0.00215143	0.00595647	0.0201621	0.00992358	0.00262263	0.00016411	0.00150215
ILMN_1796240	3990504	TRAPPC8	2.60986e-05	-0.00604839	0.00130284	3.44e-06	4.04e-06	1977	--	-0.00666034	0.00178514	0.000201842	0.00116914	-0.00535096	0.00190575	0.00509036	0.022236
ILMN_1768097	1770592	RPGR	2.615e-05	-0.00794103	0.00173184	4.53e-06	4.05e-06	1977	--	-0.00652526	0.00233851	0.00536875	0.0184961	-0.00966061	0.00257724	0.000188696	0.00168681
ILMN_1779234	6620487	CXCL6	2.62394e-05	-0.00535562	0.00109071	9.1e-07	4.07e-06	1977	--	-0.00576852	0.0012779	7.14329e-06	6.31675e-05	-0.00424775	0.00209321	0.0427064	0.111005
ILMN_1720233	730253	CWC25	2.62394e-05	-0.00536561	0.0011506	3.11e-06	4.07e-06	1977	--	-0.00561806	0.00150103	0.00019271	0.00112134	-0.00500593	0.00179167	0.00531087	0.0229382
ILMN_2072296	780528	CKS2	2.62394e-05	0.00925705	0.00183393	4.47e-07	4.07e-06	1977	++	0.0113284	0.0022111	3.62206e-07	4.51098e-06	0.0046907	0.00328296	0.15339	0.28032
ILMN_2382126	1260551	PPFIA1	2.66128e-05	-0.00559139	0.00114851	1.13e-06	4.13e-06	1977	--	-0.00608451	0.00136873	9.79144e-06	8.28028e-05	-0.00441802	0.00211136	0.0366592	0.0987628
ILMN_1777794	630280	PRKCSH	2.6857e-05	-0.00561159	0.00117526	1.8e-06	4.17e-06	1977	--	-0.00775194	0.00156185	8.1881e-07	9.3085e-06	-0.00281766	0.00178445	0.114667	0.22727
ILMN_1773850	3780164	TIMM10B	2.70366e-05	0.00553382	0.00123621	7.59e-06	4.2e-06	1977	++	0.00414322	0.00157066	0.00847667	0.0268972	0.00779755	0.00200398	0.000106789	0.00106606
ILMN_2345512	5560020	PPP4R1	2.70873e-05	-0.0073396	0.00151153	1.2e-06	4.21e-06	1977	--	-0.0103077	0.00197004	2.05394e-07	2.71689e-06	-0.00309146	0.00235686	0.189942	0.327012
ILMN_2374036	4260386	CTSL	2.7138e-05	0.00879281	0.00190974	4.14e-06	4.22e-06	1977	++	0.00829373	0.0025187	0.00102772	0.00467503	0.00946779	0.00292908	0.00127011	0.00757679
ILMN_1740165	10551	NRDE2	2.71749e-05	-0.00558659	0.00111078	4.92e-07	4.23e-06	1977	--	-0.00780074	0.0013959	2.98173e-08	4.85977e-07	-0.00176416	0.00183408	0.336357	0.490301
ILMN_1826609	5570026		2.71749e-05	0.00425237	0.000956145	8.69e-06	4.23e-06	1977	++	0.00268192	0.00123876	0.0306313	0.0757952	0.00656688	0.00150385	1.40002e-05	0.000200106
ILMN_1880406	4760504	PTEN	2.75465e-05	-0.00624931	0.00133714	2.96e-06	4.29e-06	1977	--	-0.0086925	0.00184021	2.65979e-06	2.65729e-05	-0.00351651	0.00194623	0.0711047	0.160327
ILMN_1722726	1340288	ARHGAP32	2.75969e-05	-0.00614973	0.00133674	4.21e-06	4.3e-06	1977	--	-0.00580447	0.00176756	0.00106062	0.00479566	-0.00661101	0.00204311	0.00125514	0.00751205
ILMN_2399497	60221	RFXANK	2.77113e-05	0.00553804	0.00127499	1.4e-05	4.32e-06	1977	++	0.00298784	0.00162104	0.0656112	0.138506	0.00967477	0.0020646	3.19242e-06	5.76984e-05
ILMN_2228196	3930671	TBC1D32	2.78898e-05	-0.00727459	0.00167411	1.39e-05	4.35e-06	1977	--	-0.00511458	0.00203492	0.012119	0.0358798	-0.0117982	0.00294484	6.64778e-05	0.000729771
ILMN_2193213	4540239	DEFA1 (includes others)	2.79399e-05	0.0265074	0.00575488	4.1e-06	4.36e-06	1977	++	0.0272483	0.00848041	0.00135665	0.0058731	0.0258751	0.0078351	0.000994218	0.00623362
ILMN_1904578	2750202	TENM1	2.79899e-05	-0.00485709	0.00115669	2.68e-05	4.37e-06	1977	--	-0.00329811	0.00135194	0.0148854	0.0423714	-0.00911542	0.00223438	4.8898e-05	0.00056823
ILMN_1660079	2690315	RNF44	2.80898e-05	-0.00588034	0.0012232	1.53e-06	4.39e-06	1977	--	-0.0091331	0.00163678	3.12505e-08	5.07281e-07	-0.00176584	0.00184087	0.337681	0.491242
ILMN_2072541	4760630	RAB11FIP2	2.80898e-05	-0.00656315	0.00143323	4.67e-06	4.39e-06	1977	--	-0.00420956	0.00198915	0.0345777	0.0834278	-0.0091043	0.00206688	1.17908e-05	0.000175598
ILMN_2359601	1170176	CAMK2G	2.81397e-05	-0.00672744	0.00131734	3.28e-07	4.4e-06	1977	--	-0.00939037	0.00163297	1.19328e-08	2.17825e-07	-0.00176485	0.00222922	0.42874	0.578383
[truncated: 2,798 more rows]

## Sheet: Supp2
	Probes [n]	Probes demonstrating negative effect direction [n]	Probes demonstrating positive effect direction [n]	Probes demonstrating inconsistent effect directions in KORA and SHIP [n]
Probes indicating significantly BMI-associated gene expression	4796	2828	1913	55
Probes without Annotation	550 (11.47%)	109 (3.85%)	429 (22.43%)	12 (21.82%)
Annotated Probes	4246 (88.53%)	2719 (96.15%)	1484 (77.57%)	43 (78.18%)

## Sheet: Supp3
Genes [n]	Genes exhibiting significant negative BMI-associated expression [n]	Genes exhibiting significant positive BMI-associated expression [n]	Genes with probes exhibiting inconsistent effect directions in the KORA/SHIP meta-analysis [n]
3762	2411 (64.1%)	1269 (33.7%)	82 (2.2%)

## Sheet: Supp4
Gene Symbol	Probes [n]	Probe ID	Effect	p_z (BH)	Pathways [n]	1	2	3	4	5	6	7	8	9	10	11	12	13	14	15	16	17	18	19	20	21	22	23	24	25
FECH	1	ILMN_1774091	0.053325	6.78512e-38	1																							x
DNAJA4	1	ILMN_1776998	0.0302653	1.3475e-37	1														x
DNAJB2	1	ILMN_2390974	0.0280929	4.28976e-36	1														x
SNCA	2	ILMN_1766165	0.0525016	3.56719e-33	1		x
ALAS2	3	ILMN_2271875	0.0296181	5.57121e-33	1																							x
HMBS	3	ILMN_1694476	0.0344009	1.81976e-32	1																							x
UBE2F	1	ILMN_2164242	0.0193726	2.44779e-32	1						x
FIS1	1	ILMN_1658351	0.0258202	5.33025e-32	1		x
TCEB2	2	ILMN_1733927	0.0170951	1.07974e-31	1													x
MYL4	1	ILMN_1684255	0.0457086	1.64897e-31	1										x
BCL2L1	2	ILMN_1742410	0.0440384	9.59512e-30	5				x			x		x			x						x
EIF2AK1	1	ILMN_2156267	0.0218463	6.59621e-28	1	x
E2F2	1	ILMN_1777233	0.0385573	4.27572e-25	4							x		x											x				x
CDC34	1	ILMN_1713006	0.0317189	8.28367e-24	2						x								x
FOS	1	ILMN_1669523	-0.0221634	7.62837e-23	7								x		x		x	x	x	x										x
UROD	1	ILMN_1740742	0.0141459	7.62837e-23	1																							x
RBX1	1	ILMN_1666670	0.0274389	1.04117e-22	2													x	x
IRS2	1	ILMN_2083469	-0.0218571	1.14089e-20	3					x					x	x
PPP1R15A	1	ILMN_1659936	-0.0152478	3.14046e-19	1	x
PPP2R5B	1	ILMN_2124082	0.0165704	5.36676e-19	9			x	x				x		x	x				x	x	x							x
RPS15A	3	ILMN_2255310	0.0297557	5.90517e-19	3	x		x													x
ACP1	2	ILMN_2344956	0.016128	8.31487e-19	1																									x
PPM1A	2	ILMN_1690077	0.0185336	6.55423e-18	1											x
EIF3B	3	ILMN_1715636	0.0137244	7.2081e-18	3	x		x													x
ATP5L	1	ILMN_1812638	0.018042	8.44647e-18	2		x																			x
PA2G4	1	ILMN_1728984	0.0125901	1.00822e-17	6							x		x										x	x		x		x
CASP9	1	ILMN_1718070	-0.0107007	2.6638e-17	4		x							x										x			x
PRR5	3	ILMN_1692664	0.020113	3.34542e-17	1																x
PDE3B	1	ILMN_2131381	-0.0128275	3.67305e-17	1					x
UBB	2	ILMN_2191428	0.0131063	4.74752e-17	2													x	x
CPT2	1	ILMN_1678579	-0.00972706	1.81877e-16	1											x
TGFBR2	2	ILMN_1726245	-0.0117019	6.0079e-16	2							x		x
PIK3R2	1	ILMN_1726565	0.0153771	1.13724e-15	20	x		x	x	x		x	x	x	x	x	x	x	x	x	x	x	x	x	x		x			x
RPL21	1	ILMN_2290808	0.0274661	1.31997e-15	1	x
TNF	1	ILMN_1728106	0.010713	1.57332e-15	3								x		x					x
COX7C	1	ILMN_1798189	0.0301708	2.90852e-15	2		x																			x
AP2A1	2	ILMN_1815306	0.0148567	6.19656e-15	1																	x
MAP2K3	4	ILMN_1801175	0.0265556	9.07314e-15	3											x			x				x
TFDP1	2	ILMN_1661717	0.0165712	9.69625e-15	6							x		x										x	x		x		x
RPL41	1	ILMN_2331890	0.0173034	9.8177e-15	1	x
CEBPB	1	ILMN_1693014	-0.0122041	1.25551e-14	1												x
PRDX5	3	ILMN_2383975	0.0138832	3.09919e-14	1		x
HERPUD1	2	ILMN_2374164	-0.0104326	3.22794e-14	1														x
ATP5S	2	ILMN_1679188	0.00967808	1.02091e-13	2		x																			x
AP2M1	2	ILMN_1699598	0.0138913	2.33198e-13	1																	x
PPP1R11	1	ILMN_1747598	-0.0136904	2.40303e-13	2					x			x
PRKCZ	2	ILMN_2386982	-0.0105735	3.44262e-13	8			x	x	x			x						x	x	x				x
CCND3	1	ILMN_1668721	-0.00918855	3.70377e-13	1																								x
MYL6	2	ILMN_2326071	0.0127561	8.04984e-13	1										x
RPL12	1	ILMN_1653469	0.0131923	8.60802e-13	1	x
S100A8	1	ILMN_1729801	0.0196282	2.32199e-12	1								x
ADRA2C	1	ILMN_1733963	0.0117039	4.00175e-12	1											x
UBE2H	2	ILMN_1757644	0.0126339	5.19783e-12	1						x
NDUFA4	1	ILMN_1751258	0.0225321	6.81672e-12	2		x																			x
FASN	1	ILMN_1784871	0.0118835	1.00116e-11	1											x
RAF1	1	ILMN_1813489	-0.0106595	1.16259e-11	16	x		x	x	x		x		x			x	x	x	x			x	x	x		x		x	x
RPL11	2	ILMN_2114876	0.0140613	1.44559e-11	1	x
NDUFB3	2	ILMN_2119945	0.0175767	2.22479e-11	2		x																			x
FOXO4	1	ILMN_1712095	0.0179805	2.29954e-11	1					x
RPS27	3	ILMN_1696839	0.0264808	3.03539e-11	3	x		x													x
E2F3	1	ILMN_1669502	-0.0126648	3.18235e-11	4							x		x											x				x
RPL39	1	ILMN_1737015	0.0225316	3.44116e-11	1	x
PFKFB4	1	ILMN_1653292	-0.0126742	3.54147e-11	1											x
MAPK7	1	ILMN_1709623	-0.00893986	3.58262e-11	1														x
NDUFB2	1	ILMN_2117330	0.014847	3.61686e-11	2		x																			x
SLC2A1	1	ILMN_1659027	0.0107103	4.04754e-11	2											x		x
ATP5J2	2	ILMN_2310621	0.00956069	4.06359e-11	2		x																			x
TNFRSF1A	1	ILMN_1685005	-0.0121212	6.06841e-11	3								x		x					x
S1PR4	1	ILMN_1784737	-0.0100427	7.36321e-11	1															x
RPS17	2	ILMN_2207539	0.023684	1.0342e-10	3	x		x													x
CHRNA5	1	ILMN_2110751	-0.0112182	1.17187e-10	1											x
RPL30	1	ILMN_1754303	0.0121024	1.23169e-10	1	x
ACTG1	1	ILMN_2053178	-0.00561968	1.81751e-10	2										x				x
GAB2	1	ILMN_1665964	-0.0120248	1.91989e-10	3				x			x											x
PDPK1	1	ILMN_2387799	-0.0104698	2.09939e-10	10	x		x	x	x					x	x					x		x	x			x
PPP1R3D	1	ILMN_1781198	-0.00860591	2.36707e-10	2					x			x
DDIT4	1	ILMN_1661599	-0.0145408	3.52214e-10	1																x
STK4	1	ILMN_1711383	-0.00714096	4.05554e-10	1																						x
PRKCB	2	ILMN_1806908	-0.00744584	4.57928e-10	6								x						x		x		x		x					x
AP2S1	2	ILMN_1662426	0.010707	4.75692e-10	1																	x
HLA-B	1	ILMN_1778401	-0.0085777	7.22991e-10	1																	x
ULK1	2	ILMN_1705144	-0.0104017	7.52782e-10	1																x
TYK2	1	ILMN_1676955	-0.00907881	7.86634e-10	5				x				x	x			x													x
CSNK1D	2	ILMN_1720708	-0.00953033	8.70967e-10	1						x
CAMK2G	2	ILMN_1809695	-0.00924676	8.98274e-10	2																		x		x
SIRPA	1	ILMN_2372974	-0.0121109	1.1662e-09	1								x
MAP3K3	1	ILMN_1779010	-0.0106965	1.18322e-09	2								x										x
HIF1A	3	ILMN_1763260	-0.0114683	1.65554e-09	4						x				x			x			x
CDKN2C	1	ILMN_1656415	0.00922854	1.75989e-09	2																				x				x
UROS	1	ILMN_1797384	0.00950661	3.72621e-09	1																							x
EIF4A3	1	ILMN_1667043	-0.0060303	3.88085e-09	3	x		x													x
RASSF5	2	ILMN_2362902	-0.00719154	3.96152e-09	2																		x				x
GSTO1	2	ILMN_1808196	0.00788651	4.91589e-09	1														x
PTPN6	1	ILMN_1716578	0.00786473	5.07168e-09	4								x				x					x	x
AKT1	2	ILMN_2388507	-0.00898027	5.89379e-09	20	x		x	x	x	x	x	x	x	x	x	x	x	x	x	x	x	x	x	x		x
IFNGR2	1	ILMN_1764964	-0.00858644	6.03225e-09	1								x
CRK	2	ILMN_1686805	-0.00816701	6.88415e-09	4					x		x						x												x
UQCRQ	1	ILMN_1666471	0.0171724	9.27335e-09	2		x																			x
RPS21	1	ILMN_1800573	0.012562	1.02347e-08	3	x		x													x
YWHAZ	1	ILMN_1801928	-0.00738864	1.23521e-08	1				x
RRAS	1	ILMN_1780825	0.00930461	1.43771e-08	15	x		x	x	x		x					x	x	x	x	x		x	x	x		x			x
FNBP1	1	ILMN_1797342	-0.00714616	1.51553e-08	3								x		x						x
CSNK2A1	1	ILMN_2386354	0.0106535	1.57131e-08	1																									x
COX7A2	1	ILMN_1701293	0.0130247	1.7898e-08	2		x																			x
E2F6	1	ILMN_2309608	0.00768968	2.438e-08	4							x		x											x				x
RPS3A	3	ILMN_1657722	0.0218703	2.80493e-08	3	x		x													x
COX6C	1	ILMN_1654151	0.00912721	3.67436e-08	2		x																			x
PIK3CG	1	ILMN_1894072	-0.00733818	3.9787e-08	20	x		x	x	x		x	x	x	x	x	x	x	x	x	x	x	x	x	x		x			x
JUN	1	ILMN_1806023	-0.00851641	5.01616e-08	9						x		x		x		x	x	x	x			x							x
RALGDS	2	ILMN_1699856	0.00955773	5.1558e-08	1									x
PARK7	1	ILMN_1744713	-0.0102664	5.63735e-08	1		x
PTGS2	2	ILMN_2054297	-0.014002	5.67767e-08	3				x					x	x
PINK1	1	ILMN_1666924	0.00979801	6.02226e-08	1		x
RXRA	1	ILMN_1687315	-0.00997969	6.5741e-08	1																						x
NFKBIA	1	ILMN_1773154	-0.0104019	6.6115e-08	5				x		x		x										x	x
CYBA	1	ILMN_1744604	-0.00838887	6.79385e-08	1								x
NDUFS3	1	ILMN_1756355	0.00842423	6.96294e-08	2		x																			x
JUNB	1	ILMN_2086077	-0.0100192	9.04081e-08	1														x
SOCS1	1	ILMN_1774733	-0.00794592	9.14998e-08	1												x
PRKCD	1	ILMN_1801105	-0.00869488	9.61719e-08	4								x						x		x				x
RPS27L	1	ILMN_1712678	0.0174536	1.05437e-07	3	x		x													x
INPP5K	1	ILMN_1712423	0.00565269	1.07287e-07	4				x	x													x							x
RPS12	1	ILMN_1782621	0.00515298	1.09766e-07	3	x		x													x
RPS29	3	ILMN_1694742	0.0107543	1.18465e-07	3	x		x													x
TRAT1	1	ILMN_1684943	0.0118473	1.39482e-07	1																	x
RBL2	1	ILMN_1756999	-0.0065259	1.54136e-07	2							x													x
EIF4A1	1	ILMN_1722900	-0.00673562	1.57232e-07	3	x		x													x
CLTB	1	ILMN_1674609	0.0073078	2.46809e-07	1																	x
RPL17	3	ILMN_2383097	0.0217077	2.58908e-07	1	x
PIK3CD	1	ILMN_1766275	-0.00889576	3.13692e-07	20	x		x	x	x		x	x	x	x	x	x	x	x	x	x	x	x	x	x		x			x
FKBP5	1	ILMN_1778444	-0.0123002	4.12712e-07	1														x
RPL23	1	ILMN_1755115	0.0182304	4.13437e-07	1	x
COX7B	1	ILMN_2184049	0.0150473	5.21889e-07	2		x																			x
RPL9	3	ILMN_1750507	0.0180696	5.30349e-07	1	x
MMP9	1	ILMN_1796316	-0.0205467	5.8834e-07	2									x	x
BCL6	1	ILMN_1737314	-0.0116128	6.28759e-07	1																		x
ATP5C1	1	ILMN_1701269	0.0146107	6.82564e-07	2		x																			x
EIF2A	1	ILMN_1733305	-0.00773491	9.34409e-07	2	x		x
CD3D	2	ILMN_2261416	0.014105	9.98281e-07	1																	x
ATP5J	2	ILMN_2348093	0.0103412	1.15743e-06	2		x																			x
ACTN4	1	ILMN_1725534	-0.00902547	1.20426e-06	1										x
IRS4	1	ILMN_1712774	0.00486968	1.22176e-06	2					x					x
RPS6KA5	1	ILMN_1657515	-0.007911	1.23658e-06	2										x						x
RPL27	1	ILMN_1656807	0.0141505	1.36323e-06	1	x
RPL31	1	ILMN_1754195	0.0204199	1.43085e-06	1	x
CYB5R3	2	ILMN_2308582	0.00663903	1.43085e-06	1		x
CREBBP	1	ILMN_1809583	-0.00855602	1.46499e-06	7						x		x		x			x	x				x	x
IGF2R	1	ILMN_1807662	-0.0106274	1.52076e-06	1																				x
RPL26	1	ILMN_1731546	0.0186246	1.56374e-06	1	x
PAIP1	1	ILMN_2312386	0.00646555	2.04378e-06	2	x		x
UBE2E3	2	ILMN_1733142	0.0055377	2.06716e-06	2						x								x
LYZ	1	ILMN_2162972	0.0189684	2.69682e-06	1								x
ILKAP	1	ILMN_1684647	-0.00538811	2.92357e-06	1										x
PPOX	1	ILMN_1673798	0.00599581	3.48265e-06	1																							x
MAP2K1	1	ILMN_1694240	-0.00639597	3.76209e-06	16	x		x	x	x		x	x	x			x	x	x	x			x	x	x		x			x
UBE2D3	1	ILMN_2320853	0.00564607	3.79334e-06	1						x
RHOT2	1	ILMN_1669310	-0.00648615	3.83503e-06	4		x						x		x						x
EIF5	1	ILMN_1815733	0.00769017	3.87409e-06	1	x
ATPAF1	1	ILMN_2395055	-0.00572228	3.87409e-06	2		x																			x
MAFF	1	ILMN_1680139	-0.005202	4.25128e-06	1														x
SOD2	1	ILMN_2336781	-0.010926	4.4567e-06	2		x												x
SMAD3	1	ILMN_1682738	0.00576363	4.56756e-06	2							x		x
CREB5	1	ILMN_1728677	-0.0120982	4.65161e-06	4						x				x								x	x
UBE2D2	1	ILMN_1725644	-0.00603972	4.91522e-06	1						x
EIF3I	1	ILMN_1671291	0.00612066	5.05599e-06	3	x		x													x
PRKAR1A	1	ILMN_1738632	-0.00828564	5.78979e-06	2					x						x
APH1B	1	ILMN_1862217	-0.00661729	5.95172e-06	1		x
INPP5F	1	ILMN_1813650	0.00661125	6.41573e-06	4				x	x													x							x
RPL26L1	2	ILMN_2110532	0.00863718	7.50323e-06	1	x
PIAS1	1	ILMN_1780598	-0.00749667	8.20058e-06	1												x
RPL18	1	ILMN_2230624	-0.00584622	8.48888e-06	1	x
B2M	1	ILMN_2148459	0.010266	9.30652e-06	1																	x
TGFA	2	ILMN_1805175	-0.00835616	1.00649e-05	3									x				x									x
MYH9	2	ILMN_2087702	-0.00774867	1.04133e-05	1										x
LEP	1	ILMN_2207505	-0.00841713	1.04797e-05	1											x
CDKN2D	1	ILMN_1748883	0.00750931	1.0546e-05	2																				x				x
MAP2K4	1	ILMN_2100689	-0.00675436	1.08105e-05	8		x						x	x	x				x	x			x							x
VAV1	1	ILMN_1717334	-0.0064854	1.11799e-05	1																		x
MAP3K11	1	ILMN_1651788	-0.0083239	1.19328e-05	2								x										x
PPP1R10	1	ILMN_1659058	-0.00694145	1.24887e-05	2					x			x
GCLC	1	ILMN_1730575	0.006246	1.27358e-05	1														x
CYB5A	2	ILMN_1714167	0.00569428	1.28623e-05	2		x																			x
UBC	1	ILMN_2038773	-0.00318774	1.33918e-05	1													x
CREB1	1	ILMN_2334243	-0.00697232	1.35018e-05	4						x				x								x	x
ABCC4	1	ILMN_1788457	0.00667153	1.36882e-05	1														x
NDUFS4	1	ILMN_1812312	0.00966551	1.42209e-05	2		x																			x
ATP5A1	2	ILMN_1764494	-0.00500911	1.79839e-05	2		x																			x
PIK3R4	1	ILMN_1715832	-0.00494063	1.84279e-05	19	x		x		x		x	x	x	x	x	x	x	x	x	x	x	x	x	x		x			x
RPS24	1	ILMN_1656625	0.0139985	1.9643e-05	3	x		x													x
SGK1	1	ILMN_1702487	-0.00795338	2.27091e-05	1					x
AK1	1	ILMN_1779965	0.00653567	2.30531e-05	1											x
COX17	1	ILMN_2187718	0.00706249	2.33223e-05	2		x																			x
FURIN	1	ILMN_1790228	0.00838028	2.35902e-05	1		x
HMGCR	1	ILMN_1657395	-0.00611338	2.35902e-05	1											x
SDHC	1	ILMN_2323366	-0.00527313	2.36969e-05	2		x																			x
ETS1	1	ILMN_1687538	-0.00808128	2.47484e-05	2													x					x
AGO3	1	ILMN_1761049	-0.00448547	2.53351e-05	2	x		x
MAPK1	2	ILMN_1706677	-0.00476712	2.57375e-05	18	x		x	x	x		x	x	x	x	x	x	x	x		x		x	x	x		x			x
PTEN	2	ILMN_1880406	-0.00624931	2.75465e-05	7				x	x	x				x								x	x	x
STRADA	2	ILMN_2315694	-0.00511733	3.56465e-05	1											x
GYS1	1	ILMN_1711289	-0.00494232	3.6225e-05	3				x	x						x
ALAD	1	ILMN_1747577	0.00493684	3.80386e-05	1																							x
RPLP0	1	ILMN_1745075	0.00789159	4.0023e-05	1	x
PPM1B	3	ILMN_1734991	-0.0065337	4.26136e-05	1											x
PRKAG1	1	ILMN_2412101	0.0054126	4.39471e-05	3					x						x					x
DNAJC14	1	ILMN_1785177	-0.00422855	4.52265e-05	1														x
LYN	1	ILMN_1781155	-0.00721264	4.84124e-05	1																		x
RPS18	1	ILMN_1753534	0.0128485	4.84124e-05	3	x		x													x
MAPK3	2	ILMN_2402341	-0.00789469	5.67256e-05	18	x		x	x	x		x	x	x	x		x	x	x	x	x		x	x	x		x			x
ATP5I	2	ILMN_1726603	0.00787307	6.12924e-05	2		x																			x
STAT6	1	ILMN_1763198	-0.00755418	6.53947e-05	1												x
IFNGR1	1	ILMN_1675939	-0.00725803	6.53947e-05	1								x
PLCG2	1	ILMN_1815719	-0.00621457	6.70094e-05	4								x										x		x					x
RPL7	1	ILMN_1815292	0.00879207	7.12122e-05	1	x
PPP2R2A	1	ILMN_1788961	-0.00447362	7.70791e-05	9			x	x				x		x	x				x	x	x							x
IGF1R	1	ILMN_1744023	-0.0076872	7.86514e-05	1																				x
RPS6KB2	1	ILMN_2364357	0.00624654	8.06792e-05	4				x	x											x		x
ITGB2	1	ILMN_2175912	-0.00475299	8.15617e-05	1										x
ARHGEF6	1	ILMN_1803423	-0.00522134	8.15617e-05	1										x
RPL35	1	ILMN_2142815	0.00985764	8.48122e-05	1	x
FCGR2A	1	ILMN_1666932	-0.00879734	9.01976e-05	1																		x
PRDX1	1	ILMN_2366391	0.00629091	9.51202e-05	1														x
E2F4	1	ILMN_1761828	0.00468851	9.55878e-05	4							x		x											x				x
TSC1	2	ILMN_1797367	-0.00477633	9.60546e-05	4				x	x						x					x
CTLA4	1	ILMN_1763487	-0.00572767	9.60546e-05	1																	x
UBE2L3	1	ILMN_1677877	0.0056758	9.64791e-05	1						x
CD3G	1	ILMN_1717197	0.00844127	0.000101008	1																	x
DNAJB14	1	ILMN_1657619	-0.00582232	0.000104773	1														x
PRKAG2	2	ILMN_1797531	-0.00540858	0.000107378	3					x						x					x
SCARB1	1	ILMN_2183409	-0.0051212	0.000110137	1														x
RPL3	1	ILMN_2319996	0.00668509	0.000111554	1	x
PPP2R2B	1	ILMN_2298365	0.00650976	0.000113594	9			x	x				x		x	x				x	x	x							x
RPL18A	2	ILMN_2141453	-0.00456364	0.000114032	1	x
SYNJ1	1	ILMN_1701991	-0.00738667	0.000117224	4				x	x													x							x
PPM1D	1	ILMN_1670875	-0.00688135	0.00011804	1											x
UBE2J1	1	ILMN_1713759	0.00611076	0.000119381	1						x
COX6A1	1	ILMN_1783636	0.00558541	0.000123573	2		x																			x
ACTN1	1	ILMN_2232177	-0.00949488	0.000126416	1										x
MAFG	1	ILMN_1692260	-0.00528886	0.000128669	1														x
APBB1IP	1	ILMN_1801710	-0.00677526	0.00013111	1																		x
CPT1B	1	ILMN_1791754	-0.0068909	0.000138544	2		x									x
NCSTN	1	ILMN_1735180	-0.00631337	0.000138544	1		x
CDKN1A	1	ILMN_1784602	0.00880953	0.000139976	7				x			x		x			x							x	x				x
PPP2R3A	1	ILMN_2376520	-0.00402654	0.000142946	9			x	x				x		x	x				x	x	x							x
COPS5	1	ILMN_1736002	0.00592719	0.000144763	1						x
FOXO3	2	ILMN_1844692	0.00766455	0.000146792	3				x	x																	x
MGST3	1	ILMN_1751956	0.00679941	0.000150478	1														x
SH2B2	1	ILMN_1669833	-0.00677761	0.000156383	2					x					x
EIF1	1	ILMN_1803846	0.00476771	0.000159223	2	x		x
RPL39L	2	ILMN_1712413	0.00417067	0.000167474	1	x
PPP1R14B	1	ILMN_1659888	-0.00438115	0.000178644	3					x			x		x
NFE2L2	1	ILMN_1790909	-0.00697807	0.000195376	1														x
ACACA	1	ILMN_1772123	-0.00364802	0.000206223	1											x
P4HB	1	ILMN_1719303	-0.00450336	0.00023176	1						x
ATP5F1	1	ILMN_1672191	-0.00610794	0.000234463	2		x																			x
SUV39H1	1	ILMN_1781479	-0.00464966	0.000239886	6							x		x										x	x		x		x
JAK1	1	ILMN_1793384	-0.00731523	0.000249674	6				x	x			x	x			x													x
CTBP1	1	ILMN_2379734	-0.00508926	0.000261615	1							x
PPP2R3B	1	ILMN_1752032	-0.00457775	0.000266876	9			x	x				x		x	x				x	x	x							x
UCP2	1	ILMN_1685625	0.00917898	0.000273143	1		x
PIAS2	1	ILMN_1694799	-0.00416362	0.000285873	1												x
PAG1	1	ILMN_1673640	0.00467595	0.000291737	1																		x
ATM	1	ILMN_2370825	-0.00612378	0.000304282	21	x		x		x	x	x	x	x	x	x	x	x	x	x	x	x	x	x	x		x		x	x
ADRB2	1	ILMN_1695590	0.00727703	0.000312351	1											x
LEF1	2	ILMN_2213136	-0.0088335	0.000361029	2										x									x
CDC37	1	ILMN_1668369	-0.00417597	0.000362576	1				x
NFAT5	1	ILMN_1797594	-0.00610788	0.000381012	1																		x
UBE2C	2	ILMN_1714730	-0.00442979	0.000390042	1						x
PRKAB2	1	ILMN_1786021	-0.00505864	0.000400756	2											x					x
CASP8	1	ILMN_2377733	-0.00617195	0.000408205	1		x
COX8A	1	ILMN_1809495	-0.00439275	0.000486155	2		x																			x
PLD2	1	ILMN_1697880	-0.00532974	0.000508071	2									x							x
SOCS2	1	ILMN_2131861	0.00594224	0.000535215	1												x
SMPD4	1	ILMN_1782795	0.00477418	0.000563078	1															x
CD247	1	ILMN_2377669	-0.00652153	0.000588501	1																	x
GRB2	1	ILMN_1742521	-0.00579099	0.000632513	14	x		x	x	x		x		x			x	x				x	x	x	x		x			x
AP1G2	1	ILMN_1754179	-0.0045876	0.000674299	1																	x
UBE2Q1	1	ILMN_1776325	-0.00454265	0.000717349	1						x
RPL28	1	ILMN_1673509	-0.00439065	0.000764702	1	x
GAST	1	ILMN_1712721	-0.00477555	0.000781061	1												x
MKNK1	1	ILMN_1750429	-0.00695657	0.000783436	1			x
NFATC3	2	ILMN_2360028	0.00483204	0.000786004	1																		x
CAMK1G	1	ILMN_1804339	0.00666026	0.00080193	1																				x
RPL35A	1	ILMN_1756360	0.00801882	0.000817477	1	x
NCF1	1	ILMN_1697309	-0.00888942	0.000829909	1								x
UBE2B	1	ILMN_1663099	-0.00428055	0.000884683	1						x
UBE2E2	1	ILMN_1707475	-0.00505158	0.000888878	1						x
RAP1A	1	ILMN_1766176	-0.00509435	0.000946644	3								x					x					x
NOTCH1	1	ILMN_1729161	-0.00664486	0.00097253	1									x
ATP5H	1	ILMN_1666372	0.00417833	0.000988541	2		x																			x
LIMS1	1	ILMN_1675387	0.00674861	0.00102842	2				x						x
CPT1A	1	ILMN_1696316	0.00443845	0.00104118	2		x									x
NCF4	2	ILMN_2335704	-0.00847461	0.00104787	1								x
DNAJB12	1	ILMN_2333865	-0.00407606	0.00107793	1														x
ATPAF2	1	ILMN_1727390	-0.00424481	0.00108147	2		x																			x
NDUFA12	1	ILMN_1737738	-0.00568972	0.00119962	2		x																			x
IRF1	1	ILMN_1708375	-0.00717735	0.00120399	1								x
IKBKG	1	ILMN_1707308	-0.00426228	0.00121529	4				x			x	x										x
PIK3CB	1	ILMN_1763347	-0.00461949	0.00125967	20	x		x	x	x		x	x	x	x	x	x	x	x	x	x	x	x	x	x		x			x
GNAS	1	ILMN_1769191	0.00420555	0.00137016	1											x
PARVB	1	ILMN_1787919	0.00899277	0.00137719	1										x
HDAC1	1	ILMN_1727458	-0.00507919	0.00143397	2							x																	x
PPP2R5D	1	ILMN_2359887	-0.00352453	0.00148656	9			x	x				x		x	x				x	x	x							x
UBE2G2	1	ILMN_1785179	-0.00535425	0.00149609	1						x
AGO4	1	ILMN_1706304	-0.00496142	0.00156573	2	x		x
CTNNB1	1	ILMN_1785786	0.00291723	0.00157204	3				x						x									x
LAT	1	ILMN_2404625	0.00508319	0.00172836	1																	x
TSC2	1	ILMN_1714216	-0.00431387	0.00173651	4				x	x						x					x
UQCRH	1	ILMN_2232936	0.00692554	0.00193943	2		x																			x
MAP2K5	1	ILMN_1718129	-0.00400541	0.00196569	1														x
ATP5O	1	ILMN_1791332	0.00688341	0.00215133	2		x																			x
PPP2CA	1	ILMN_1722858	-0.00400362	0.00221067	9			x	x				x		x	x				x	x	x							x
RPL34	1	ILMN_1706873	0.00786844	0.00221512	1	x
MYH3	1	ILMN_1795119	-0.00394973	0.00228176	1										x
LRRK2	1	ILMN_1776649	-0.00838682	0.00230764	1		x
AK2	1	ILMN_1655645	-0.00324917	0.00236945	1											x
PDHA1	1	ILMN_1772369	-0.00489799	0.00248792	1		x
HDAC6	1	ILMN_1798546	0.00384116	0.00253888	2							x																	x
SDHA	1	ILMN_2051232	-0.00406575	0.0025536	2		x																			x
CERK	1	ILMN_1767475	-0.0036777	0.00268267	1															x
HTRA2	2	ILMN_1747204	-0.00465673	0.00270145	1		x
DNAJB11	1	ILMN_1753243	-0.00416004	0.00275477	1														x
GSTM2	1	ILMN_1713162	-0.00510201	0.00278476	1														x
MCL1	2	ILMN_1756806	-0.00703667	0.00278583	1				x
MAPK8	1	ILMN_1849941	-0.00412293	0.00288461	9		x			x			x	x	x				x	x			x							x
SPI1	2	ILMN_2392043	-0.00749284	0.00294252	1								x
LCP2	1	ILMN_1658962	-0.00398546	0.0030489	1																	x
EIF2B2	1	ILMN_1713380	0.00318066	0.00306311	3	x		x		x
UBE2J2	1	ILMN_1772712	-0.00343641	0.00307793	1						x
SPHK2	1	ILMN_1729281	-0.00393015	0.00308334	2															x										x
EIF2S2	1	ILMN_1798014	-0.00300458	0.00308863	2	x		x
SOD1	1	ILMN_1662438	0.00663797	0.0032641	1														x
UBE2A	1	ILMN_2307455	-0.00396803	0.0034501	1						x
ITGB5	1	ILMN_1668374	0.00782451	0.0035734	1										x
NSMAF	1	ILMN_1716596	-0.00368394	0.00362086	1															x
STAT2	1	ILMN_1690921	-0.00560002	0.00367037	1												x
TGFB3	1	ILMN_1687652	-0.00424653	0.00371633	3							x		x															x
EIF3E	1	ILMN_1739257	0.00581146	0.00372004	3	x		x													x
CRKL	1	ILMN_1690122	-0.0036107	0.00373967	3					x		x																		x
DNAJC13	1	ILMN_1752281	0.00320457	0.003883	1														x
MGST2	1	ILMN_1802027	-0.00514958	0.00390525	1														x
EIF3H	1	ILMN_1683660	0.00389507	0.00400258	3	x		x													x
PTPN1	1	ILMN_1681591	-0.00385055	0.00401885	2					x							x
UBE2M	1	ILMN_1701331	0.00427145	0.00404547	1						x
RELA	1	ILMN_1705266	-0.00421369	0.00404547	9				x			x	x	x	x		x			x			x	x
RAPGEF1	1	ILMN_1695282	0.00320594	0.00405861	2					x								x
MLST8	1	ILMN_1789240	-0.00360554	0.00406214	1																x
TXNRD1	1	ILMN_1717056	-0.00413856	0.00408216	1														x
EP300	1	ILMN_1744665	-0.00559435	0.00426989	6						x				x			x	x				x	x
EGR1	1	ILMN_1762899	-0.00504151	0.00432549	1																		x
TLR4	1	ILMN_1706217	-0.00619928	0.00440919	1								x
OCRL	1	ILMN_1760855	-0.00337141	0.00467631	4				x	x													x							x
RASSF1	1	ILMN_2393573	-0.00443895	0.00468887	1																						x
PPP1CA	1	ILMN_2377980	-0.00364696	0.00474409	3	x				x			x
CDC42	1	ILMN_1738424	0.00574594	0.0049156	4									x	x			x					x
PPP2R4	1	ILMN_1729123	0.00404246	0.0049954	9			x	x				x		x	x				x	x	x							x
RPL37	1	ILMN_1800796	-0.00333728	0.00515436	1	x
HLA-A	1	ILMN_2203950	-0.00354443	0.00522691	1																	x
VAMP2	1	ILMN_1713491	-0.00535235	0.00529653	1					x
ACO2	1	ILMN_1654861	-0.00336049	0.00531217	1		x
RHOT1	1	ILMN_1678504	-0.00416054	0.00560991	3								x		x						x
CCNA2	1	ILMN_1786125	-0.00315965	0.00568681	1																								x
BCL10	2	ILMN_1716446	-0.00388973	0.00569079	1																		x
SMAD4	1	ILMN_1741477	-0.00408089	0.00610734	2							x		x
FKBP1A	1	ILMN_1683658	-0.00493334	0.00611414	1																x
PFKFB3	1	ILMN_2186061	-0.006493	0.00614781	1											x
CDK7	1	ILMN_1778917	-0.00399734	0.00616072	1																								x
EIF2B1	1	ILMN_1753716	0.00349024	0.00616304	3	x		x		x
ACTB	2	ILMN_2038777	-0.00388049	0.00623983	2										x				x
NDUFB6	1	ILMN_1763147	0.00337585	0.00629034	2		x																			x
EIF4G1	1	ILMN_1768470	0.00377565	0.00630115	3	x		x													x
EIF3K	1	ILMN_1694057	0.00445361	0.00655982	3	x		x													x
OGDH	1	ILMN_1783266	0.00267387	0.00667415	1		x
CLPP	1	ILMN_1725705	-0.00365279	0.00670697	1														x
PCYOX1	1	ILMN_2113535	-0.00538162	0.00728789	1								x
ITGA3	1	ILMN_1685397	0.0035291	0.00734931	2			x	x
MAF	1	ILMN_1719543	-0.00452827	0.00737184	1														x
RPS14	1	ILMN_2338785	0.00620732	0.00740089	3	x		x													x
RHOC	1	ILMN_2313730	0.00578845	0.00788117	3								x		x						x
NDUFB4	1	ILMN_1668027	-0.00315437	0.00805905	2		x																			x
EIF4EBP2	1	ILMN_1728083	0.00318686	0.00806422	1			x
RB1	1	ILMN_1696591	-0.00380289	0.00811331	6							x		x										x	x		x		x
DAPP1	1	ILMN_2097410	-0.00381902	0.00834691	1																		x
SKP2	1	ILMN_1665538	-0.00312579	0.00842255	1																								x
MAP2K2	1	ILMN_1657968	0.00393578	0.00847	14	x		x	x	x		x		x			x	x	x				x	x	x		x			x
SIN3A	1	ILMN_1805996	-0.00410886	0.00847563	6							x		x										x	x		x		x
MYL5	1	ILMN_1746948	0.00390689	0.00865854	1										x
PMF1/PMF1-BGLAP	1	ILMN_1756445	-0.0038882	0.00875335	1														x
CAB39	1	ILMN_1765858	-0.00343012	0.00889917	1											x
PPP2R1A	1	ILMN_1810467	-0.00339232	0.00891683	9			x	x				x		x	x				x	x	x							x
MAPK9	1	ILMN_2400292	-0.0033021	0.00909292	6		x						x	x	x				x				x
IRF8	1	ILMN_1666594	-0.0040997	0.00909292	1								x
NDUFS5	1	ILMN_1776104	0.0054048	0.00932547	2		x																			x
COX5B	1	ILMN_1663512	0.00321616	0.00955127	2		x																			x
HSP90B1	1	ILMN_2096116	-0.00426466	0.00960579	3				x		x													x
NQO2	1	ILMN_1712918	-0.00537403	0.00984042	1														x

## Sheet: Supp5
Pathway	p-value (BH)	Rank	Genes [n]
EIF2 Signalling	6.76083e-08	1	70
Mitochondrial Dysfunction	1.04713e-05	2	58
Regulation of eIF4 and p70S6K Signalling	1.65959e-05	3	55
PI3K/AKT Signalling	1.65959e-05	4	49
Insulin Receptor Signalling	6.45654e-05	5	49
Hypoxia Signalling in the Cardiovascular System	6.45654e-05	6	30
Chronic Myeloid Leukemia Signalling	0.000147911	7	38
Production of Nitric Oxide and Reactive Oxygen Species in Macrophages	0.000147911	8	62
Pancreatic Adenocarcinoma Signalling	0.000147911	9	42
ILK Signalling	0.000190546	10	62
AMPK Signalling	0.00030903	11	48
JAK-STAT Signalling	0.00030903	12	31
Renal Cell Carcinoma Signalling	0.00030903	13	30
NRF2-mediated Oxidative Stress Response	0.000346737	14	60
Ceramide Signalling	0.000380189	15	33
mTOR Signalling	0.000537032	16	60
CTLA4 Signalling in Cytotoxic T Lymphocytes	0.000616595	17	33
B Cell Receptor Signalling	0.00074131	18	56
Prostate Cancer Signalling	0.000794328	19	32
Glioma Signalling	0.000794328	20	36
Oxidative Phosphorylation	0.000794328	21	34
Non-Small Cell Lung Cancer Signalling	0.00138038	22	27
Heme Biosynthesis II	0.00194984	23	7
Cyclins and Cell Cycle Regulation	0.00204174	24	30
PDGF Signalling	0.00204174	25	30	Rank ≤ 25
NGF Signaling	0.0020893	26	38
Natural Killer Cell Signaling	0.00239883	27	38
Telomerase Signaling	0.00239883	28	35
Integrin Signaling	0.00245471	29	60
Acute Myeloid Leukemia Signaling	0.0025704	30	29
Role of CHK Proteins in Cell Cycle Checkpoint Control	0.00301995	31	23
IL-8 Signaling	0.00301995	32	57
p53 Signaling	0.00331131	33	35
LPS-stimulated MAPK Signaling	0.00346737	34	28
Cell Cycle: G1/S Checkpoint Regulation	0.00389045	35	25
PPARPKCγ Signaling in T Lymphocytes±/RXRPKCγ Signaling in T Lymphocytes± Activation	0.0040738	36	52
Erythropoietin Signaling	0.0040738	37	26
Neurotrophin/TRK Signaling	0.0040738	38	26
IGF-1 Signaling	0.0040738	39	34
3-phosphoinositide Biosynthesis	0.0042658	40	47
HGF Signaling	0.00436516	41	36
Huntington's Disease Signaling	0.00457088	42	66
GDNF Family Ligand-Receptor Interactions	0.0047863	43	26
T Cell Receptor Signaling	0.00524807	44	33
ErbB4 Signaling	0.00524807	45	23
Regulation of IL-2 Expression in Activated and Anergic T Lymphocytes	0.00549541	46	28
TGF-β Signaling	0.00549541	47	31
Thrombopoietin Signaling	0.0057544	48	22
ERK/MAPK Signaling	0.0057544	49	56
Glucocorticoid Receptor Signaling	0.0057544	50	73
Type II Diabetes Mellitus Signaling	0.0057544	51	38
Prolactin Signaling	0.0057544	52	27
Endometrial Cancer Signaling	0.00588844	53	21
Molecular Mechanisms of Cancer	0.00616595	54	97
IL-4 Signaling	0.00630957	55	26
Superpathway of Inositol Phosphate Compounds	0.00691831	56	55
CD28 Signaling in T Helper Cells	0.00707946	57	36
IL-6 Signaling	0.00724436	58	38
IL-3 Signaling	0.00758578	59	26
Role of NFAT in Regulation of the Immune Response	0.00776247	60	49
IL-17A Signaling in Airway Cells	0.00776247	61	24
TNFR1 Signaling	0.00891251	62	19
Breast Cancer Regulation by Stathmin1	0.00912011	63	56	p ≤ 1,00E-01
SAPK/JNK Signaling	0.0112202	64	30
3-phosphoinositide Degradation	0.0114815	65	42
Leukocyte Extravasation Signaling	0.0114815	66	56
ErbB Signaling	0.0125893	67	29
Tec Kinase Signaling	0.0125893	68	45
Cell Cycle Regulation by BTG Family Proteins	0.0134896	69	15
Type I Diabetes Mellitus Signaling	0.0134896	70	33
Melanoma Signaling	0.0141254	71	17
Small Cell Lung Cancer Signaling	0.0144544	72	25
UVB-Induced MAPK Signaling	0.0151356	73	20
IL-2 Signaling	0.0151356	74	20
CD40 Signaling	0.0151356	75	23
Fc Epsilon RI Signaling	0.0151356	76	34
Cytotoxic T Lymphocyte-mediated Apoptosis of Target Cells	0.0162181	77	12
Death Receptor Signaling	0.0165959	78	30
IL-17 Signaling	0.0165959	79	25
iNOS Signaling	0.0165959	80	17
D-myo-inositol-5-phosphate Metabolism	0.0169824	81	41
GÎ±12/13 Signaling	0.0169824	82	36
Lymphotoxin Î² Receptor Signaling	0.017378	83	20
Role of IL-17A in Arthritis	0.017378	84	20
Melanocyte Development and Pigmentation Signaling	0.017378	85	28
VEGF Signaling	0.0177828	86	29
Protein Ubiquitination Pathway	0.018197	87	69
GM-CSF Signaling	0.0194984	88	22
p70S6K Signaling	0.0218776	89	36
CNTF Signaling	0.0218776	90	18
OX40 Signaling Pathway	0.0218776	91	18
CXCR4 Signaling	0.0223872	92	44
Role of IL-17F in Allergic Inflammatory Airway Diseases	0.0223872	93	16
Colorectal Cancer Metastasis Signaling	0.0223872	94	63
PPAR Signaling	0.0229087	95	29
CDK5 Signaling	0.0234423	96	31
IL-12 Signaling and Production in Macrophages	0.025704	97	39
Apoptosis Signaling	0.025704	98	28
Cdc42 Signaling	0.025704	99	37
PI3K Signaling in B Lymphocytes	0.025704	100	37
D-myo-inositol (1,4,5,6)-Tetrakisphosphate Biosynthesis	0.025704	101	36
D-myo-inositol (3,4,5,6)-tetrakisphosphate Biosynthesis	0.025704	102	36
UVC-Induced MAPK Signaling	0.0269153	103	16
IL-17A Signaling in Gastric Cells	0.0281838	104	11
Role of JAK2 in Hormone-like Cytokine Signaling	0.030903	105	13
Pentose Phosphate Pathway	0.0323594	106	6
HMGB1 Signaling	0.0331131	107	35
Tetrapyrrole Biosynthesis II	0.0338844	108	4
Induction of Apoptosis by HIV1	0.0338844	109	20
Antigen Presentation Pathway	0.0338844	110	14
P2Y Purigenic Receptor Signaling Pathway	0.0371535	111	35
CD27 Signaling in Lymphocytes	0.0371535	112	18
MIF Regulation of Innate Immunity	0.0371535	113	15
Heme Biosynthesis from Uroporphyrinogen-III I	0.0380189	114	3
RAR Activation	0.0389045	115	48
Pyridoxal 5'-phosphate Salvage Pathway	0.040738	116	21
fMLP Signaling in Neutrophils	0.0416869	117	32
FLT3 Signaling in Hematopoietic Progenitor Cells	0.0416869	118	23
Relaxin Signaling	0.042658	119	38
DNA Methylation and Transcriptional Repression Signaling	0.0446684	120	9
FcγRIIB Signaling in B Lymphocytes	0.0446684	121	15
ErbB2-ErbB3 Signaling	0.0446684	122	19
PTEN Signaling	0.0446684	123	34
Antiproliferative Role of Somatostatin Receptor 2	0.0446684	124	20
Role of PI3K/AKT Signaling in the Pathogenesis of Influenza	0.0446684	125	20
PKCγ Signaling in T Lymphocytes	0.0457088	126	32
IL-10 Signaling	0.0457088	127	22
PAK Signaling	0.0467735	128	27	p ≤ 1,00E-05

## Sheet: Supp6_EIF2 Signalling
EIF2 Signalling (1)
Gene Symbol	Effect	p_z (BH)
RPS15A	0.0297557	5.90517e-19
RPL21	0.0274661	1.31997e-15
RPS27	0.0264808	3.03539e-11
RPS17	0.023684	1.0342e-10
RPL39	0.0225316	3.44116e-11
RPS3A	0.0218703	2.80493e-08
EIF2AK1	0.0218463	6.59621e-28
RPL17	0.0217077	2.58908e-07
RPL31	0.0204199	1.43085e-06
RPL26	0.0186246	1.56374e-06
RPL23	0.0182304	4.13437e-07
RPL9	0.0180696	5.30349e-07
RPS27L	0.0174536	1.05437e-07
RPL41	0.0173034	9.8177e-15
PIK3R2	0.0153771	1.13724e-15
RPL27	0.0141505	1.36323e-06
RPL11	0.0140613	1.44559e-11
RPS24	0.0139985	1.9643e-05
EIF3B	0.0137244	7.2081e-18
RPL12	0.0131923	8.60802e-13
RPS18	0.0128485	4.84124e-05
RPS21	0.012562	1.02347e-08
RPL30	0.0121024	1.23169e-10
RPS29	0.0107543	1.18465e-07
RPL35	0.00985764	8.48122e-05
RRAS	0.00930461	1.43771e-08
RPL7	0.00879207	7.12122e-05
RPL26L1	0.00863718	7.50323e-06
RPL35A	0.00801882	0.000817477
RPLP0	0.00789159	4.0023e-05
RPL34	0.00786844	0.00221512
EIF5	0.00769017	3.87409e-06
RPL3	0.00668509	0.000111554
PAIP1	0.00646555	2.04378e-06
RPS14	0.00620732	0.00740089
EIF3I	0.00612066	5.05599e-06
EIF3E	0.00581146	0.00372004
RPS12	0.00515298	1.09766e-07
EIF1	0.00476771	0.000159223
EIF3K	0.00445361	0.00655982
RPL39L	0.00417067	0.000167474
MAP2K2	0.00393578	0.00847
EIF3H	0.00389507	0.00400258
EIF4G1	0.00377565	0.00630115
EIF2B1	0.00349024	0.00616304
EIF2B2	0.00318066	0.00306311
EIF2S2	-0.00300458	0.00308863
RPL37	-0.00333728	0.00515436
PPP1CA	-0.00364696	0.00474409
RPL28	-0.00439065	0.000764702
AGO3	-0.00448547	2.53351e-05
RPL18A	-0.00456364	0.000114032
PIK3CB	-0.00461949	0.00125967
MAPK1	-0.00476712	2.57375e-05
PIK3R4	-0.00494063	1.84279e-05
AGO4	-0.00496142	0.00156573
GRB2	-0.00579099	0.000632513
RPL18	-0.00584622	8.48888e-06
EIF4A3	-0.0060303	3.88085e-09
ATM	-0.00612378	0.000304282
MAP2K1	-0.00639597	3.76209e-06
EIF4A1	-0.00673562	1.57232e-07
PIK3CG	-0.00733818	3.9787e-08
EIF2A	-0.00773491	9.34409e-07
MAPK3	-0.00789469	5.67256e-05
PIK3CD	-0.00889576	3.13692e-07
AKT1	-0.00898027	5.89379e-09
PDPK1	-0.0104698	2.09939e-10
RAF1	-0.0106595	1.16259e-11
PPP1R15A	-0.0152478	3.14046e-19

## Sheet: Supp7_Mitochondrial Dysfunction
Mitochondrial Dysfunction (2)
Gene Symbol	Effect	p_z (BH)
SNCA	0.0525016	3.56719e-33
COX7C	0.0301708	2.90852e-15
FIS1	0.0258202	5.33025e-32
NDUFA4	0.0225321	6.81672e-12
ATP5L	0.018042	8.44647e-18
NDUFB3	0.0175767	2.22479e-11
UQCRQ	0.0171724	9.27335e-09
COX7B	0.0150473	5.21889e-07
NDUFB2	0.014847	3.61686e-11
ATP5C1	0.0146107	6.82564e-07
PRDX5	0.0138832	3.09919e-14
COX7A2	0.0130247	1.7898e-08
ATP5J	0.0103412	1.15743e-06
PINK1	0.00979801	6.02226e-08
ATP5S	0.00967808	1.02091e-13
NDUFS4	0.00966551	1.42209e-05
ATP5J2	0.00956069	4.06359e-11
UCP2	0.00917898	0.000273143
COX6C	0.00912721	3.67436e-08
NDUFS3	0.00842423	6.96294e-08
FURIN	0.00838028	2.35902e-05
ATP5I	0.00787307	6.12924e-05
COX17	0.00706249	2.33223e-05
UQCRH	0.00692554	0.00193943
ATP5O	0.00688341	0.00215133
CYB5R3	0.00663903	1.43085e-06
CYB5A	0.00569428	1.28623e-05
COX6A1	0.00558541	0.000123573
NDUFS5	0.0054048	0.00932547
CPT1A	0.00443845	0.00104118
ATP5H	0.00417833	0.000988541
NDUFB6	0.00337585	0.00629034
COX5B	0.00321616	0.00955127
OGDH	0.00267387	0.00667415
NDUFB4	-0.00315437	0.00805905
MAPK9	-0.0033021	0.00909292
ACO2	-0.00336049	0.00531217
SDHA	-0.00406575	0.0025536
MAPK8	-0.00412293	0.00288461
ATPAF2	-0.00424481	0.00108147
COX8A	-0.00439275	0.000486155
HTRA2	-0.00465673	0.00270145
PDHA1	-0.00489799	0.00248792
ATP5A1	-0.00500911	1.79839e-05
SDHC	-0.00527313	2.36969e-05
NDUFA12	-0.00568972	0.00119962
ATPAF1	-0.00572228	3.87409e-06
ATP5F1	-0.00610794	0.000234463
CASP8	-0.00617195	0.000408205
NCSTN	-0.00631337	0.000138544
RHOT2	-0.00648615	3.83503e-06
APH1B	-0.00661729	5.95172e-06
MAP2K4	-0.00675436	1.08105e-05
CPT1B	-0.0068909	0.000138544
LRRK2	-0.00838682	0.00230764
PARK7	-0.0102664	5.63735e-08
CASP9	-0.0107007	2.6638e-17
SOD2	-0.010926	4.4567e-06

## Sheet: Supp8_eIF4_p70S6K Signalling
Regulation of eIF4 and p70S6K Signalling (3)
Gene Symbol	Effect	p_z (BH)
RPS15A	0.0297557	5.90517e-19
RPS27	0.0264808	3.03539e-11
RPS17	0.023684	1.0342e-10
RPS3A	0.0218703	2.80493e-08
RPS27L	0.0174536	1.05437e-07
PPP2R5B	0.0165704	5.36676e-19
PIK3R2	0.0153771	1.13724e-15
RPS24	0.0139985	1.9643e-05
EIF3B	0.0137244	7.2081e-18
RPS18	0.0128485	4.84124e-05
RPS21	0.012562	1.02347e-08
RPS29	0.0107543	1.18465e-07
RRAS	0.00930461	1.43771e-08
PPP2R2B	0.00650976	0.000113594
PAIP1	0.00646555	2.04378e-06
RPS14	0.00620732	0.00740089
EIF3I	0.00612066	5.05599e-06
EIF3E	0.00581146	0.00372004
RPS12	0.00515298	1.09766e-07
EIF1	0.00476771	0.000159223
EIF3K	0.00445361	0.00655982
PPP2R4	0.00404246	0.0049954
MAP2K2	0.00393578	0.00847
EIF3H	0.00389507	0.00400258
EIF4G1	0.00377565	0.00630115
ITGA3	0.0035291	0.00734931
EIF2B1	0.00349024	0.00616304
EIF4EBP2	0.00318686	0.00806422
EIF2B2	0.00318066	0.00306311
EIF2S2	-0.00300458	0.00308863
PPP2R1A	-0.00339232	0.00891683
PPP2R5D	-0.00352453	0.00148656
PPP2CA	-0.00400362	0.00221067
PPP2R3A	-0.00402654	0.000142946
PPP2R2A	-0.00447362	7.70791e-05
AGO3	-0.00448547	2.53351e-05
PPP2R3B	-0.00457775	0.000266876
PIK3CB	-0.00461949	0.00125967
MAPK1	-0.00476712	2.57375e-05
PIK3R4	-0.00494063	1.84279e-05
AGO4	-0.00496142	0.00156573
GRB2	-0.00579099	0.000632513
EIF4A3	-0.0060303	3.88085e-09
ATM	-0.00612378	0.000304282
MAP2K1	-0.00639597	3.76209e-06
EIF4A1	-0.00673562	1.57232e-07
MKNK1	-0.00695657	0.000783436
PIK3CG	-0.00733818	3.9787e-08
EIF2A	-0.00773491	9.34409e-07
MAPK3	-0.00789469	5.67256e-05
PIK3CD	-0.00889576	3.13692e-07
AKT1	-0.00898027	5.89379e-09
PDPK1	-0.0104698	2.09939e-10
PRKCZ	-0.0105735	3.44262e-13
RAF1	-0.0106595	1.16259e-11

[truncated: 26 more sheets: Supp9_PI3K and AKT Signalling, Supp10_IR Signalling, Supp11_Hypoxia Signalling, Supp12_CML Signalling, Supp13_Production of NO and ROS, Supp14_PaCa Signalling, Supp15_ILK Signalling, Supp16_AMPK Signalling, Supp17_JAK-STAT Signalling, Supp18_Renal Cell Ca Signalling, Supp19_NRF2-mediated Response, Supp20_Ceramide Signalling, Supp21_mTOR Signalling, Supp22_CTLA4 Signalling in CTLs, Supp23_BCR Signalling, Supp24_PCa Signaling, Supp25_Glioma Signalling, Supp26_OxPhos, Supp27_NSCLCa Signalling , Supp28_Heme Biosynthesis II …]
