# Supplementary material for: Extensive alterations of the whole-blood transcriptome are associated with body mass index: results of an mRNA profiling study involving two large population-based cohorts
Source: BMC Med Genomics. 2015 Oct 15;8:65. doi: 10.1186/s12920-015-0141-x (PMC4608219; doi:10.1186/s12920-015-0141-x)
Supplement: Supplementary file 3 — Supplementary Table KEGG_pathways_WebGestalt: Results of the pathway over-representation analysis using the web-based toolkit WebGestalt ( bioinfo.vanderbilt.edu/webgestalt/ ) and the online database resource KEGG ( genome.jp/kegg/ ). (XLS 46 kb) [file 12920_2015_141_MOESM3_ESM.xls]

## Sheet: Tabelle1
KEGG-pathway	Number of genes in pathway	Number of genes with BMI-associated transcripts	FDR	Genes with BMI-associated transcripts
Spliceosome	113	47	2.7e-06	PRPF8, WBP11, PRPF38B, SYF2, CHERP, PRPF38A, SF3B1, XAB2, PLRG1, DHX8, PPIL1, ACIN1, ZMAT2, SF3B5, SF3B2, PHF5A, EIF4A3, SRSF4, RBM22, EFTUD2, BUD31, HNRNPU, U2AF2, SNRPB2, SNRPB, TRA2A, SF3B14, LSM7, CRNKL1, PRPF3, SRSF5, SF3A2, TCERG1, DDX23, SF3B3, HSPA1L, SF3B4, DHX16, THOC2, LSM3, PQBP1, PRPF4, SNRPG, SNRNP70, SNRPD2, SMNDC1, DHX38
Non-small cell lung cancer	53	24	0.0004	PDPK1, AKT1, TGFA, RAF1, CASP9, RXRA, MAP2K1, E2F3, RASSF5, RASSF1, FOXO3, PIK3CB, MAP2K2, MAPK3, GRB2, RB1, PRKCB, PLCG2, PIK3R2, PIK3CD, MAPK1, E2F2, PIK3CG, STK4
Parkinson's disease	102	38	0.0004	COX5B, PINK1, UBA1, NDUFB6, NDUFA4, COX6C, ATP5J, PARK7, COX7A2, NDUFS4, NDUFB3, NDUFB4, COX6A1, ATP5H, NDUFB2, UBE2J1, COX7B, UBB, NDUFA12, HTRA2, UBE2G2, COX7C, UQCRQ, UBE2L3, LRRK2, CASP9, ATP5E, UBE2J2, SLC25A5, ATP5F1, SNCA, ATP5C1, COX8A, NDUFS3, NDUFS5, APAF1, ATP5A1, ATP5O
Insulin signaling pathway	130	46	0.0004	MAPK8, TSC2, PRKAB2, RAF1, SOCS2, MAP2K1, EXOC7, CRKL, PTPN1, SOCS1, PIK3R2, MAPK9, SREBF1, GYS1, PIK3CD, PPP1CA, PHKA2, FLOT2, PHKG2, ACACA, RPS6KB2, PDPK1, PPP1R3D, AKT1, PHKB, CBLB, FASN, PRKAG1, HKDC1, PDE3B, PIK3CB, IRS4, MAP2K2, MAPK3, GRB2, IRS2, TSC1, MKNK1, PRKAG2, CRK, SH2B2, PRKCZ, HK1, MAPK1, PIK3CG, PRKAR1A
Ribosome	62	26	0.0006	RPL26, RPL35, RPL9, RPS27L, RPL31, RPS29, RPL7, RPL30, RPS24, RPS27, RPLP0, RPL34, RPL11, RPL37, RPL35A, RSL24D1, RPS28, RPL18, RPS15A, RPL28, RPS14, RPL27, RPS21, RPS12, RPS18, RPL26L1
Protein processing in endoplasmic reticulum	154	50	0.0006	UBQLN3, MAPK8, UBE2D3, UBE2E2, PRKCSH, DNAJB2, MOGS, DNAJB11, SEC23B, BCAP31, RAD23A, SSR1, TXNDC5, CALR, RPN1, EDEM1, P4HB, DAD1, MAPK9, RAD23B, NSFL1C, UBE2J1, STT3B, PDIA6, DNAJB12, UBE2G2, SEC61A2, SEC23A, UBXN6, AMFR, ERO1L, EIF2AK1, UBE2J2, UBE4B, UBQLN1, HERPUD1, SAR1B, SEC24B, HSPA1L, STT3A, DERL2, WFS1, PPP1R15A, XBP1, UBE2D2, YOD1, UBE2E3, NGLY1, MBTPS1, NFE2L2
Oxidative phosphorylation	107	38	0.0006	COX5B, NDUFB6, ATP6V1A, ATP6AP1, ATP5I, NDUFA4, COX6C, ATP6V1B2, ATP5J, COX7A2, NDUFS4, NDUFB3, ATP6V0B, NDUFB4, COX6A1, ATP5H, NDUFB2, COX7B, NDUFA12, ATP5L, COX7C, UQCRQ, ATP6V0A1, LHPP, ATP5E, ATP5J2, ATP5F1, COX17, TCIRG1, ATP6V1F, ATP5C1, COX8A, PPA2, NDUFS3, NDUFS5, ATP5A1, ATP6V1C1, ATP5O
Chagas disease (American trypanosomiasis)	99	36	0.0006	MAPK8, TRAF6, CD3G, PPP2R2A, TGFBR2, JUN, CALR, PPP2R1A, PIK3R2, MAPK9, CD3D, PPP2R2B, PIK3CD, CASP8, GNAI2, PLCB2, TLR4, RELA, TNF, AKT1, IFNGR2, FOS, TLR6, PIK3CB, FADD, MAPK3, GNAS, PPP2CA, SMAD3, IKBKG, NFKBIA, IL8, TNFRSF1A, MAPK1, PIK3CG, MAP2K4
Chronic myeloid leukemia	69	28	0.0006	AKT1, RAF1, MAP2K1, CBLB, E2F3, BCL2L1, CDKN1A, TGFBR2, PIK3CB, MAP2K2, MAPK3, GRB2, CRKL, SMAD3, RB1, IKBKG, CRK, NFKBIA, PIK3R2, HDAC1, PIK3CD, RELA, MAPK1, E2F2, CTBP1, SMAD4, PIK3CG, GAB2
Pathways in cancer	314	87	0.001	MAPK8, EP300, TRAF6, MAX, RAF1, RXRA, SLC2A1, MAP2K1, BCL2L1, CDKN1A, FZD2, CSF3R, CRKL, DAPK2, CREBBP, PIAS1, CDC42, PLCG2, PIK3R2, PIK3CD, TFG, CASP8, FGF23, SPI1, RELA, FZD1, RARA, TPM3, TCEB2, ZBTB16, BIRC3, AKT1, TGFA, CASP9, CBLB, E2F3, RASSF5, DVL3, FZD7, SMAD3, PTGS2, IKBKG, LEF1, JAK1, CRK, EGLN2, PRKCB, AXIN1, IL8, HDAC1, TRAF5, E2F2, MAPK1, SMAD4, MMP9, RALGDS, RASSF1, STK36, TGFBR2, E…
Phagosome	132	43	0.0013	OLR1, ACTG1, TUBB4B, ATP6V1A, ITGAM, TAP1, ATP6AP1, ATP6V1B2, ITGB5, HLA-A, FCAR, THBS1, CALR, ATP6V0B, CTSS, TAP2, CORO1A, TLR4, SEC61A2, TUBA4A, LAMP2, RILP, NCF4, RAB7A, STX12, HLA-DMB, ATP6V0A1, CD14, TLR6, CD36, FCGR3A, MARCO, CTSL1, HLA-DMA, ITGB2, HLA-B, HGS, TCIRG1, CYBA, ATP6V1F, SCARB1, ATP6V1C1, RAB5C
Osteoclast differentiation	120	40	0.0013	MAPK8, LILRB2, TRAF6, CYLD, MAP2K1, LCP2, TGFBR2, SIRPA, JUN, SOCS1, PLCG2, PIK3R2, MAPK9, JUNB, PIK3CD, CREB1, LILRA2, SPI1, RELA, GAB2, TNF, NCF4, AKT1, IFNGR2, FHL2, FOS, TYK2, PIK3CB, STAT2, FCGR3A, MAPK3, GRB2, IKBKG, JAK1, CYBA, NFKBIA, TNFRSF1A, TYROBP, MAPK1, PIK3CG
Huntington's disease	155	49	0.0013	EP300, COX5B, AP2M1, NDUFB6, TBP, POLR2K, NDUFA4, SIN3A, COX6C, ATP5J, DNAH1, COX7A2, NDUFS4, NDUFB3, CREBBP, NDUFB4, COX6A1, ATP5H, NDUFB2, TGM2, COX7B, CREB1, CLTB, CASP8, PLCB2, NDUFA12, DCTN1, SOD1, COX7C, POLR2I, UQCRQ, CASP9, GRIN1, HIP1, ATP5E, SLC25A5, POLR2A, ATP5F1, AP2A1, ATP5C1, COX8A, HDAC1, NDUFS3, ATP5A1, NDUFS5, APAF1, AP2S1, GPX1, ATP5O
Pancreatic cancer	67	26	0.0013	MAPK8, AKT1, TGFA, RAF1, CASP9, MAP2K1, E2F3, RALGDS, BCL2L1, TGFBR2, PIK3CB, MAPK3, SMAD3, RB1, IKBKG, JAK1, CDC42, ARHGEF6, MAPK9, PIK3R2, PIK3CD, RELA, MAPK1, E2F2, SMAD4, PIK3CG
Endocytosis	187	56	0.0014	CHMP2A, TRAF6, AP2M1, ARAP3, GRK5, PSD4, ACAP1, PLD2, GIT1, TGFBR2, GIT2, ERBB4, STAM, SH3KBP1, HLA-A, ZFYVE16, DAB2, IGF1R, CDC42, RNF41, IQSEC1, CLTB, FAM125A, CHMP1B, RAB7A, EPS15, CXCR2, CBLB, VPS4B, ADRB2, VPS37C, CHMP2B, RAB22A, SMAP2, SMAD3, HSPA1L, HLA-B, ARFGAP1, VPS28, HGS, CXCR4, ZFYVE20, RAB11FIP2, AP2A1, VPS37B, RAB11FIP1, PML, PRKCZ, ARAP1, SH3GLB2, RAB31, ARFGAP3, RAB5C, AP2S1, CXC…
Bladder cancer	41	18	0.0023	MMP9, RAF1, MAP2K1, E2F3, RASSF1, CDKN1A, RPS6KA5, MAP2K2, DAPK3, MAPK3, THBS1, DAPK2, RB1, IL8, MMP2, DAPK1, MAPK1, E2F2
Hepatitis C	129	41	0.0023	MAPK8, IFIT1B, TRAF6, RAF1, RXRA, PPP2R2A, EIF3E, IRF3, CDKN1A, OAS1, PIAS1, PPP2R1A, PIK3R2, MAPK9, PPP2R2B, PIK3CD, RELA, TNF, AKT1, CLDN23, CLDN9, EIF2AK1, PIK3CB, TYK2, STAT2, MAPK3, GRB2, PPP2CA, IKBKG, JAK1, NFKBIA, IL8, PIAS2, TNFRSF1A, IRF7, SCARB1, RNASEL, PSME3, MAPK1, PIK3CG, IRF1
Shigellosis	58	23	0.0023	WASF2, MAPK8, ACTG1, ARPC1A, MAPK3, CRKL, IKBKG, WAS, HCLS1, CDC42, CRK, NOD1, ELMO1, PFN1, NFKBIA, IL8, MAPK9, UBE2D2, NOD2, ROCK1, CTTN, RELA, MAPK1
Renal cell carcinoma	66	24	0.0047	EP300, TCEB2, AKT1, TGFA, RAF1, SLC2A1, MAP2K1, ETS1, PIK3CB, MAP2K2, MAPK3, GRB2, CRKL, CREBBP, JUN, RAP1A, EGLN2, CDC42, CRK, HIF1A, PIK3R2, PIK3CD, MAPK1, PIK3CG
Antigen processing and presentation	58	22	0.0047	TNF, CTSB, TAP1, RFXANK, HLA-DMB, B2M, PSME1, CD74, HLA-A, CALR, HSPA1L, CTSL1, HLA-DMA, HLA-B, TAPBP, CTSS, NFYA, NFYC, TAP2, CREB1, LGMN, PSME3
Neurotrophin signaling pathway	121	38	0.0047	MAPK8, TRAF6, MAP2K5, RAF1, MAGED1, MAP2K1, RPS6KA5, FOXO3, CRKL, JUN, RAP1A, CDC42, PLCG2, PIK3R2, MAPK9, PRKCD, PIK3CD, MAPK7, RELA, CAMK2G, MAP3K3, AKT1, ZNF274, ARHGDIB, MAP2K2, IRS4, PIK3CB, MAPK3, GRB2, IRS2, CRK, KIDINS220, SH2B2, NFKBIA, SH2B1, YWHAZ, MAPK1, PIK3CG
Epithelial cell signaling in Helicobacter pylori infection	66	24	0.0047	MAPK8, ATP6V1A, CXCR2, ATP6AP1, ATP6V0A1, F11R, GIT1, ATP6V1B2, LYN, JUN, ATP6V0B, IKBKG, CDC42, TCIRG1, NOD1, ATP6V1F, NFKBIA, IL8, PLCG2, MAPK9, ATP6V1C1, RELA, MAP2K4, CXCR1
Type II diabetes mellitus	48	19	0.0054	TNF, MAPK8, SOCS2, HKDC1, PKM, PIK3CB, IRS4, MAPK3, IRS2, SOCS1, PRKCD, MAPK9, PIK3R2, PRKCZ, PIK3CD, CACNA1D, HK1, MAPK1, PIK3CG
Acute myeloid leukemia	54	20	0.0084	RARA, AKT1, ZBTB16, RAF1, MAP2K1, PIK3CB, MAP2K2, MAPK3, GRB2, IKBKG, LEF1, PIK3R2, PML, PIM1, PIK3CD, SPI1, RELA, MAPK1, PIK3CG, RPS6KB2
Toll-like receptor signaling pathway	97	30	0.0084	TNF, MAPK8, TRAF6, AKT1, MAP2K1, CD14, IRF3, TLR6, FOS, PIK3CB, MAP2K2, FADD, MAPK3, JUN, IKBKG, TLR7, NFKBIA, IL8, PIK3R2, MAPK9, IRF7, LY96, PIK3CD, CASP8, TLR4, RELA, MAPK1, MAP2K4, PIK3CG, TLR5
B cell receptor signaling pathway	73	25	0.0084	AKT1, PTPN6, RAF1, MAP2K1, FOS, LYN, PIK3CB, NFAT5, MAP2K2, MAPK3, BCL10, GRB2, VAV1, JUN, IKBKG, NFATC3, PRKCB, NFKBIA, PLCG2, PIK3R2, DAPP1, PIK3CD, RELA, MAPK1, PIK3CG
Ubiquitin mediated proteolysis	130	39	0.0084	UBE2D3, TRAF6, UBE2E2, UBA1, TRIP12, CUL4B, RCHY1, UBE2Q1, SAE1, UBE2O, WWP2, HERC3, PIAS1, SOCS1, SIAH1, UBE2J1, MGRN1, HERC4, UBE2M, UBE2G2, FBXW8, BIRC3, TCEB2, UBE2L3, UBE2A, SKP2, CBLB, UBE2H, UBE4B, UBE2J2, CDC34, HERC1, UBE2D2, PIAS2, PML, UBE2B, UBE2E3, UBE2C, DDB1
Fc gamma R-mediated phagocytosis	90	29	0.0099	WASF2, LAT, AKT1, RAF1, MAP2K1, PLD2, ARPC1A, LYN, PIK3CB, FCGR3A, MAPK3, CRKL, VAV1, PPAP2A, GSN, WAS, CRK, CDC42, PRKCB, PLCG2, PIK3R2, PRKCD, PIK3CD, SPHK2, MAPK1, PIK3CG, LIMK2, GAB2, RPS6KB2
Fc epsilon RI signaling pathway	74	25	0.0099	TNF, MAPK8, LAT, AKT1, RAF1, MAP2K1, LCP2, LYN, PIK3CB, MAP2K2, MAP2K3, MAPK3, GRB2, VAV1, PRKCB, PLCG2, PRKCD, MAPK9, PIK3R2, FCER1A, PIK3CD, MAPK1, MAP2K4, PIK3CG, GAB2
Prostate cancer	83	27	0.0117	PDPK1, EP300, AKT1, TGFA, RAF1, CASP9, MAP2K1, E2F3, CDKN1A, PIK3CB, MAP2K2, MAPK3, GRB2, CREBBP, RB1, IKBKG, LEF1, IGF1R, PTEN, NFKBIA, PIK3R2, PIK3CD, CREB1, RELA, MAPK1, E2F2, PIK3CG
Chemokine signaling pathway	176	49	0.012	GRK5, GNG11, CCR7, CX3CR1, RAF1, MAP2K1, GNB1, LYN, FOXO3, GNB2, CRKL, VAV1, CXCL16, RAP1A, CDC42, GNGT2, PIK3R2, CCR3, PRKCD, PIK3CD, GNAI2, PLCB2, RELA, ITK, PPBP, AKT1, CXCR2, PREX1, CXCL6, PIK3CB, STAT2, MAPK3, RASGRP2, GRB2, IKBKG, FGR, WAS, CXCR4, CRK, PRKCB, ELMO1, GNG10, NFKBIA, IL8, PRKCZ, ROCK1, MAPK1, CXCR1, PIK3CG
Colorectal cancer	60	21	0.0129	MAPK8, AKT1, RAF1, CASP9, MAP2K1, RALGDS, TGFBR2, FOS, PIK3CB, MAPK3, JUN, SMAD3, LEF1, AXIN1, MAPK9, PIK3R2, AXIN2, PIK3CD, MAPK1, SMAD4, PIK3CG
mTOR signaling pathway	49	18	0.0133	PDPK1, ULK3, AKT1, TSC2, STRADA, ULK1, PIK3CB, MAPK3, DDIT4, TSC1, HIF1A, PIK3R2, CAB39, PIK3CD, MAPK1, PIK3CG, MLST8, RPS6KB2
Lysosome	113	34	0.0133	GAA, CTSF, MFSD8, GGA1, MANBA, CTSB, HEXB, ATP6AP1, AP3D1, GGA3, ABCB9, GNS, ATP6V0B, CTSS, ARSG, MCOLN1, ABCA2, LGMN, CLTB, NAGA, AGA, LAMP2, IGF2R, SLC11A1, GALC, AP3B1, ATP6V0A1, NEU1, CTSL1, IDS, GNPTG, TCIRG1, LAPTM5, GLB1
Glioma	61	21	0.0147	AKT1, TGFA, RAF1, MAP2K1, E2F3, CDKN1A, PIK3CB, MAP2K2, MAPK3, GRB2, RB1, IGF1R, PTEN, PRKCB, PIK3R2, PLCG2, PIK3CD, MAPK1, E2F2, PIK3CG, CAMK2G
Leishmaniasis	65	22	0.0149	TNF, TRAF6, NCF4, IFNGR2, ITGAM, PTPN6, HLA-DMB, FOS, FCGR3A, MAPK3, JUN, HLA-DMA, ITGB2, PTGS2, JAK1, CYBA, PRKCB, CR1, NFKBIA, RELA, MAPK1, TLR4
Alzheimer's disease	145	41	0.0167	COX5B, NDUFB6, ATP2A3, NDUFA4, COX6C, ATP5J, COX7A2, NDUFS4, NDUFB3, NDUFB4, COX6A1, ATP5H, NDUFB2, COX7B, CACNA1D, CASP8, PLCB2, NDUFA12, TNF, COX7C, UQCRQ, CASP9, GRIN1, ATP5E, CDK5R1, FADD, MAPK3, ATP5F1, SNCA, IDE, ATP5C1, COX8A, TNFRSF1A, NDUFS3, NDUFS5, APAF1, ATP5A1, MAPK1, ATP5O, NCSTN, MME
Small cell lung cancer	82	26	0.0168	TRAF6, MAX, AKT1, BIRC3, CASP9, RXRA, SKP2, E2F3, BCL2L1, PIK3CB, ITGA2B, PIAS1, RB1, IKBKG, PTGS2, PTEN, NFKBIA, PIK3R2, PIAS2, CKS1B, APAF1, PIK3CD, TRAF5, RELA, E2F2, PIK3CG
Endometrial cancer	51	18	0.0195	PDPK1, AKT1, RAF1, CASP9, MAP2K1, FOXO3, PIK3CB, MAP2K2, MAPK3, GRB2, LEF1, PTEN, AXIN1, PIK3R2, AXIN2, PIK3CD, MAPK1, PIK3CG
p53 signaling pathway	63	21	0.0201	PIDD, TSC2, CD82, CASP9, PPM1D, RCHY1, SHISA5, CDKN1A, THBS1, SESN3, GADD45A, PTEN, RRM2B, SIAH1, GADD45B, CCND3, EI24, ATM, APAF1, CASP8, ZMAT3
ErbB signaling pathway	84	26	0.0226	MAPK8, AKT1, TGFA, RAF1, MAP2K1, CBLB, CDKN1A, PIK3CB, ERBB4, MAP2K2, MAPK3, GRB2, CRKL, JUN, CRK, PRKCB, PLCG2, MAPK9, PIK3R2, NRG1, PIK3CD, MAPK1, MAP2K4, PIK3CG, CAMK2G, RPS6KB2
Leukocyte transendothelial migration	110	32	0.025	MMP9, NCF4, ACTG1, CLDN9, CLDN23, ITGAM, RASSF5, ACTN1, F11R, PIK3CB, MYL12A, TXK, ITGB2, VAV1, ESAM, SIPA1, RAP1A, CXCR4, CDC42, CYBA, PRKCB, PLCG2, MMP2, PIK3R2, ACTN4, ROCK1, PIK3CD, GNAI2, MSN, MYL5, PIK3CG, ITK
T cell receptor signaling pathway	106	31	0.0254	TNF, LAT, CTLA4, AKT1, PTPN6, RAF1, CD3G, MAP2K1, CBLB, LCP2, FOS, PIK3CB, MAP2K2, NFAT5, MAPK3, BCL10, GRB2, JUN, VAV1, IKBKG, NFATC3, CDC42, NFKBIA, PIK3R2, MAPK9, CD3D, PIK3CD, RELA, MAPK1, PIK3CG, ITK
Adipocytokine signaling pathway	66	21	0.0332	TNF, MAPK8, AKT1, PRKAB2, RXRA, SLC2A1, ACSL3, PRKAG1, CPT1B, CPT1A, CD36, IRS4, IRS2, IKBKG, PRKAG2, NFKBIA, MAPK9, TNFRSF1A, ADIPOR1, LEP, RELA
Proteasome	43	15	0.0394	PSMB5, PSMB8, SHFM1, PSMC2, PSME4, PSME1, POMP, PSME3, PSMD6, PSMD4, PSMC1, PSMA4, PSMF1, PSMB3, PSMA5
