# Supplementary material for: Extensive alterations of the whole-blood transcriptome are associated with body mass index: results of an mRNA profiling study involving two large population-based cohorts
Source: BMC Med Genomics. 2015 Oct 15;8:65. doi: 10.1186/s12920-015-0141-x (PMC4608219; doi:10.1186/s12920-015-0141-x)
Supplement: Supplementary file 4 — Supplementary Table WikiPathways_pathways_WebGestalt: Results of the pathway over-representation analysis using the web-based toolkit WebGestalt ( bioinfo.vanderbilt.edu/webgestalt/ ) and the online database resource WikiPathways ( wikipathways.org ). (XLS 39 kb) [file 12920_2015_141_MOESM4_ESM.xls]

## Sheet: WikiPathways.WebGestalt
WikiPathways-pathway	Number of genes in pathway	Number of genes with BMI-associated transcripts	FDR	Genes with BMI-associated transcripts
Insulin Signaling	157	55	0.0002	MAPK8, MAP2K5, EGR1, TSC2, GRB14, RAF1, SLC2A1, MAP2K1, PIK3R4, RPS6KA5, FOXO3, MAP2K3, KIF5B, JUN, PTPN1, CAP1, SOCS1, IGF1R, PTEN, PRKCD, PIK3R2, MAPK9, SGK1, GYS1, PIK3CD, MAPK7, FLOT2, RPS6KB2, MAP3K3, PDPK1, MAP4K2, AKT1, CBLB, VAMP2, FOS, MAP2K2, PIK3CB, IRS4, MAPK3, GRB2, IRS2, TSC1, ENPP1, MAP4K1, CRK, PRKCB, SH2B2, XBP1, MAP3K11, PRKCZ, STXBP3, MAPK1, MAP2K4, PIK3CG, EHD1
mRNA processing	122	45	0.0002	PRPF8, CELF2, CLK1, SF3B1, CSTF2T, DHX8, SF3B5, SF3B2, PHF5A, SRSF4, EFTUD2, SRP54, HNRNPD, YBX1, CELF1, HNRNPU, PCBP2, CLK2, U2AF2, SNRPB2, CSTF3, SFSWAP, SNRPB, PTBP1, LSM7, SRSF5, PRPF3, CD2BP2, SF3A2, POLR2A, SF3B3, RBM5, SF3B4, CLASRP, HNRNPR, CLK3, DHX16, DICER1, PRPF4, SNRPG, FUS, SNRNP70, SNRPD2, DHX38, PABPN1
Electron Transport Chain	80	32	0.0004	ATPIF1, ATP5L, COX5B, COX7C, NDUFB6, UQCRQ, UCP2, ATP5I, NDUFA4, ATP5E, ATP5J2, COX6C, ATP5J, SLC25A5, COX7A2, NDUFS4, NDUFB3, ATP5F1, COX17, NDUFB4, ATP5S, ATP5H, ATP5C1, COX6A1, NDUFB2, COX8A, NDUFS3, NDUFS5, COX7B, ATP5A1, NDUFA12, ATP5O
Heme Biosynthesis	8	7	0.0025	FECH, ALAS2, HMBS, ALAD, UROS, PPOX, UROD
AMPK signaling	63	25	0.0031	AKT1, TSC2, PRKAB2, FASN, STRADB, PRKAG1, PFKFB3, CPT1B, CDKN1A, CPT1A, PIK3CB, TSC1, CCNA2, PRKAG2, EEF2, PIK3R2, SREBF1, CAB39, GYS1, ADIPOR1, LEP, PIK3CD, PIK3CG, ACACA, RPS6KB2
Pentose Phosphate Pathway	7	6	0.0047	TALDO1, PGLS, G6PD, RPIA, TKT, PGD
Cytoplasmic Ribosomal Proteins	63	24	0.0047	RPL26, RPL9, RPL35, RPL31, RPS29, RPL7, RPS24, RPL30, RPS27, RPLP0, RPL34, RPL11, RPL37, RPL35A, RPL18, RPS28, RPL28, RPS15A, RPS14, RPL27, RPS21, RPS12, RPS18, RPS6KB2
B Cell Receptor Signaling Pathway	111	37	0.0047	MAPK8, MAX, RAF1, MAP2K1, LYN, ETS1, CRKL, VAV1, JUN, NFATC3, CDC42, PRKCD, PLCG2, MAPK9, PIK3R2, BCL6, DAPP1, CREB1, RELA, GAB2, PDPK1, AKT1, PTPN6, E2F3, MAP2K2, LAT2, BCL10, GRB2, IKBKG, CRK, MAP4K1, HCLS1, PRKCB, NFKBIA, KLF11, MAPK1, PIK3CG
TCR Signaling Pathway	102	34	0.0057	MAPK8, TRAF6, RAF1, CD3G, MAP2K1, DBNL, CRKL, JUN, VAV1, CDC42, PRKCD, MAPK9, PIK3R2, CD3D, CREB1, RELA, ITK, GAB2, PDPK1, LAT, AKT1, CBLB, FOS, MAP2K2, MAPK3, BCL10, GRB2, IKBKG, WAS, TNFRSF9, CRK, MAP4K1, NFKBIA, MAPK1
Signaling Pathways in Glioblastoma	83	29	0.0057	PDPK1, EP300, MAP2K5, FOXO4, AKT1, TSC2, RAF1, MAP2K1, CDKN1A, FOXO3, MAP2K2, PIK3CB, MAP2K3, MAPK3, GRB2, CDKN2C, TSC1, RB1, IGF1R, PTEN, PRKCD, PIK3R2, PLCG2, PRKCZ, ATM, PIK3CD, MAPK1, MAP2K4, PIK3CG
Translation Factors	43	18	0.0058	EIF5A, GSPT2, EIF3E, EIF2AK1, EIF5B, EIF4H, PAIP1, EIF3H, EIF4G1, EIF2S2, EIF3I, EEF2, EIF1, EIF2B1, EIF2B2, EIF4EBP2, EIF3B, EIF5
TGF beta Signaling Pathway	144	44	0.0058	MAPK8, EP300, TRAF6, RUNX2, NEDD9, RAF1, MAP2K1, RBL2, TGFBR2, ETS1, MAP2K3, SKI, ZFYVE16, JUN, PIAS1, DAB2, CDC42, JUNB, MAPK9, PIK3R2, PPM1A, NUP153, LIMK2, TGIF1, SNIP1, AKT1, KLF6, FOS, MAP2K2, GRB2, SMAD3, HGS, MAP4K1, COPS5, E2F4, AXIN1, TFDP1, PML, PIAS2, HDAC1, KLF11, MAPK1, SMAD4, MAP2K4
Androgen receptor signaling pathway	88	30	0.0058	EP300, NCOR2, RAD9A, RUNX2, AKT1, FHL2, CDKN1A, PARK7, PRDX1, CALR, CREBBP, JUN, SMAD3, PIAS1, PPAP2A, RB1, CDC42, PTEN, PIK3R2, RNF4, HDAC1, ROCK1, NCOA1, ZMIZ1, CREB1, RNF14, RELA, SMAD4, CARM1, LIMK2
Glycogen Metabolism	34	15	0.0076	PPP2CA, GBE1, PGM1, PPP2R3B, PPP2R1A, PPP2R4, PHKB, PPP2R2A, GYS1, PPP2R5B, PPP2R2B, PHKA2, PPP2R5D, PHKG2, PPP2R3A
Adipogenesis	122	38	0.0076	NCOR2, RXRA, GTF3A, CDKN1A, RBL2, RORA, LMNA, NAMPT, RB1, SOCS1, GATA2, LPIN2, SREBF1, LEP, CELF1, CREB1, CEBPD, OSM, FZD1, TNF, RARA, CISD1, NR3C1, KLF6, IRS4, STAT2, ZMPSTE24, SMAD3, IRS2, CEBPB, GADD45A, AGPAT2, HIF1A, STAT6, E2F4, GADD45B, NCOA1, AHR
Oxidative phosphorylation	45	18	0.0078	ATP5L, NDUFB6, ATP5S, NDUFB4, ATP5H, NDUFB2, ATP6AP1, NDUFS3, ATP5I, NDUFA4, NDUFS5, ATP5A1, ATP5E, ATP5J2, ATP5J, ATP5O, NDUFS4, ATP5F1
AGE-RAGE pathway	75	26	0.0078	MMP9, MAPK8, SOD1, FOXO4, AKT1, LGALS3, RAF1, CASP9, MAP2K1, MAPK3, JUN, SMAD3, CDC42, PRKCB, HIF1A, PRKCD, NFKBIA, MAPK9, MMP2, ALPL, PRKCZ, ROCK1, CASP8, MAPK1, RELA, MSN
Integrated Breast Cancer Pathway	64	23	0.0084	EP300, TSC2, CASP9, PHB, CERK, CDK7, FADD, ANXA1, JUN, TSC1, RAP1A, GADD45A, CDC42, AURKA, HDAC1, DHTKD1, SMEK1, CASP8, CREB1, MAPK1, AHR, NUP85, CSNK1D
Regulation of toll-like receptor signaling pathway	145	43	0.009	USP7, MAPK8, TRAF6, CYLD, MAP2K1, IRF3, MAP2K3, JUN, TLR7, SOCS1, TREM1, RNF41, MAPK9, PIK3R2, PIK3CD, CASP8, RELA, TLR4, TLR5, MLST8, TNF, RBCK1, TNFAIP3, AKT1, CTNNAL1, PTPN6, CD14, PELI1, TLR6, FOS, PIK3CB, MAP2K2, FADD, MAPK3, IKBKG, PELI2, NFKBIA, IL8, IRF7, LY96, MAPK1, PIK3CG, MAP2K4
IL-5 signaling pathway	46	18	0.0095	SPRED1, AKT1, RAF1, IL5RA, MAP2K1, FOS, LYN, FOXO3, MAP2K2, MAPK3, GRB2, JUN, CSF2RB, JAK1, PIK3R2, MAPK1, PIK3CG, RPS6KB2
TNF alpha Signaling Pathway	101	32	0.0095	MAPK8, RAF1, BCL2L1, GLUL, MAP2K3, CREBBP, JUN, MAPK9, CASP8, CDC37, TNF, MAP3K3, MAP4K2, TNFAIP3, BIRC3, AKT1, RFK, CASP9, RFFL, NSMAF, FADD, MAPK3, PPP2CA, GRB2, IKBKG, CYBA, NFKBIA, TNFRSF1A, PRKCZ, APAF1, MAPK1, MAP2K4
MAPK Cascade	29	13	0.0095	MAP3K3, JUN, SIPA1, MBP, RRAS, RAF1, MAP2K1, RASA3, MAPK1, MAP2K2, MAP2K4, MAP2K3, MAPK3
Signaling of Hepatocyte Growth Factor Receptor	33	14	0.0106	GRB2, CRKL, MAPK8, JUN, RAP1A, MAP4K1, CRK, PTEN, RAF1, MAP2K1, MAPK1, FOS, MAP2K2, MAPK3
TSH signaling pathway	70	24	0.0106	PDPK1, AKT1, RAF1, MAP2K1, RALGDS, GNB1, FOS, RBL2, MAP2K3, MAPK3, GNAS, JUN, GNA12, RB1, RAP1A, IGF1R, JAK1, PIK3R2, CCND3, PDE4D, CREB1, MAPK1, RAP1GAP, GNAI2
EGF-EGFR Signaling Pathway	169	48	0.0106	PTK6, MAPK8, AP2M1, MAP2K5, REPS2, RAF1, MAP2K1, RALGDS, RPS6KA5, SYNJ1, STAM, SH3KBP1, CRKL, VAV1, JUN, RAP1A, CDC42, PTEN, PRKCD, PIK3R2, MAPK9, ARHGEF1, IQSEC1, CREB1, MAPK7, LIMK2, GAB2, MAP3K3, PDPK1, TNK2, AKT1, FOXO4, EPS15, EPS15L1, PTPN12, FOS, MAP2K2, GRB2, HGS, MAP4K1, CRK, JAK1, PRKCB, AP2A1, PRKCZ, AURKA, MAPK1, AP2S1
MAPK signaling pathway	159	45	0.0138	MAPK8, TRAF6, MAX, MAP2K5, RAF1, MAP2K1, MAPK8IP3, PPM1B, TGFBR2, CRKL, JUN, RAP1A, CDC42, PRKCD, MAPK9, IL1R2, DUSP10, PPM1A, CASP8, MAPK7, DUSP1, TNF, AKT1, ACVR1B, CASP9, TAOK1, CD14, FOS, MAP2K2, MAPK3, GRB2, GNA12, IKBKG, GADD45A, MAP4K1, CRK, PRKCB, RASGRP4, PTPRR, PRKCZ, MAP3K11, MAPK1, HSPB1, ZAK, MAP2K4
Serotonin Receptor 4-6-7 and NR3C Signaling	18	9	0.0175	GNAS, RAP1A, EGR1, NR3C1, MAP2K1, CREB1, RPS6KA5, MAP2K2, MAPK3
Proteasome Degradation	61	21	0.0175	UBE2D3, PSMB5, UBA1, PSME1, PSMD4, PSMA4, HLA-A, PSMB3, UBC, HLA-B, RPN1, PSMB8, PSMC2, UBE2D2, H2AFX, UBE2B, PSMD6, PSME3, UBB, PSMC1, PSMA5
G13 Signaling Pathway	35	14	0.0176	ARHGDIG, TNK2, MYBPH, WAS, CDC42, PFN1, PIK3R2, ARHGEF1, ARHGDIB, ROCK1, PIK3CD, PIP4K2A, PIK3CB, RTKN
Senescence and Autophagy	115	34	0.0183	RAF1, MAP2K1, FKBP8, RSL1D1, ULK1, CDKN1A, SERPINB2, MAP2K3, THBS1, JUN, RB1, IGF1R, PTEN, ATG3, MLST8, LAMP2, ING1, CREG1, ATG16L1, ING2, IL6R, MAP1LC3A, GABARAPL1, SMAD3, CEBPB, GSN, IL8, TNFSF15, IRF7, RNASEL, SLC39A3, MAPK1, SMAD4, IRF1
IL-3 Signaling Pathway	54	19	0.0183	MAPK8, AKT1, PTPN6, RAF1, IL5RA, MAP2K1, BCL2L1, FOS, LYN, MAPK3, GRB2, JUN, CSF2RB, CRKL, JAK1, CCR3, IL8, MAPK1, GAB2
Squamous cell TarBase	128	37	0.0183	CHMP2A, MPZL1, CUL4B, AP3D1, RTN4, TGFBR2, THBS1, ARFIP1, AKAP8, UBE2J1, GYS1, SDCBP, ANP32B, SPTLC1, GNAI2, HSD17B12, TXNRD1, PDLIM7, ELOVL5, SEC23A, PNP, TPM3, SIGMAR1, TMEM43, E2F3, TMEM59, PKM, DHX40, ARF4, ANPEP, GOLGA7, ATP6V1F, AP2A1, FAM96A, ANXA2, ATP6V1C1, TPM1
Wnt Signaling Pathway and Pluripotency	97	29	0.0281	EP300, PPP2R3B, CSNK1E, PPP2R2A, DVL3, RACGAP1, FZD2, FZD7, PPP2R3A, CREBBP, JUN, PPP2CA, LEF1, NFYA, PPP2R1A, PRKCB, FRAT1, AXIN1, PRKCD, CCND3, PPP2R4, MAPK9, AXIN2, PRKCZ, LRP6, FBXW2, PPP2R2B, CTBP1, FZD1
Integrated Pancreatic Cancer Pathway	176	47	0.0295	MAPK8, EP300, DFFB, EGR1, TBP, RAF1, CD82, RXRA, PDE4B, MAP2K1, LIG3, THBS1, FKBP1A, JUN, PIAS1, RAP1A, CCNA2, NOXA1, PTEN, JUNB, MAPK9, CREB1, CASP8, MAPK7, TNF, CRHR1, RARA, AKT1, CASP9, CAMP, CDC25C, FADD, MAPK3, ANXA1, GRB2, GNAS, PTGS2, AGPAT2, CRK, E2F4, TNFRSF1A, PML, CAB39, ATM, APAF1, MAPK1, SMAD4
Prolactin Signaling Pathway	86	26	0.034	MAPK8, AKT1, RAF1, SOCS2, MAP2K1, FOS, MAP2K2, PIK3CB, SIRPA, MAPK3, GRB2, JUN, IRS2, VAV1, PTPN1, SOCS1, JAK1, NFKBIA, MAPK9, PIK3R2, YWHAZ, MAPK1, RELA, PIK3CG, IRF1, GAB2
Selenium Metabolism and Selenoproteins	46	16	0.0367	TXNRD1, SP3, GPX3, SELO, RPL30, FOS, MSRB1, JUN, SELENBP1, SEPW1, SELM, SELK, RELA, GPX1, SEPN1, SEPHS1
IL-6 signaling pathway	58	19	0.0373	AKT1, MAP2K1, BCL2L1, IL6R, TYK2, MAP2K2, MAPK3, GRB2, CREBBP, VAV1, JAK1, PIK3R2, JUNB, PRKCD, HDAC1, NCOA1, MAPK1, MAP2K4, IRF1
TOR signaling	35	13	0.0393	FKBP1A, TSC1, ULK3, PRKAG2, CDC42, AKT1, TSC2, PRKAB2, PRKAG1, ULK1, PRR5, DDIT4, MLST8
Toll-like receptor signaling pathway	110	31	0.0456	TNF, MAPK8, TRAF6, AKT1, MAP2K1, CD14, IRF3, TLR6, FOS, MAP2K2, PIK3CB, FADD, MAP2K3, MAPK3, JUN, IKBKG, TLR7, NFKBIA, IL8, MAPK9, PIK3R2, IRF7, LY96, PIK3CD, CASP8, MAPK1, RELA, TLR4, MAP2K4, PIK3CG, TLR5
Apoptosis	89	26	0.0482	TNF, DFFB, AKT1, BIRC3, CRADD, TNFRSF21, CASP9, BNIP3L, TNFSF10, MCL1, IRF3, BCL2L1, GZMB, CASP4, FADD, JUN, IKBKG, IGF1R, NFKBIA, TNFRSF1A, IRF7, APAF1, CASP8, RELA, MAP2K4, IRF1
